# Supplementary material for: Transcriptomic insights into the healthspan-enhancing effects of C. chinensis seed and E. ulmoides bark extracts in Caenorhabditis elegans
Source: Biogerontology. 2025 Nov 13;26(6):203. doi: 10.1007/s10522-025-10349-1 (PMC12615526; doi:10.1007/s10522-025-10349-1)
Supplement: Supplementary file 2 — Supplementary file2 (XLSX 3730 KB) [file 10522_2025_10349_MOESM2_ESM.xlsx]

## Sheet: Title
Supplementary data S10
Article:
Transcriptomic Insights into the Healthspan-Enhancing Effects of C. chinensis Seed and E. ulmoides Bark Extracts in Caenorhabditis elegans
Journal:
Biogerontology
Authors:
Shimaa M. A. Sayed, Anna Pitas, Christian Schmitz-Linneweber, Nadine Saul
Corresponding Author:
Nadine Saul
Affiliation: Molecular Genetics Group, Institute of Biology, Faculty of Life Sciences, Humboldt University of Berlin, Philippstr. 13, 10115 Berlin, Germany
e-mail: nadine.saul@hu-berlin.de

## Sheet: Upregulated Genes C. chinensis 
			Upregulated genes in C. elegans treated with C. chinensis vs Control
Wormbase ID	Gene	Gene Name	Control (D11)	Control (D3)	Control (D4)	Control (D8)	Control (D9)	C. chinensis (Cu10)	C. chinensis (Cu11)	C. chinensis (Cu 3)	C. chinensis (Cu 4)	C. chinensis (Cu 9)	padj	log2FoldChange	pvalue	foldChange	log10padj
WBGene00019895	aagr-2	P-type domain-containing protein(aagr-2)	5100	3164	7894	4302	3504	14968	9771	9508	8594	8337	1.5098147728796e-29	1.6905	7.67809096670745e-32	3.22769	28.8211
WBGene00010115	aakb-1	Association with the SNF1 complex (ASC) domain-containing protein(aakb-1)	438	350	678	369	319	1298	918	682	758	713	1.37792791188023e-16	1.56219	5.87012224235761e-18	2.95302	15.8608
WBGene00000013	abf-2	Antibacterial factor-related peptide 2(abf-2)	447	280	1178	563	396	3083	2176	1421	2027	2091	8.36272050099992e-22	2.96005	1.56169186513046e-23	7.78153	21.0777
WBGene00009929	abts-2	Bicarbonate transporter-like transmembrane domain-containing protein(abts-2)	163	137	340	164	105	483	248	219	241	261	3.50025e-06	1.08685	8.57334537280027e-7	2.1241	5.4559
WBGene00007071	AC3.5	Aminopeptidase;Aminopeptidase-like protein AC3.5(AC3.5)	68	51	234	66	63	564	583	673	388	359	4.625322775873e-21	3.8048	9.75578709708935e-23	13.9753	20.3349
WBGene00009818	acbp-3	Acyl-CoA-binding protein homolog 3(acbp-3)	141	94	221	119	68	403	295	289	211	312	1.81479663629089e-12	1.95331	1.43731288409867e-13	3.87263	11.7412
WBGene00016066	acd-2	DEgenerin Like(acd-2)	75	36	210	52	75	347	262	221	181	179	2.5255212066736e-9	2.26688	3.27822969469846e-10	4.81281	8.59765
WBGene00020903	acd-5	DEgenerin Like(acd-5)	175	141	319	139	135	498	283	239	208	357	3.18545e-06	1.27833	7.72793529371783e-7	2.42557	5.49683
WBGene00016943	acdh-1	Short/branched chain specific acyl-CoA dehydrogenase, mitochondrial(acdh-1)	1011	582	1681	572	671	3777	2672	2565	2151	2310	1.44638638354369e-32	2.45877	4.55732681249096e-35	5.49748	31.8397
WBGene00015894	acdh-2	Acyl-CoA dehydrogenase/oxidase N-terminal domain-containing protein;Acyl-CoA_dh_N domain-containing protein;Short/branched chain specific acyl-CoA dehydrogenase, mitochondrial(acdh-2)	87	80	166	80	80	315	366	547	207	164	2.16170054577022e-9	2.62575	2.76272358204731e-10	6.17205	8.6652
WBGene00017874	acdh-9	Acyl CoA DeHydrogenase(acdh-9)	1381	1138	2446	1122	1020	3171	2131	1988	1871	1836	6.48562394106237e-13	1.0357	4.7689206469504e-14	2.0501	12.188
WBGene00019599	acds-10	APH domain-containing protein(acds-10)	368	310	604	265	330	1305	839	804	701	636	3.07325341409039e-20	1.78906	7.45574609004004e-22	3.45589	19.5124
WBGene00000035	ace-1	Acetylcholinesterase 1(ace-1)	266	157	494	247	221	751	400	406	428	392	3.23273235933029e-8	1.21833	5.17722289476739e-9	2.32677	7.49043
WBGene00015295	acl-12	Putative 1-acyl-sn-glycerol-3-phosphate acyltransferase acl-12(acl-12)	1823	1419	3293	1675	1417	5787	3443	3029	2675	3492	6.13682002023639e-17	1.45435	2.49668042507325e-18	2.74033	16.2121
WBGene00012911	acl-7	Phospholipid/glycerol acyltransferase domain-containing protein(acl-7)	567	453	1038	573	477	1851	970	872	946	994	7.25845434991592e-13	1.30085	5.38559764187175e-14	2.46374	12.1392
WBGene00000039	acn-1	Inactive angiotensin-converting enzyme-related protein(acn-1)	64	86	141	56	72	149	125	168	100	118	0.000951074	1.09256	0.000401203	2.13252	3.02179
WBGene00008564	acox-1.1	Acyl-coenzyme A oxidase acox-1.1(acox-1.1)	2182	1456	3027	1367	1499	5258	3585	3880	2822	3240	2.27402586737345e-19	1.532	6.19930353173087e-21	2.89187	18.6432
WBGene00008565	acox-1.2	Acyl-coenzyme A oxidase acox-1.2(acox-1.2)	106	126	246	89	93	397	279	250	183	249	2.49426197398199e-9	1.64799	3.23349509757565e-10	3.13396	8.60306
WBGene00008167	acox-1.5	putative acyl-coenzyme A oxidase acox-1.5(acox-1.5)	131	105	408	275	159	747	603	580	506	431	2.96750987054253e-9	2.18181	3.89895419422678e-10	4.53722	8.52761
WBGene00010336	acox-1.6	Acyl-coenzyme A oxidase(acox-1.6)	705	481	1037	487	404	1570	1047	1073	942	944	8.20804000651333e-16	1.3511	3.90044418817224e-17	2.55107	15.0858
WBGene00022770	acp-1	Putative acid phosphatase 1(acp-1)	244	147	499	228	172	980	720	597	477	744	1.39293227027889e-15	2.28935	6.89788885823813e-17	4.88835	14.8561
WBGene00017427	acp-5	ACid Phosphatase family(acp-5)	441	375	635	266	269	1097	563	513	561	615	1.37065546537382e-9	1.16622	1.69575048821571e-10	2.24423	8.86307
WBGene00022245	acp-6	Histidine phosphatase family protein(acp-6)	71	96	413	162	166	1009	1005	874	803	629	4.22225375055203e-15	3.47816	2.26688738253898e-16	11.1438	14.3745
WBGene00022246	acp-7	ACid Phosphatase family(acp-7)	95	46	124	86	52	273	172	191	150	136	1.63442025550444e-11	1.80775	1.47704173152715e-12	3.50096	10.7866
WBGene00000051	acr-12	AcetylCholine Receptor(acr-12)	131	96	251	80	82	290	168	172	175	187	8.42453e-06	1.08238	2.25239e-06	2.11752	5.07445
WBGene00000054	acr-15	Acetylcholine receptor subunit alpha-type acr-15(acr-15)	97	58	106	69	71	256	151	120	156	107	5.85231831205403e-8	1.42401	9.87502481333669e-9	2.68329	7.23267
WBGene00018488	acs-1	Acyl-CoA synthetase family member 2, mitochondrial;fatty Acid CoA Synthetase family(acs-1)	1016	753	1655	962	698	2864	2178	1958	1716	1638	2.62706184885466e-19	1.60286	7.27123412938513e-21	3.03745	18.5805
WBGene00009106	acs-12	4-coumarate--CoA ligase 1-like(acs-12)	451	394	958	358	378	1401	855	741	740	637	2.48915963949581e-10	1.24873	2.74336727254144e-11	2.37632	9.60395
WBGene00008669	acs-14	4-coumarate--CoA ligase(acs-14)	1057	727	1963	978	856	3141	2519	2337	1965	2385	7.16740921487865e-18	1.8252	2.51561423881943e-19	3.54356	17.1446
WBGene00016716	acs-17	AMP-binding domain-containing protein(acs-17)	1232	979	2392	1204	949	4204	2690	2472	2281	2378	1.87995340836062e-24	1.64285	2.16284760611726e-26	3.12282	23.7259
WBGene00009221	acs-2	AMP-binding domain-containing protein(acs-2)	1893	1329	3089	1774	1095	4696	3794	3702	2928	2513	4.47380535652792e-14	1.51094	2.73015883366272e-15	2.84996	13.3493
WBGene00017012	acs-22	fatty Acid CoA Synthetase family(acs-22)	2179	1598	3014	1595	1440	5172	3314	3179	2928	3010	2.84546481496396e-24	1.30557	3.34481483042866e-26	2.47182	23.5458
WBGene00020343	acs-3	Long-chain-fatty-acid--CoA ligase(acs-3)	596	377	736	406	300	1432	788	485	710	832	5.62640257001159e-7	1.25102	1.15530050270434e-7	2.3801	6.24977
WBGene00013575	acs-5	Long-chain-fatty-acid--CoA ligase(acs-5)	464	488	986	464	383	1457	1195	1156	1055	816	5.06690771783467e-15	1.63614	2.76261579613495e-16	3.10833	14.2953
WBGene00022104	acsd-1	2-amino-3-carboxymuconate-6-semialdehyde decarboxylase(acsd-1)	82	102	184	56	75	265	193	148	176	107	1.00221e-05	1.31743	2.72549e-06	2.49223	4.99904
WBGene00000066	act-4	Actin;Actin-4(act-4)	12269	10367	22064	10360	8896	32137	22040	17531	18573	16299	8.3938021514235e-17	1.17971	3.4778821752876e-18	2.26531	16.076
WBGene00000083	adt-2	A disintegrin and metalloproteinase with thrombospondin motifs adt-2;Peptidase M12B domain-containing protein(adt-2)	371	269	899	390	350	1221	953	1100	850	677	4.895105148221e-11	1.73756	4.80736462242962e-12	3.33471	10.3102
WBGene00000084	aex-1	C2 domain-containing protein aex-1(aex-1)	112	65	229	100	79	371	245	174	185	175	3.70902039774435e-8	1.54378	6.01111767671114e-9	2.91557	7.43074
WBGene00006454	aex-4	t-SNARE protein aex-4(aex-4)	196	200	273	180	129	501	341	285	270	323	9.48179205907896e-8	1.24436	1.65447192827447e-8	2.36913	7.02311
WBGene00000088	aex-5	Endoprotease aex-5(aex-5)	301	158	430	174	183	660	397	359	352	304	1.1192721160158e-7	1.16653	1.99220172379636e-8	2.24471	6.95106
WBGene00000103	akt-2	Serine/threonine-protein kinase akt-2(akt-2)	993	757	1734	754	690	2736	1480	1244	1489	1331	2.2374083064466e-14	1.17331	1.31316002312497e-15	2.25528	13.6503
WBGene00000116	alh-10	Aldehyde dehydrogenase domain-containing protein(alh-10)	759	424	1255	563	581	2473	1402	1272	1316	1429	1.91071319402285e-18	1.75389	6.03718466473248e-20	3.37267	17.7188
WBGene00000118	alh-12	Aldehyde dehydrogenase domain-containing protein(alh-12)	243	171	431	207	193	804	501	476	473	415	6.38353664362846e-19	1.68932	1.88392827998706e-20	3.22504	18.1949
WBGene00000111	alh-5	Aldehyde dehydrogenase(alh-5)	170	139	318	134	128	541	357	228	257	204	7.15915506500769e-7	1.28984	1.49927449131299e-7	2.44501	6.14514
WBGene00001132	alp-1	LIM zinc-binding domain-containing protein;PDZ and LIM domain protein Zasp(alp-1)	1197	766	1565	741	744	2580	1545	1308	1248	1352	7.09931275132928e-10	1.06165	8.42802947719291e-11	2.08732	9.14878
WBGene00018877	aman-1	Alpha-mannosidase(aman-1)	212	272	638	409	187	908	520	498	670	425	2.45509e-05	1.2792	7.22916e-06	2.42704	4.60993
WBGene00010272	amph-1	Amphiphysin(amph-1)	1210	959	2048	1112	899	3463	1961	1760	1766	1681	9.06314044566769e-17	1.18025	3.77032687151995e-18	2.26616	16.0427
WBGene00000140	anc-1	Calponin-homology (CH) domain-containing protein;KASH domain-containing protein;Nuclear anchorage protein 1(anc-1)	1690	1032	1703	1294	1036	4701	2694	2261	2232	2084	7.72204823012786e-16	1.5053	3.64375097811785e-17	2.83884	15.1123
WBGene00018340	anmt-2	Nicotinamide N-methyltransferase(anmt-2)	80	90	145	75	60	240	154	172	153	131	8.28080704518658e-10	1.4152	9.92730348560092e-11	2.66696	9.08193
WBGene00011573	anmt-3	Nicotinamide N-methyltransferase-like(anmt-3)	257	164	479	232	197	763	612	444	524	445	1.52821522777007e-12	1.69667	1.19760092880689e-13	3.24152	11.8158
WBGene00000149	apl-1	Amyloid-beta-like protein(apl-1)	9813	7968	16694	8848	7227	26600	16156	14549	14735	13089	3.06207497812378e-22	1.16749	5.15664148045855e-24	2.2462	21.514
WBGene00000169	aqp-1	Aquaporin(aqp-1)	271	246	536	221	171	692	421	303	425	473	2.68244e-06	1.13954	6.41593534030274e-7	2.2031	5.57147
WBGene00000179	aqp-11	Aquaporin(aqp-11)	895	635	1238	555	516	1918	1264	1063	1055	1361	7.96424903269336e-11	1.28538	8.02068597873579e-12	2.43745	10.0989
WBGene00000170	aqp-2	Aquaporin-9(aqp-2)	1343	989	2053	1043	892	3140	2165	1890	1993	1578	4.81871351549203e-17	1.21421	1.94435793372084e-18	2.32013	16.3171
WBGene00000171	aqp-3	Aquaporin-3(aqp-3)	86	79	179	51	59	280	148	115	186	187	4.25009728196529e-8	1.61961	6.96952176208898e-9	3.07293	7.3716
WBGene00000172	aqp-4	Aquaporin(aqp-4)	93	54	122	68	54	148	138	101	122	96	0.000208189	1.0495	7.57082e-05	2.06982	3.68154
WBGene00000175	aqp-7	Aquaporin-9(aqp-7)	1783	1218	2656	1308	1200	4172	2952	2255	2286	2233	1.59350099651333e-13	1.21509	1.05746293724436e-14	2.32156	12.7976
WBGene00000176	aqp-8	Aquaporin-9(aqp-8)	1869	1262	3625	1588	1221	7187	4234	2838	4053	3939	7.07717274480004e-21	1.90098	1.52812650346245e-22	3.73467	20.1501
WBGene00018060	arrd-18	Arrestin C-terminal-like domain-containing protein(arrd-18)	329	312	593	283	249	911	551	527	474	457	1.80790111229132e-10	1.13338	1.92923169965226e-11	2.19372	9.74283
WBGene00007296	arrd-25	Arrestin C-terminal-like domain-containing protein(arrd-25)	1093	869	1854	937	753	2794	1586	1623	1482	1180	1.99278555588049e-12	1.0205	1.58326355544319e-13	2.02862	11.7005
WBGene00012464	arrd-7	Arrestin C-terminal-like domain-containing protein(arrd-7)	172	108	307	98	146	449	351	214	258	191	2.22373e-05	1.3056	6.49472e-06	2.47187	4.65292
WBGene00010769	asah-1	Acid ceramidase subunit beta(asah-1)	145	86	333	145	101	448	351	462	332	276	1.2602816754432e-10	1.97068	1.31228996467574e-11	3.91953	9.89953
WBGene00009192	asah-2	putative acid ceramidase(asah-2)	124	116	258	123	106	458	318	263	246	250	5.1175541751215e-13	1.66911	3.70324053689493e-14	3.18017	12.2909
WBGene00006423	asd-2	K Homology domain-containing protein;RNA-binding protein asd-2(asd-2)	587	441	940	522	445	1590	1055	1029	1035	764	4.0953580344725e-16	1.38245	1.86075041999793e-17	2.60711	15.3877
WBGene00000211	asm-1	Sphingomyelin phosphodiesterase 1(asm-1)	494	314	639	405	279	1143	675	612	515	620	3.24216670171582e-8	1.14043	5.19773786360943e-9	2.20447	7.48916
WBGene00019730	asns-2	Asparagine synthetase [glutamine-hydrolyzing](asns-2)	389	444	1038	546	438	2614	1893	1220	1584	1527	3.21498329846179e-22	2.46778	5.46774983648357e-24	5.53191	21.4928
WBGene00000214	asp-1	Aspartic protease 1(asp-1)	2216	1779	8293	2495	2608	11933	11236	14385	8835	7973	2.06840976277443e-13	2.68548	1.40710493240845e-14	6.43294	12.6844
WBGene00017678	asp-12	Peptidase A1 domain-containing protein(asp-12)	134	74	228	113	90	396	312	499	355	281	3.27438148410914e-15	2.40122	1.72249663732627e-16	5.28251	14.4849
WBGene00000215	asp-2	Peptidase A1 domain-containing protein(asp-2)	73	42	315	118	139	465	521	1192	498	435	1.25823884594357e-8	3.4433	1.85772488217262e-9	10.8777	7.90024
WBGene00000216	asp-3	Aspartic protease 3(asp-3)	1201	914	3085	1030	958	3607	2994	2940	2313	2148	2.42722172067895e-11	1.63823	2.2784924197453e-12	3.11283	10.6149
WBGene00000217	asp-4	Aspartic protease 4(asp-4)	4701	3216	8396	3555	3512	16129	11658	9577	9745	9383	2.59205594653818e-33	1.98847	6.48284105011633e-36	3.96816	32.5864
WBGene00000218	asp-5	Peptidase A1 domain-containing protein(asp-5)	912	709	2157	896	814	3387	3015	4149	2124	2195	5.3235139652228e-15	2.29798	2.91140071795428e-16	4.91769	14.2738
WBGene00000219	asp-6	Aspartic protease 6(asp-6)	25849	18833	49168	20616	19711	77718	53188	52531	45776	47565	6.17361435740094e-26	1.66884	5.24975960362564e-28	3.17958	25.2095
-----	atf-5		1193	886	1864	911	847	3364	1972	1655	1613	1772	1.75250477747149e-17	1.32599	6.67690440437241e-19	2.50706	16.7563
WBGene00016957	atic-1	Bifunctional purine biosynthesis protein ATIC;Phosphoribosylaminoimidazolecarboxamide formyltransferase(atic-1)	364	237	559	319	308	1256	809	710	766	734	1.86559283109099e-21	1.89352	3.67052862140453e-23	3.71541	20.7292
WBGene00012763	atln-2	GB1/RHD3-type G domain-containing protein(atln-2)	88	63	130	39	41	219	129	110	117	120	2.8058830810267e-8	1.4939	4.43046482323015e-9	2.8165	7.55193
WBGene00000233	avr-15	Ig-like domain-containing protein;Neurotransmitter-gated ion-channel transmembrane domain-containing protein(avr-15)	485	372	753	353	302	1085	713	546	666	520	2.4187216308376e-8	1.02563	3.78486077622524e-9	2.03584	7.61641
WBGene00007097	B0024.4	CUB_2 domain-containing protein(B0024.4)	125	125	187	96	133	655	490	362	454	439	9.31100810629698e-26	2.73072	8.3834003791586e-28	6.63788	25.031
WBGene00015056	B0222.5	BPTI/Kunitz inhibitor domain-containing protein(B0222.5)	295	159	516	249	204	1038	710	505	558	641	3.90928528814464e-15	1.99165	2.08582124586292e-16	3.97691	14.4079
WBGene00015059	B0228.1	Uncharacterized protein(B0228.1)	117	66	188	73	84	312	251	160	193	223	1.64877198450967e-9	1.76635	2.07007137029726e-10	3.40193	8.78284
-----	B0238.1		194	150	385	169	165	569	391	265	334	324	3.73876124511056e-8	1.31395	6.06243486597752e-9	2.48622	7.42727
WBGene00015088	B0252.3	Major facilitator superfamily (MFS) profile domain-containing protein;Putative transporter B0252.3(B0252.3)	398	292	491	318	295	970	584	481	517	560	3.76084780325556e-9	1.18178	5.04163673833676e-10	2.26856	8.42471
-----	B0280.13		255	284	456	219	206	657	457	321	396	379	5.23209e-06	1.01121	1.33299e-06	2.0156	5.28133
WBGene00015110	B0281.3	RING-type domain-containing protein(B0281.3)	259	96	432	221	159	1026	603	416	408	483	4.56292818396159e-10	2.03214	5.21304289653647e-11	4.0901	9.34076
WBGene00015122	B0302.5	Uncharacterized protein(B0302.5)	262	186	421	200	163	933	627	558	507	465	1.15833757787928e-25	2.02953	1.07190888824177e-27	4.08272	24.9362
WBGene00015131	B0303.11	Solute carrier family 12 protein B0303.11(B0303.11)	512	362	920	565	444	1995	1285	1251	1124	1073	3.03558821261912e-21	1.90581	6.22554981495875e-23	3.7472	20.5178
WBGene00015138	B0310.2	C2H2-type domain-containing protein;Putative zinc finger protein B0310.2(B0310.2)	126	117	296	71	180	437	240	263	214	230	0.00029242	1.24958	0.000110532	2.37772	3.53399
WBGene00015163	B0361.9	Uncharacterized protein(B0361.9)	1132	730	1505	741	670	2886	2005	1697	1725	1457	8.57773204974953e-23	1.59446	1.3444048564843e-24	3.01982	22.0666
WBGene00044636	B0393.9	CUB domain-containing protein;Insulin/EGF-Receptor L Domain protein(B0393.9)	353	169	409	251	204	819	415	366	506	475	6.47030003964689e-9	1.35755	9.10534928463855e-10	2.5625	8.18908
WBGene00015167	B0403.3	Uncharacterized protein(B0403.3)	1067	786	1791	746	706	3352	2349	1688	1656	1762	5.2139090924036e-19	1.69584	1.50397044266081e-20	3.23966	18.2828
WBGene00015169	B0403.5	DUF148 domain-containing protein(B0403.5)	451	263	597	321	282	1173	631	514	598	526	5.4884734198099e-11	1.27069	5.41297545280126e-12	2.41277	10.2605
WBGene00015172	B0410.3	Neuropeptide-Like Protein(B0410.3)	68	79	256	120	101	274	247	149	230	183	0.000321013	1.33441	0.000122491	2.52171	3.49348
WBGene00015182	B0416.7	Uncharacterized protein(B0416.7)	97	64	240	121	76	371	243	190	211	207	2.79147017941924e-8	1.64383	4.40072539331537e-9	3.12494	7.55417
WBGene00015196	B0454.5	Uncharacterized protein(B0454.5)	61	64	164	88	59	377	325	386	326	244	3.39619907179579e-22	2.95976	5.86088543444542e-24	7.77997	21.469
WBGene00015197	B0454.6	Cationic amino acid transporter C-terminal domain-containing protein(B0454.6)	484	329	1071	502	412	2048	1641	1184	1241	1241	1.51787855536988e-18	2.18639	4.74534771374494e-20	4.55166	17.8188
WBGene00007178	B0457.2	Glycine-rich protein(B0457.2)	258	147	390	205	161	675	442	444	465	428	9.87585692366177e-17	1.69241	4.12488896936603e-18	3.23197	16.0054
WBGene00194695	B0462.5	Transposase(B0462.5)	529	421	762	360	365	1294	678	584	725	675	4.63226932292173e-10	1.06699	5.29843560737692e-11	2.09505	9.33421
-----	B0507.10		614	370	958	399	358	1668	832	684	752	880	5.36210753410743e-10	1.3085	6.21816721962771e-11	2.47683	9.27066
WBGene00015223	B0507.6	ULP_PROTEASE domain-containing protein(B0507.6)	215	136	303	99	125	532	347	285	318	263	4.66967256277331e-11	1.55588	4.56261462573599e-12	2.94013	10.3307
WBGene00015225	B0507.8	Protein containing ALS2cr12 (ALS2CR12) signature(B0507.8)	454	243	811	311	259	1215	716	552	694	638	8.41429619072205e-10	1.42921	1.01083791670117e-10	2.693	9.07498
WBGene00015247	B0545.4	HAT C-terminal dimerization domain-containing protein(B0545.4)	211	148	346	177	177	487	358	318	312	303	5.3824660237004e-8	1.19098	8.99246512004636e-9	2.28308	7.26902
WBGene00015262	B0563.5	Uncharacterized protein(B0563.5)	116	94	203	81	66	365	163	112	179	229	4.14465e-06	1.41142	1.03245e-06	2.65999	5.38251
WBGene00000238	bar-1	Beta-catenin/armadillo-related protein 1(bar-1)	768	499	1098	598	565	1965	1078	931	952	1121	2.80901538247253e-10	1.18254	3.10993949806046e-11	2.26976	9.55145
WBGene00000239	bas-1	Aromatic-L-amino-acid decarboxylase(bas-1)	172	95	325	141	110	433	337	311	222	269	1.28122145444528e-7	1.49079	2.30715993464094e-8	2.81043	6.89238
WBGene00007203	best-1	Bestrophin homolog 1(best-1)	176	137	405	261	203	803	533	458	509	490	1.36946055789111e-11	1.87953	1.22389472118322e-12	3.67955	10.8635
WBGene00009340	best-14	Bestrophin homolog 14(best-14)	118	93	260	115	124	1009	882	813	612	635	3.32882325417283e-41	3.73284	2.49765813151776e-44	13.2952	40.4777
WBGene00011258	best-15	Bestrophin homolog 15(best-15)	105	55	212	97	85	267	203	144	151	144	9.65425e-05	1.18196	3.26047e-05	2.26885	4.01528
WBGene00013520	best-21	Bestrophin homolog(best-21)	116	71	202	123	81	444	258	233	241	250	2.92177384830986e-15	1.92026	1.52969902187461e-16	3.78491	14.5344
WBGene00013921	best-22	Bestrophin homolog;Bestrophin homolog 22(best-22)	393	220	547	300	250	1037	640	594	605	597	2.7205082434654e-16	1.57497	1.20652414912645e-17	2.9793	15.5653
WBGene00022797	best-24	Bestrophin homolog 24(best-24)	976	812	2476	1774	1196	5990	3925	2942	3167	3648	1.80731762517818e-12	2.15565	1.42988280641442e-13	4.4557	11.743
WBGene00015286	best-3	Bestrophin homolog(best-3)	141	97	317	134	76	504	284	285	300	378	1.20984314458297e-11	1.9386	1.07216612146035e-12	3.83334	10.9173
WBGene00011832	bgal-1	Beta-galactosidase(bgal-1)	841	562	1564	831	658	3438	2358	1779	1831	1813	2.23116647319418e-23	2.03566	3.14353592304974e-25	4.10009	22.6515
WBGene00019225	bgal-2	Glycoside hydrolase 35 catalytic domain-containing protein(bgal-2)	75	83	203	91	57	356	245	179	184	161	3.91848689216641e-10	1.78883	4.4166688438591e-11	3.45536	9.40688
WBGene00000253	bli-3	Dual oxidase 1(bli-3)	621	417	1085	579	410	1758	1169	1375	1138	1204	4.06278375542775e-19	1.73704	1.15498896256845e-20	3.3335	18.3912
WBGene00000273	brp-1	uncharacterized protein(brp-1)	21103	16522	42753	21078	16649	93358	62856	48378	52899	45165	1.44638638354369e-32	2.07815	4.5821327698758e-35	4.22267	31.8397
WBGene00013275	btb-14	BTB/POZ domain-containing protein Y57A10B.3(btb-14)	216	170	535	227	179	1095	794	713	619	624	8.04349117780404e-23	2.39642	1.24055512121196e-24	5.26494	22.0946
WBGene00018435	btb-9	BTB domain-containing protein(btb-9)	355	290	520	258	228	921	452	372	476	559	6.45229699551312e-8	1.15285	1.09519605526175e-8	2.22353	7.19029
WBGene00007214	C01A2.2	Uncharacterized protein(C01A2.2)	215	163	316	148	143	431	349	264	289	219	3.65197e-06	1.06247	8.98279823945009e-7	2.08851	5.43747
-----	C01B10.10		125	66	157	126	63	358	232	182	141	214	5.16039841525515e-7	1.61829	1.05014860622241e-7	3.07012	6.28732
WBGene00044294	C01B10.11	Acetyltransf_18 domain-containing protein(C01B10.11)	377	253	833	356	344	1546	1038	941	897	798	4.65026813036091e-18	1.97713	1.58175022691726e-19	3.93709	17.3325
WBGene00015278	C01B10.3	Endonuclease/exonuclease/phosphatase family protein(C01B10.3)	679	481	999	585	464	1609	1254	1008	1021	1086	3.06499520362402e-13	1.4189	2.14639097210853e-14	2.67382	12.5136
WBGene00015280	C01B10.6	EGF-like domain-containing protein(C01B10.6)	2050	1553	3719	2027	1746	5227	3789	4710	3273	3480	2.51350886883409e-13	1.41172	1.7266621991824e-14	2.66054	12.5997
WBGene00015294	C01C10.2	MYM-type domain-containing protein(C01C10.2)	371	221	473	224	188	975	650	576	482	531	2.17288052401095e-16	1.73665	9.45597026705891e-18	3.33261	15.663
WBGene00015293	C01C4.3	Protein kinase domain-containing protein;Putative serine/threonine-protein kinase C01C4.3(C01C4.3)	381	331	752	361	359	1190	659	595	677	657	8.93689573778723e-11	1.22032	9.04492824149537e-12	2.32998	10.0488
WBGene00007254	C01H6.4	Flavin-containing monooxygenase(C01H6.4)	73	74	185	55	61	231	149	175	92	158	1.59613e-05	1.41175	4.54021e-06	2.6606	4.79693
WBGene00219375	C02B8.12	Cpw-wpc domain-containing protein(C02B8.12)	121	37	164	62	44	166	140	108	152	98	0.00151505	1.15405	0.000668666	2.22538	2.81957
WBGene00007267	C03A3.2	Transmembrane protein 104 homolog(C03A3.2)	908	738	1577	671	727	2335	1410	1241	1488	1252	3.27901091502949e-14	1.17014	1.95729205098884e-15	2.25034	13.4843
WBGene00015381	C03B1.13	Major facilitator superfamily (MFS) profile domain-containing protein(C03B1.13)	155	133	271	119	114	397	229	204	262	322	1.24782528062522e-7	1.34377	2.23661888565588e-8	2.53814	6.90385
WBGene00015382	C03B1.14	CHANNEL_COLICIN domain-containing protein(C03B1.14)	104	82	210	117	86	385	319	224	219	242	1.02105727470432e-11	1.88941	8.93797531004198e-13	3.70483	10.9909
WBGene00015390	C03F11.4	Uncharacterized protein(C03F11.4)	256	204	392	185	129	565	419	296	296	315	1.71207e-06	1.14295	3.92240863262186e-7	2.20832	5.76648
WBGene00015402	C03G6.17	DUF1248 domain-containing protein(C03G6.17)	82	73	189	45	66	248	169	132	121	86	0.000249978	1.20167	9.2864e-05	2.30007	3.6021
WBGene00015407	C03H5.5	TPR_REGION domain-containing protein(C03H5.5)	131	55	196	98	71	295	253	170	164	120	3.11001e-05	1.39441	9.35465e-06	2.62881	4.50724
WBGene00007288	C04A11.5	Oligoendopeptidase F(C04A11.5)	164	125	238	128	80	347	229	197	212	214	3.66965669447098e-7	1.13973	7.22412130263131e-8	2.2034	6.43537
WBGene00007295	C04C11.1	SCP domain-containing protein(C04C11.1)	151	110	333	143	108	497	322	243	247	295	1.15988465932988e-8	1.49405	1.70477420124933e-9	2.81678	7.93559
WBGene00015434	C04E12.4	PAW domain-containing protein(C04E12.4)	75	26	161	74	86	329	295	247	253	187	2.97639213226426e-10	2.52162	3.30765378266632e-11	5.74225	9.52631
WBGene00015423	C04E6.7	HAD family phosphatase(C04E6.7)	210	191	384	199	160	643	400	380	409	266	2.11162919298127e-11	1.34119	1.96111289785839e-12	2.5336	10.6754
WBGene00015430	C04E7.3	Uncharacterized protein(C04E7.3)	91	82	135	79	73	296	145	139	137	121	4.1196605747198e-8	1.25593	6.73501824679078e-9	2.38821	7.38514
WBGene00007302	C04F12.8	Protein-tyrosine-phosphatase(C04F12.8)	374	251	542	339	246	1221	751	649	719	622	3.78306258796527e-22	1.76995	6.59158049924753e-24	3.41041	21.4222
WBGene00007315	C04H5.7	Neuropeptide-Like Protein;Toxin(C04H5.7)	652	520	1063	499	552	1612	974	774	942	1372	6.63786172452432e-7	1.25676	1.38346430273537e-7	2.38958	6.17797
WBGene00007324	C05B5.8	Uncharacterized protein(C05B5.8)	591	512	1310	581	489	2176	1771	1450	1260	1316	2.85776242821708e-18	1.89842	9.31542400527617e-20	3.72804	17.544
WBGene00007336	C05C12.4	EGF-like domain-containing protein(C05C12.4)	505	392	731	398	324	1373	852	701	677	790	8.83844607594626e-14	1.38541	5.62948962236177e-15	2.61246	13.0536
WBGene00007338	C05C12.6	Uncharacterized protein(C05C12.6)	57	53	105	50	47	192	88	95	106	120	1.84774915102251e-8	1.4374	2.82823463216118e-9	2.70832	7.73336
WBGene00015464	C05C8.7	mannose-6-phosphate isomerase(C05C8.7)	336	173	538	331	258	1684	1361	1184	1125	1045	1.33251420153324e-31	2.97085	5.33227858887834e-34	7.83996	30.8753
WBGene00007339	C05D12.1	Cytochrome b561 domain-containing protein(C05D12.1)	163	105	206	109	103	411	303	190	258	280	2.9595865717769e-10	1.65397	3.28651047403654e-11	3.14699	9.52877
WBGene00007340	C05D12.2	EGF-like domain-containing protein(C05D12.2)	84	59	174	81	87	344	197	169	216	183	1.1070963328533e-12	1.80838	8.53742482608841e-14	3.50249	11.9558
-----	C05D2.11		357	238	600	252	212	863	576	565	521	491	2.73103167725314e-13	1.3999	1.89430458980793e-14	2.63884	12.5637
WBGene00015469	C05D2.8	DUF3598 domain-containing protein(C05D2.8)	584	460	991	472	419	1559	1157	1001	905	949	9.42247237442041e-16	1.47571	4.52467201973002e-17	2.7812	15.0258
WBGene00015472	C05D9.3	Integrin beta epidermal growth factor-like domain-containing protein;putative integrin beta-like protein C05D9.3(C05D9.3)	205	160	353	133	172	446	398	360	295	240	2.17695e-06	1.25282	5.10526300394231e-7	2.38308	5.66215
WBGene00015476	C05D9.9	TransThyretin-Related family domain;WG repeat-containing protein(C05D9.9)	327	252	499	192	231	940	508	400	434	534	5.89237743021286e-10	1.39249	6.88713060204955e-11	2.62531	9.22971
WBGene00015495	C05E11.6	Uncharacterized protein(C05E11.6)	116	119	215	90	95	408	225	250	201	281	3.06446780298982e-12	1.69899	2.48325360942568e-13	3.24674	11.5136
WBGene00007347	C05G5.1	MFS domain-containing protein(C05G5.1)	97	67	236	113	122	426	286	260	242	232	1.07515745294569e-9	1.81975	1.30954984473002e-10	3.5302	8.96853
WBGene00007357	C06A12.3	GSKIP domain-containing protein(C06A12.3)	510	529	946	485	422	1754	1029	823	885	1055	2.01284413891294e-13	1.43404	1.36091421147011e-14	2.70201	12.6962
-----	C06A8.3		1408	1145	3065	1389	1157	6126	5797	3803	4508	4068	4.38689376325541e-27	2.47034	3.25496911154424e-29	5.54174	26.3578
WBGene00007365	C06B3.6	DUF3444 domain-containing protein(C06B3.6)	2712	1903	4185	2010	1767	7090	4359	3384	3685	4029	5.13160563969921e-18	1.32078	1.75830755974688e-19	2.49801	17.2897
WBGene00007366	C06B3.7	Uncharacterized protein(C06B3.7)	241	226	550	264	173	847	821	886	496	625	6.20020374817618e-13	2.15519	4.5435423882008e-14	4.45428	12.2076
WBGene00015539	C06E7.2	Uncharacterized protein(C06E7.2)	96	75	193	63	82	258	178	145	110	175	3.3033e-05	1.26117	1.00297e-05	2.3969	4.48105
WBGene00007394	C06H5.6	Major facilitator superfamily (MFS) profile domain-containing protein(C06H5.6)	327	260	499	236	232	741	498	490	478	350	1.17616516625004e-9	1.12956	1.44069516105588e-10	2.18792	8.92953
WBGene00007421	C07H4.1	MARVEL domain-containing protein(C07H4.1)	184	106	265	147	114	481	302	294	334	330	1.10515169200275e-14	1.70144	6.28356360104941e-16	3.25225	13.9566
WBGene00045273	C08A9.11		105	45	222	130	74	432	249	191	182	226	6.658843727229e-7	1.78219	1.38839251036263e-7	3.43947	6.1766
WBGene00007430	C08B6.10	Proline-rich proteoglycan 2-like(C08B6.10)	91	82	240	95	94	378	303	234	224	223	3.91812099367643e-11	1.86933	3.75969759376538e-12	3.65362	10.4069
WBGene00007424	C08B6.3	Glycosyltransferase family 92 protein(C08B6.3)	121	102	224	145	124	366	212	183	195	305	4.21731e-05	1.26067	1.31318e-05	2.39607	4.37496
WBGene00015592	C08D8.1	UNC93-like protein MFSD11(C08D8.1)	59	66	120	80	44	175	101	104	106	107	5.28604e-05	1.07027	1.68122e-05	2.09983	4.27687
WBGene00077692	C08E8.10	Uncharacterized protein(C08E8.10)	146	134	288	122	137	509	336	303	297	353	5.92164033207418e-14	1.74039	3.67294740063626e-15	3.34126	13.2276
WBGene00007440	C08E8.4	NADAR domain-containing protein(C08E8.4)	1173	819	1681	710	737	2566	1523	1210	1417	1418	2.9571959021639e-10	1.06484	3.2813903674699e-11	2.09194	9.52912
WBGene00007459	C08F11.12	UPF0375 protein C08F11.12(C08F11.12)	402	120	1168	541	367	1547	824	659	779	999	0.0015501	1.48404	0.000685429	2.7973	2.80964
WBGene00007460	C08F11.13	Dolichol kinase(C08F11.13)	93	83	171	48	58	256	169	113	178	152	1.47636157602103e-7	1.51049	2.69917543661036e-8	2.84907	6.83081
WBGene00007474	C08H9.15	Transmembrane protein(C08H9.15)	174	123	409	140	148	837	641	480	531	525	5.56795765117345e-22	2.51112	1.00265014810627e-23	5.70063	21.2543
WBGene00015621	C09B7.2	PDEase domain-containing protein;Secreted protein(C09B7.2)	374	332	640	259	238	890	537	549	550	556	2.16872785592325e-11	1.20545	2.01956566491561e-12	2.3061	10.6638
WBGene00015633	C09D4.2	DUF4773 domain-containing protein(C09D4.2)	949	693	1500	723	609	3015	2100	1732	1805	1789	7.22797521166531e-33	1.89455	2.10903820265349e-35	3.71806	32.141
WBGene00015644	C09E8.1	Sodium-and chloride-dependent glycine transporter 2(C09E8.1)	889	660	1499	677	496	2090	1221	1186	1160	1010	1.01678860872157e-11	1.07542	8.8921321429673e-13	2.10733	10.9928
WBGene00050957	C10A4.10	Uncharacterized protein(C10A4.10)	121	63	165	103	70	415	228	199	188	193	2.04416128789366e-13	1.82905	1.38379238496845e-14	3.55303	12.6895
WBGene00015665	C10A4.4	Transmembrane protein(C10A4.4)	64	64	184	96	65	385	237	225	159	162	1.31012850535048e-10	1.9798	1.36965497766528e-11	3.94439	9.88269
WBGene00045456	C10A4.9	Epithelial membrane protein 2;Inner membrane protein(C10A4.9)	62	74	146	62	53	259	184	120	153	165	2.49197181393891e-10	1.79212	2.74854415159749e-11	3.46324	9.60346
WBGene00015671	C10B5.3	Uncharacterized protein(C10B5.3)	890	693	2048	1000	731	3727	2497	2120	2152	2307	2.50089979900843e-21	1.97183	5.04260031162488e-23	3.92264	20.6019
-----	C10C5.2		1016	819	1618	755	708	2809	1621	1250	1319	1772	2.49600500337225e-11	1.30215	2.34722271263352e-12	2.46597	10.6028
WBGene00007508	C10C5.4	N-acyl-aliphatic-L-amino acid amidohydrolase(C10C5.4)	413	277	571	312	255	964	621	487	616	514	1.21705678873401e-11	1.2564	1.07957350830595e-12	2.38899	10.9147
WBGene00015683	C10G8.4	TIL domain-containing protein(C10G8.4)	3200	2490	6175	2756	2661	9139	4837	3609	5864	5742	1.75174821348315e-9	1.20221	2.21104359751021e-10	2.30093	8.75653
WBGene00015684	C10G8.8	HABP4_PAI-RBP1 domain-containing protein;NUFIP1 domain-containing protein(C10G8.8)	3200	2314	4728	2429	2024	8690	4892	4051	4157	5028	1.43338740137644e-18	1.33879	4.45730304888213e-20	2.5294	17.8436
WBGene00007525	C11G10.1	BRICHOS domain-containing protein(C11G10.1)	241	123	249	70	97	594	499	336	373	406	2.11516973731425e-12	2.35888	1.68578763557517e-13	5.12971	11.6747
WBGene00023500	C11H1.9	CRAL-TRIO domain-containing protein(C11H1.9)	95	146	225	123	90	385	238	218	214	198	1.20806955601636e-7	1.34601	2.15931732230019e-8	2.54208	6.91791
WBGene00015713	C12D12.1	IgGFc_binding domain-containing protein(C12D12.1)	465	346	947	482	409	1102	928	975	833	748	2.21163805229322e-8	1.31348	3.43322763755577e-9	2.48541	7.65529
WBGene00015728	C13A10.1	WSC domain-containing protein(C13A10.1)	63	76	130	75	38	241	172	104	112	104	5.85749e-06	1.44092	1.5143e-06	2.71494	5.23229
WBGene00015729	C13A10.2	Neuropeptide-Like Protein(C13A10.2)	73	102	141	74	67	177	210	82	163	171	0.000825501	1.33608	0.000343414	2.52464	3.08328
WBGene00015740	C13E3.1	Separase(C13E3.1)	177	171	357	181	119	580	378	305	353	359	3.19203790057385e-12	1.53833	2.59195074210832e-13	2.90457	11.4959
WBGene00007557	C14A4.6	MARVEL domain-containing protein(C14A4.6)	85	70	153	76	59	219	156	116	112	198	1.0327e-05	1.39396	2.81356e-06	2.62799	4.98603
WBGene00015756	C14C6.2	ShKT domain-containing protein(C14C6.2)	444	336	992	516	377	1552	1436	1537	1153	1159	2.67205842476535e-16	2.16776	1.18065107555284e-17	4.49324	15.5732
WBGene00015759	C14C6.5	ShKT domain-containing protein(C14C6.5)	65	30	134	58	68	215	149	333	145	230	1.81932252113473e-8	2.51637	2.77865682260845e-9	5.7214	7.74009
WBGene00015780	C14F11.4	AIP3 domain-containing protein(C14F11.4)	339	235	471	300	244	928	624	580	480	561	2.11877183049379e-13	1.51751	1.44489817202494e-14	2.86296	12.6739
WBGene00007593	C14H10.3	Pyridoxal-dependent decarboxylase domain-containing protein 1(C14H10.3)	909	595	1355	661	545	2121	1178	1105	1180	1007	2.05585290302822e-13	1.09532	1.39513485874528e-14	2.13661	12.687
WBGene00007599	C15A11.7	Uncharacterized protein(C15A11.7)	292	265	695	338	278	1796	1872	1468	1345	1300	8.14779530112629e-32	3.17297	3.0566968616147e-34	9.01902	31.089
WBGene00015786	C15B12.4	Autotransporter domain-containing protein(C15B12.4)	76	98	164	72	66	217	146	126	151	125	1.25717e-05	1.09492	3.4901e-06	2.13601	4.90061
-----	C15C7.5		1377	1093	1996	1026	839	3170	1971	1883	1659	1888	1.29172640231918e-15	1.16928	6.34286661914128e-17	2.249	14.8888
WBGene00015800	C15H9.4	Transmembrane and coiled-coil domains protein 2(C15H9.4)	1955	1730	3396	1792	1490	4839	3077	3332	2865	2532	6.90772959169265e-17	1.08217	2.82183201328003e-18	2.11721	16.1607
WBGene00015803	C15H9.9	Protein sleepless(C15H9.9)	729	501	1315	562	418	2047	1475	1073	1160	1377	4.43479126886138e-14	1.65709	2.70265312008142e-15	3.15379	13.3531
WBGene00015823	C16B8.3	Annexin A7(C16B8.3)	1285	985	1839	880	839	2958	1992	1729	1537	1592	8.13492675023694e-14	1.18069	5.15426788676955e-15	2.26685	13.0896
WBGene00015887	C17C3.1	Acyl-coenzyme A thioesterase 8(C17C3.1)	1035	802	1639	755	619	2129	1693	1989	1439	1459	5.32273735292014e-13	1.39716	3.860593161351e-14	2.63383	12.2739
WBGene00015913	C17F4.7	MD-2-related lipid-recognition domain-containing protein(C17F4.7)	6070	4242	15560	6148	5872	26279	22143	21547	18096	18162	6.71071128881869e-21	2.3738	1.44340434557334e-22	5.18303	20.1732
WBGene00007649	C17G1.2	Uncharacterized protein(C17G1.2)	2606	1655	3260	1685	1522	5567	2991	2432	2694	3517	1.23009071718393e-8	1.06349	1.81206360755649e-9	2.08999	7.91006
WBGene00007652	C17G1.5	Uncharacterized protein(C17G1.5)	325	255	459	255	225	731	475	396	449	464	2.40694728118603e-9	1.13729	3.11026951716411e-10	2.19967	8.61853
WBGene00015919	C17G10.7	Transmembrane protein(C17G10.7)	66	84	160	103	80	260	177	154	127	202	1.51761e-05	1.39009	4.28652e-06	2.62095	4.81884
WBGene00015936	C17H12.11	UPF0506 domain-containing protein(C17H12.11)	541	331	783	471	366	1605	884	746	850	978	4.399450054543e-14	1.55184	2.67377998312784e-15	2.93192	13.3566
-----	C17H12.4		807	554	1460	768	653	2891	1568	1418	1349	1654	8.99276965085978e-17	1.62359	3.73355505304558e-18	3.08141	16.0461
WBGene00015947	C18A11.1	Activator of Hsp90 ATPase homolog 1-like protein(C18A11.1)	910	597	1176	556	569	2038	1029	725	919	1296	3.74223e-05	1.01869	1.14903e-05	2.02607	4.42687
WBGene00015966	C18C4.5		1504	1138	2345	1204	1105	3840	2171	1825	1799	1931	1.59728218636696e-11	1.02004	1.44081644489291e-12	2.02797	10.7966
WBGene00007679	C18D11.1	Uncharacterized protein(C18D11.1)	146	129	309	165	109	663	369	367	365	359	2.09552365047326e-21	1.98954	4.15785434608284e-23	3.97111	20.6787
WBGene00007682	C18D11.6	Glycine rich superfamily member(C18D11.6)	963	671	2634	1039	777	5788	3212	2244	3698	3978	1.53961761286659e-18	2.57168	4.82614608118247e-20	5.94503	17.8126
WBGene00007677	C18D4.8		94	76	152	127	35	217	156	119	155	163	0.000782368	1.21042	0.00032384	2.31405	3.10659
WBGene00007689	C18E9.9	MARVEL domain-containing protein(C18E9.9)	1421	978	2099	1058	903	3188	2026	1646	1844	1946	1.93162938872904e-13	1.15337	1.30278297247336e-14	2.22433	12.7141
WBGene00044457	C18H7.11	CUB_2 domain-containing protein(C18H7.11)	609	388	786	356	421	1328	977	884	716	785	1.27448260701945e-10	1.36796	1.33026446351676e-11	2.58105	9.89467
WBGene00016004	C18H9.6	Uncharacterized protein(C18H9.6)	1757	1982	4367	1849	1549	4116	4052	4455	3346	3970	4.89472098850196e-8	1.39006	8.1245431330616e-9	2.6209	7.31027
WBGene00016018	C23H3.2	DUF3810 domain-containing protein(C23H3.2)	408	334	778	445	371	1516	1137	913	873	764	6.83971273941017e-16	1.76071	3.20460071658901e-17	3.38866	15.165
WBGene00016027	C23H5.8	BURP domain-containing protein;Reelin domain-containing protein;Uncharacterized protein(C23H5.8)	91	50	399	115	121	614	669	1125	620	641	4.42130067723724e-12	3.6256	3.6859530447997e-13	12.3428	11.3544
WBGene00016033	C24A3.2	Neuropeptide-like peptide 36(C24A3.2)	496	391	818	452	387	1364	1045	814	819	844	1.31730823619662e-13	1.47133	8.6100013103639e-15	2.77277	12.8803
WBGene00016034	C24A3.4	Alpha-methylacyl-CoA racemase(C24A3.4)	132	121	264	86	150	428	254	221	221	227	1.77891e-06	1.29395	4.09319222018341e-7	2.45198	5.74985
WBGene00016048	C24B9.3	VWFA domain-containing protein(C24B9.3)	79	89	217	91	71	326	327	403	298	264	7.72595600747635e-15	2.49742	4.32189785828815e-16	5.64674	14.112
-----	C24G6.2		564	500	1036	514	329	1623	1048	927	870	903	1.86807077512444e-13	1.38607	1.2552438889123e-14	2.61365	12.7286
WBGene00007717	C25D7.5	Metallo-beta-lactamase domain-containing protein(C25D7.5)	202	165	395	154	144	561	370	301	253	266	7.10897551676364e-7	1.17044	1.48817319904906e-7	2.25081	6.14819
WBGene00016099	C25E10.10	TIL domain-containing protein(C25E10.10)	763	520	1239	551	537	1689	1188	971	1026	1018	1.9723016778997e-10	1.15576	2.11617528925128e-11	2.22802	9.70503
WBGene00016101	C25E10.12	UPF0046 protein C25E10.12(C25E10.12)	499	382	797	424	343	1641	1080	812	810	943	5.30571229468563e-18	1.70251	1.82291296138164e-19	3.25466	17.2753
WBGene00016095	C25E10.5	MFS domain-containing protein(C25E10.5)	106	81	215	85	80	390	377	231	321	241	2.16800789889983e-15	2.30232	1.11156720118666e-16	4.93252	14.6639
WBGene00016097	C25E10.8	TIL domain-containing protein(C25E10.8)	2912	2125	3867	1754	1889	6717	3770	2799	3833	3943	2.23372500106037e-11	1.15512	2.0819546070742e-12	2.22703	10.651
WBGene00016102	C25F6.1	Condensin-2 complex subunit H2(C25F6.1)	557	445	737	456	422	1243	846	794	677	949	2.06328081126427e-8	1.21712	3.18565740930507e-9	2.32482	7.68544
WBGene00016119	C25H3.10	F-box domain-containing protein(C25H3.10)	380	381	764	326	282	986	603	476	572	628	1.06285e-06	1.01766	2.32683031362526e-7	2.02463	5.97353
WBGene00016131	C26B9.1	BPH_2 domain-containing protein;PH domain-containing protein(C26B9.1)	498	400	708	320	370	1331	852	694	684	602	2.14592866037273e-11	1.29695	1.99654554812502e-12	2.45709	10.6684
WBGene00016134	C26B9.5	Serine protease K12H4.7(C26B9.5)	303	236	464	266	268	897	520	602	525	469	2.44268557887276e-15	1.45341	1.26868955034408e-16	2.73854	14.6121
WBGene00007743	C26C6.9	GOLD domain-containing protein(C26C6.9)	94	77	175	68	89	310	195	208	170	239	2.36700363185021e-11	1.80078	2.21801757582296e-12	3.48409	10.6258
WBGene00007746	C26D10.6	G protein(C26D10.6)	190	154	366	211	155	639	395	363	384	482	3.01090006096451e-12	1.6718	2.43733552246481e-13	3.18612	11.5213
WBGene00007748	C26E1.2	Homeobox domain-containing protein;Prion-like-(Q/N-rich)-domain-bearing protein(C26E1.2)	490	326	784	332	327	1236	739	519	585	634	1.30784484942634e-7	1.13458	2.36164397153601e-8	2.19555	6.88344
WBGene00007751	C26G2.2	Hyphal_reg_CWP domain-containing protein(C26G2.2)	133	104	363	170	115	623	415	288	343	357	1.32685496135879e-10	1.88961	1.38848991289412e-11	3.70536	9.87718
-----	C27A7.1		489	368	943	449	447	1564	928	853	967	883	3.68487217890871e-15	1.46535	1.95686834344714e-16	2.7613	14.4336
WBGene00007765	C27B7.9	INSulin related(C27B7.9)	1088	886	2692	1418	1105	7065	6474	4523	4728	5969	1.65725907141837e-27	3.08359	1.16056491870899e-29	8.47719	26.7806
WBGene00016172	C27H5.2	TAR DNA-binding protein 43 N-terminal domain-containing protein(C27H5.2)	651	462	929	474	511	1585	1202	830	909	862	1.0039799050315e-9	1.28504	1.21867006396487e-10	2.43689	8.99827
-----	C27H5.4		197	175	371	152	104	468	304	250	322	324	2.18973964623015e-7	1.24496	4.13303089542731e-8	2.37012	6.65961
WBGene00219376	C28G1.10	UBC core domain-containing protein(C28G1.10)	104	79	182	81	67	305	247	153	157	144	5.53411561708913e-8	1.53149	9.27350762013268e-9	2.89083	7.25695
WBGene00016191	C28G1.6	RING-type domain-containing protein(C28G1.6)	135	128	219	99	126	370	268	159	233	243	2.73283e-06	1.30858	6.54329187077203e-7	2.47697	5.56339
WBGene00219838	C28H8.14		749	566	1131	551	522	1727	1038	906	811	1071	3.45493621271927e-8	1.04436	5.56764626860054e-9	2.06246	7.46156
WBGene00016210	C29F5.1	START domain-containing protein(C29F5.1)	573	386	1013	461	366	1251	977	818	850	702	3.22950773953028e-9	1.20236	4.27703369496885e-10	2.30115	8.49086
WBGene00007811	C29F7.2	CHK kinase-like domain-containing protein(C29F7.2)	859	663	1418	654	694	2548	1523	1220	1216	1555	4.10244886829857e-13	1.40388	2.93105350573728e-14	2.64612	12.387
WBGene00007812	C29F7.3	UMP-CMP kinase 1(C29F7.3)	633	504	1114	419	537	1817	1188	1095	1109	1092	1.47844025446608e-16	1.5293	6.35994307048351e-18	2.88645	15.8302
WBGene00016234	C29G2.6	Uncharacterized protein(C29G2.6)	615	429	1028	444	364	2152	1266	1029	1065	1386	1.1707074572918e-21	1.96202	2.25953492572013e-23	3.89607	20.9316
WBGene00016247	C30B5.6	DUF148 domain-containing protein;Mucin-5AC(C30B5.6)	118	88	205	106	58	281	184	136	88	218	0.0026674	1.11455	0.0012413	2.16528	2.57391
WBGene00016262	C30F12.3	Conserved plasma membrane protein(C30F12.3)	1151	924	1831	745	718	3102	1751	1221	1516	2174	5.45257864619254e-9	1.37336	7.54133220011123e-10	2.59074	8.2634
WBGene00016264	C30F12.5	AbLIM_anchor domain-containing protein(C30F12.5)	253	225	547	334	202	946	596	532	584	562	7.24441019319666e-13	1.62078	5.36913769216493e-14	3.07541	12.14
-----	C30F2.3		91	56	113	59	68	205	119	136	96	84	5.83861e-05	1.08553	1.87157e-05	2.12216	4.23369
WBGene00044178	C30G7.4	Matrix-remodeling-associated protein 7(C30G7.4)	442	411	931	459	405	1311	833	725	605	1019	1.75009e-06	1.23478	4.02103805404259e-7	2.35345	5.75694
WBGene00007840	C31C9.6	WH1 domain-containing protein(C31C9.6)	198	156	353	201	137	520	393	268	298	261	1.44036e-06	1.17101	3.24600529823559e-7	2.2517	5.84153
WBGene00007841	C31C9.7	Uncharacterized protein(C31C9.7)	186	118	251	103	139	378	335	258	262	238	1.14771033804272e-7	1.40925	2.04568962295567e-8	2.65599	6.94017
WBGene00007855	C31H5.4	Nematode Specific Peptide family, group A(C31H5.4)	577	359	792	302	443	1249	722	568	756	742	2.04004e-06	1.10598	4.75018352906812e-7	2.15245	5.69036
WBGene00007857	C31H5.6	BAAT/Acyl-CoA thioester hydrolase C-terminal domain-containing protein;BAAT/acyl-CoA thioester hydrolase protein(C31H5.6)	560	413	972	593	498	1245	1052	1067	859	902	1.72857161513345e-7	1.22265	3.19054402326425e-8	2.33375	6.76231
-----	C32D5.6		210	169	382	163	166	513	388	393	333	332	2.09305567475947e-10	1.37056	2.26318733652608e-11	2.5857	9.67922
WBGene00007890	C33A12.19	Neuropeptide-Like Protein;Transposase(C33A12.19)	306	254	721	265	288	1431	742	617	627	781	2.573325808468e-14	1.83886	1.51889509995443e-15	3.57728	13.5895
WBGene00016360	C33G8.2	Cylicin-2(C33G8.2)	1098	880	2480	1384	874	5618	3393	2909	2653	2837	1.93305153779867e-22	2.09348	3.15863360907494e-24	4.26776	21.7138
-----	C33G8.4		451	368	583	377	256	1016	664	562	608	657	5.78339447286036e-10	1.21842	6.75492760023124e-11	2.32692	9.23782
WBGene00007908	C34B4.3	G_PROTEIN_RECEP_F1_2 domain-containing protein(C34B4.3)	89	77	163	65	66	180	140	140	168	124	3.97149e-06	1.18335	9.84347560724261e-7	2.27104	5.40105
WBGene00007931	C34D1.4	Alpha/beta hydrolase(C34D1.4)	437	302	652	243	293	1068	583	423	507	566	1.15119e-06	1.10774	2.53559117311473e-7	2.15507	5.93885
-----	C34D10.2		2622	1898	4961	2704	2034	7414	3913	4062	3795	3599	3.73550973454852e-12	1.06251	3.05505214638774e-13	2.08856	11.4277
-----	C34E7.4		385	290	527	252	288	923	693	514	517	552	4.30227809322597e-10	1.3583	4.88153437672409e-11	2.56382	9.3663
WBGene00016417	C34F11.8	Glycine-rich protein(C34F11.8)	345	170	694	337	291	1653	1333	1046	1150	1172	3.90878540647108e-22	2.77091	6.90839938450912e-24	6.82538	21.408
WBGene00007944	C34F6.10	Fibronectin type-III domain-containing protein(C34F6.10)	754	472	1235	700	490	1985	1284	1354	1254	1026	2.94777337063018e-15	1.44402	1.545768612027e-16	2.72078	14.5305
WBGene00016424	C34H4.1	Amine oxidase(C34H4.1)	375	182	710	363	271	1250	971	812	775	696	6.3874594788193e-13	1.96439	4.69141459011238e-14	3.90248	12.1947
WBGene00016425	C34H4.2	CUB_2 domain-containing protein(C34H4.2)	855	534	1558	621	672	1945	1436	1386	1183	1226	1.46840825450511e-9	1.26531	1.82488265996894e-10	2.40378	8.83315
WBGene00007947	C35A5.3	Major facilitator superfamily (MFS) profile domain-containing protein(C35A5.3)	75	39	139	67	42	219	114	110	143	161	3.01613375422514e-8	1.67016	4.79513719825539e-9	3.18251	7.52055
WBGene00007950	C35A5.6	Uncharacterized protein(C35A5.6)	549	348	892	384	376	1829	941	702	796	922	5.67021777572774e-13	1.56053	4.13153008419011e-14	2.94963	12.2464
WBGene00016434	C35B1.4	Secreted protein(C35B1.4)	114	162	400	246	146	1192	1130	1198	855	1097	1.84288539735756e-23	3.60083	2.51407435740391e-25	12.1327	22.7345
WBGene00016435	C35B1.5	Thioredoxin domain-containing protein(C35B1.5)	2256	1539	4277	1805	1501	7663	5200	3960	4475	4893	4.86561215025814e-25	1.91138	5.11102235041706e-27	3.76169	24.3129
WBGene00007957	C35C5.8	Saposin B-type domain-containing protein(C35C5.8)	220	208	488	326	263	836	619	524	573	549	1.86503096828716e-9	1.59266	2.36180245171171e-10	3.01605	8.72931
WBGene00044120	C36B1.13	Transmembrane protein(C36B1.13)	73	53	175	83	74	206	155	142	102	146	0.000184126	1.18923	6.61134e-05	2.28031	3.73488
WBGene00007973	C36B1.6	putative tumor suppressor protein(C36B1.6)	199	199	312	161	131	552	366	249	301	333	2.48682004766383e-8	1.30872	3.89556887833292e-9	2.47722	7.60436
-----	C36C5.5		288	165	505	215	207	1035	878	593	614	633	2.59010176345425e-18	2.25794	8.35656008717628e-20	4.78309	17.5867
-----	C37C3.7		59	48	136	83	57	219	158	133	136	163	2.03218219205188e-8	1.69027	3.13425348503207e-9	3.22716	7.69204
WBGene00016530	C39D10.2	Uncharacterized protein(C39D10.2)	132	105	267	95	117	375	264	176	230	275	4.563186355562e-7	1.4328	9.18724055746746e-8	2.69971	6.34073
-----	C39D10.3		142	125	327	113	95	302	249	231	214	223	3.70429e-05	1.10465	1.13615e-05	2.15047	4.43129
WBGene00016534	C39D10.7	Chitin-binding type-2 domain-containing protein(C39D10.7)	31200	23451	58369	29780	23952	98091	59095	46958	51540	45833	6.63237216713827e-17	1.32262	2.70381824904595e-18	2.50121	16.1783
WBGene00016535	C39D10.8	DUF4440 domain-containing protein(C39D10.8)	106	103	223	116	90	469	306	222	214	218	4.9779262826416e-12	1.75875	4.16245107252149e-13	3.38404	11.303
WBGene00008031	C39E9.7	MFS domain-containing protein(C39E9.7)	166	79	207	100	106	460	219	186	196	277	6.69451303375007e-8	1.54141	1.13854160807421e-8	2.91078	7.17428
WBGene00008032	C39E9.8	DUF19 domain-containing protein;Transposase(C39E9.8)	1401	1102	2753	1103	1187	7990	6011	4709	4859	5269	8.87413402235582e-55	2.95318	8.65309350329859e-59	7.74454	54.0519
WBGene00016559	C41A3.2	Coiled-coil domain-containing protein(C41A3.2)	433	294	635	383	293	1212	793	621	554	465	3.07571160255994e-8	1.25898	4.90524076339905e-9	2.39326	7.51205
WBGene00016568	C41G11.1	Calcineurin-like phosphoesterase domain-containing protein(C41G11.1)	8796	7313	17535	8965	7098	26680	15557	11496	15248	16360	1.73723519885661e-11	1.23558	1.5757498093839e-12	2.35475	10.7601
-----	C42D4.1		8160	5224	14575	6546	7384	26693	21167	23746	17561	19454	9.24763653692719e-23	2.14677	1.45710988368423e-24	4.42834	22.034
WBGene00016599	C42D8.1	MARVEL domain-containing protein(C42D8.1)	400	359	688	289	305	889	556	513	671	552	1.82767947746296e-8	1.04324	2.79446782965157e-9	2.06086	7.7381
WBGene00016635	C44B11.6	Ground-like domain-containing protein(C44B11.6)	121	89	269	115	81	470	310	218	233	324	4.82713707648023e-11	1.91945	4.7325662375496e-12	3.78278	10.3163
WBGene00016627	C44B7.5	Uncharacterized protein(C44B7.5)	14782	10474	22280	10406	9823	34540	19541	15229	21200	21523	4.50404650179303e-13	1.15209	3.22924551191497e-14	2.22236	12.3464
WBGene00016629	C44B7.7	gamma-glutamylcyclotransferase(C44B7.7)	173	149	276	109	122	302	274	213	214	252	0.00010734	1.03895	3.65914e-05	2.05473	3.96924
WBGene00016641	C44C1.1	G protein-coupled receptor(C44C1.1)	269	212	561	203	256	911	649	555	609	592	2.25266747597072e-15	1.80627	1.15685132571735e-16	3.49737	14.6473
WBGene00043985	C44C10.11	Rhoptry protein(C44C10.11)	161	125	279	125	110	455	289	244	238	225	2.08009894393911e-10	1.34258	2.24744329416013e-11	2.53605	9.68192
WBGene00008089	C44C10.9	CX domain-containing protein;Microtubule-associated protein Jupiter(C44C10.9)	135	122	206	136	140	451	401	374	281	267	9.48868857116547e-12	1.89286	8.25860014030575e-13	3.71372	11.0228
WBGene00016657	C44E12.1	Peptidase M20 dimerization domain-containing protein(C44E12.1)	105	95	167	91	72	335	275	156	249	217	8.9131851805419e-12	1.87475	7.69825747981777e-13	3.66738	11.05
WBGene00008101	C44H9.6	DUF19 domain-containing protein(C44H9.6)	172	150	322	165	75	395	238	310	263	288	1.90647e-06	1.27733	4.4089565375863e-7	2.4239	5.71977
WBGene00008105	C45B11.2	Uncharacterized protein(C45B11.2)	89	84	171	84	53	248	162	165	145	151	8.47121838674446e-9	1.36851	1.21330164138616e-9	2.58204	8.07205
-----	C45E5.4		258	201	511	190	163	967	313	206	411	301	0.000872549	1.06595	0.000364514	2.09355	3.05921
WBGene00016677	C45G9.6	Uncharacterized protein(C45G9.6)		469	1443	758	594	1953	1457	1177	1244	1321	3.05434945830668e-9	1.3709	4.02323646863239e-10	2.58632	8.51508
-----	C46C11.2		106	124	214	95	51	287	203	203	173	215	6.2441076086764e-7	1.44418	1.29254849456803e-7	2.72109	6.20453
WBGene00008113	C46C2.5	DUF19 domain-containing protein(C46C2.5)	1384	1230	2357	1090	1066	4156	2623	1874	2330	3050	1.24240686379779e-13	1.52968	8.08936857545703e-15	2.88721	12.9057
WBGene00016721	C46G7.1	Ribonuclease kappa(C46G7.1)	193	169	273	177	166	503	258	240	297	281	1.37017e-06	1.0157	3.07045866889268e-7	2.02188	5.86323
WBGene00016722	C46G7.2	Uncharacterized protein(C46G7.2)	211	124	320	130	137	518	473	374	359	366	1.70794253832668e-13	1.89034	1.13910298512826e-14	3.70721	12.7675
WBGene00016749	C48E7.1	Uncharacterized protein(C48E7.1)	236	188	469	177	140	823	690	666	617	558	4.91051503443793e-24	2.34545	6.14070241905535e-26	5.08218	23.3089
WBGene00016756	C49A9.2	Telo_bind domain-containing protein(C49A9.2)	295	205	542	314	231	945	643	468	534	504	9.9249618830059e-11	1.4903	1.01690522336092e-11	2.80947	10.0033
WBGene00016763	C49A9.9	FHA domain-containing protein(C49A9.9)	629	497	920	464	440	1432	913	704	771	839	1.63515118279929e-8	1.03592	2.46192833358526e-9	2.05042	7.78644
WBGene00008200	C49C3.10	Protein kinase domain-containing protein(C49C3.10)	183	82	250	109	139	361	269	248	226	235	3.49148e-06	1.30184	8.54312564481021e-7	2.46544	5.45699
WBGene00008194	C49C3.4	EGF-like domain-containing protein(C49C3.4)	1032	750	1873	890	764	2731	1990	2167	1688	1722	9.57115262103729e-18	1.53707	3.45503050013268e-19	2.90204	17.019
WBGene00008199	C49C3.9	CUB_2 domain-containing protein(C49C3.9)	286	204	415	148	203	529	400	374	337	357	2.44995e-06	1.11096	5.80242642710134e-7	2.15989	5.61084
WBGene00016766	C49C8.2	TMhelix containing protein(C49C8.2)	127	125	276	124	128	447	229	207	215	231	3.94213158854733e-7	1.1747	7.82839303369715e-8	2.25746	6.40427
WBGene00016769	C49C8.5	Fibrinogen C-terminal domain-containing protein(C49C8.5)	224	189	350	179	126	544	387	320	349	278	3.96266864576169e-10	1.28948	4.47637850354906e-11	2.4444	9.40201
WBGene00219859	C49F5.11		115	102	182	82	103	259	125	136	151	258	0.00153116	1.07455	0.000676289	2.10606	2.81498
WBGene00008211	C49F5.7	Acyl carrier protein(C49F5.7)	333	229	605	351	296	1484	1199	1105	989	1054	7.80846343154837e-28	2.56897	5.01251925159837e-30	5.93387	27.1074
WBGene00016788	C49G7.10	Anoctamin;Glycosyltransferase family 92 protein(C49G7.10)	842	769	1606	824	626	2719	2046	1979	1540	1849	1.76202583673775e-20	1.76519	4.1131074138105e-22	3.39918	19.754
WBGene00077593	C49G7.12	Glycosyltransferase family 17 protein(C49G7.12)	720	569	1359	742	605	2343	1622	1365	1226	1563	1.47900533581878e-14	1.59795	8.50782560829478e-16	3.02712	13.83
-----	C49G7.3		1172	800	2464	1019	856	3029	2602	2126	2159	1901	2.1306890247661e-12	1.5202	1.70170911690364e-13	2.8683	11.6715
WBGene00016785	C49G7.7	Glycosyltransferase family 92 protein(C49G7.7)	284	216	388	204	165	602	415	388	330	372	4.44965053780829e-9	1.18525	6.06517601443648e-10	2.27403	8.35167
WBGene00016840	C50F2.7	Sialomucin core protein 24(C50F2.7)	80	50	223	85	40	269	123	110	135	166	0.000402901	1.2991	0.000156894	2.46076	3.3948
WBGene00008229	C50F4.1	CHK kinase-like domain-containing protein(C50F4.1)	764	566	1418	674	589	2657	1596	1415	1407	1540	4.05057493028729e-23	1.7069	5.90955075281597e-25	3.26458	22.3925
WBGene00008233	C50F4.8	CPG4 domain-containing protein(C50F4.8)	236	223	559	277	243	914	707	649	674	574	4.36752655849756e-16	1.86873	1.99169406210768e-17	3.65212	15.3598
WBGene00008234	C50F4.9	Cocaine- and amphetamine-regulated transcript protein(C50F4.9)	192	130	308	181	168	486	314	215	285	402	2.72084e-05	1.25445	8.06611e-06	2.38577	4.5653
WBGene00016845	C50F7.5	Basic proline-rich protein(C50F7.5)	11520	8163	23785	13046	10055	30729	24971	25866	18928	20009	8.77096397486182e-10	1.39807	1.0580729363589e-10	2.63548	9.05695
WBGene00008252	C51E3.6	Solute carrier family 23 member 2(C51E3.6)	184	125	380	179	109	578	416	313	375	300	9.36145176526947e-11	1.64449	9.52924769103295e-12	3.12637	10.0287
WBGene00008254	C51E3.9	Methyltransf_11 domain-containing protein(C51E3.9)	227	134	385	173	134	753	484	383	413	274	1.00542142164402e-12	1.74483	7.68582100420773e-14	3.35156	11.9977
WBGene00016874	C52B11.5	NF-kappa-B inhibitor-interacting Ras-like protein 1(C52B11.5)	153	82	204	67	86	367	306	264	249	267	1.7828191853183e-13	2.05877	1.19201416142165e-14	4.16631	12.7489
WBGene00016883	C52E2.4	DUF38 domain-containing protein(C52E2.4)	79	97	142	91	79	323	144	112	178	138	5.53108e-06	1.23844	1.41793e-06	2.35942	5.25719
WBGene00008270	C53A5.13	Fibronectin type-III domain-containing protein(C53A5.13)	231	249	409	213	130	452	341	412	326	356	2.59914e-05	1.05839	7.688e-06	2.0826	4.58517
WBGene00008273	C53B4.3	Major facilitator superfamily (MFS) profile domain-containing protein(C53B4.3)	231	177	458	192	172	667	393	403	383	350	4.08137917962921e-12	1.33392	3.38215165031383e-13	2.52088	11.3892
WBGene00044241	C53D6.11	G_PROTEIN_RECEP_F1_2 domain-containing protein(C53D6.11)	74	48	118	44	39	187	81	81	103	90	6.13753e-06	1.16483	1.59642e-06	2.24206	5.21201
WBGene00008284	C53D6.7	Galectin(C53D6.7)	49	73	193	99	65	425	360	278	277	291	2.09665041323037e-15	2.73159	1.06875168606465e-16	6.64189	14.6785
WBGene00045400	C54D10.13	UPAR/Ly6 domain-containing protein(C54D10.13)	141	93	241	132	132	445	282	293	241	268	3.7632275063589e-11	1.60035	3.60479233414454e-12	3.03216	10.4244
WBGene00008298	C54D10.3	ShKT domain-containing protein(C54D10.3)	2983	1785	4783	2168	1693	7225	4737	3885	4293	5325	9.88205848006529e-15	1.51543	5.58569041224199e-16	2.85885	14.0052
WBGene00008310	C54E10.6	Protein MNN4-like(C54E10.6)	100	72	146	52	96	228	112	157	145	147	3.49406e-05	1.1684	1.06642e-05	2.24762	4.45667
WBGene00016919	C54E4.4	Uncharacterized protein(C54E4.4)	96	80	102	75	84	248	132	128	154	132	2.26314e-06	1.23177	5.32435786734771e-7	2.34854	5.64529
WBGene00016920	C54E4.5	Inositol oxygenase(C54E4.5)	426	283	822	385	336	1277	858	704	726	783	2.68478466597342e-12	1.51208	2.15767604668476e-13	2.85221	11.5711
WBGene00044113	C54F6.15	Cys-rich protein(C54F6.15)	99	30	180	80	44	388	190	157	237	148	6.16447835522225e-9	2.12508	8.63386714195363e-10	4.36228	8.2101
WBGene00016923	C54F6.5	UPF0506 domain-containing protein(C54F6.5)	339	188	542	264	184	748	333	346	424	494	2.88337e-05	1.03705	8.60085e-06	2.05202	4.5401
WBGene00016924	C54F6.6	Cys-rich protein(C54F6.6)	131	68	230	110	91	431	128	128	216	192	0.000233744	1.18119	8.6268e-05	2.26764	3.63126
WBGene00044019	C55A6.12	DUF1794 domain-containing protein;THAP4-like heme-binding beta-barrel domain-containing protein(C55A6.12)	170	149	350	172	192	560	342	331	281	291	2.23531753550981e-7	1.22875	4.2321018117072e-8	2.34363	6.65066
WBGene00000277	cab-1	Protein cab-1(cab-1)	4754	3793	9220	4759	3558	14807	9625	8143	8299	8486	1.69363504269729e-20	1.45353	3.9393428671325e-22	2.73878	19.7712
WBGene00000281	cah-3	Putative carbonic anhydrase 3(cah-3)	378	357	733	374	363	1332	995	898	912	720	9.34570352532706e-19	1.74689	2.83604508813593e-20	3.35634	18.0294
WBGene00000282	cah-4	Alpha-carbonic anhydrase domain-containing protein(cah-4)	2680	2749	6125	4197	3614	8768	6978	5407	6106	8249	4.49664e-06	1.37058	1.12838e-06	2.58575	5.34711
WBGene00000283	cah-5	Putative carbonic anhydrase 5(cah-5)	103	77	210	83	78	310	233	202	184	195	4.81912338892714e-11	1.65042	4.72069193996614e-12	3.13925	10.317
WBGene00000286	cal-2	EF-hand domain-containing protein(cal-2)	454	338	700	314	281	1035	745	535	669	562	4.14864011979335e-10	1.23016	4.70029339124565e-11	2.34593	9.38209
WBGene00006861	cal-5	EF-hand domain-containing protein(cal-5)	477	479	1032	459	394	1675	1237	1042	996	1082	8.77150918612265e-18	1.72225	3.14374927771323e-19	3.29952	17.0569
WBGene00000298	cat-4	GTP cyclohydrolase 1(cat-4)	406	317	732	316	324	1424	909	784	866	818	6.8708707765308e-25	1.84365	7.50382719237628e-27	3.58916	24.163
WBGene00013672	catp-1	Cation-transporting P-type ATPase N-terminal domain-containing protein(catp-1)	788	669	1593	860	624	2365	1600	1459	1624	1389	6.12159050251252e-16	1.42258	2.83241578065398e-17	2.68064	15.2131
WBGene00015660	catp-3	Cation-transporting P-type ATPase N-terminal domain-containing protein(catp-3)	123	84	536	314	198	953	1399	1561	972	904	1.79817988657063e-10	3.46807	1.91735896200404e-11	11.066	9.74517
WBGene00019493	catp-5	Cation-transporting ATPase;Cation-transporting ATPase catp-5(catp-5)	208	183	419	199	134	614	407	436	399	329	3.81675187587733e-13	1.49529	2.71420537734336e-14	2.8192	12.4183
WBGene00022010	catp-7	Cation-transporting ATPase(catp-7)	2921	2037	5101	2425	1959	6700	4111	3881	3942	3481	2.82332885998035e-14	1.01127	1.67116589461113e-15	2.01568	13.5492
WBGene00007533	cbl-1	cystathionine gamma-lyase(cbl-1)	64	27	144	73	46	269	252	242	210	142	3.7830931038547e-12	2.60414	3.10342944076117e-13	6.08027	11.4222
WBGene00010545	cbp-2	histone acetyltransferase(cbp-2)	559	345	912	449	366	1499	950	777	847	825	1.21172178124769e-13	1.41388	7.86937280193373e-15	2.66453	12.9166
WBGene00013866	cbs-1	Cystathionine beta-synthase cbs-1(cbs-1)	814	674	1372	596	556	2341	1464	1046	1217	1186	1.29609864401913e-13	1.33259	8.460568889262e-15	2.51854	12.8874
WBGene00009532	ccch-1	C3H1-type domain-containing protein(ccch-1)	1509	1106	2325	1339	1066	3742	2300	2165	2037	1772	9.74901457252636e-15	1.09452	5.50236170537753e-16	2.13542	14.011
WBGene00013042	cccp-1	CARD domain-containing protein(cccp-1)	327	243	492	276	225	753	412	480	423	409	1.17062753963657e-9	1.03409	1.4326646337528e-10	2.04782	8.93158
WBGene00000370	ccg-1	Conserved Cysteine/Glycine domain protein(ccg-1)	7625	5028	11424	5372	4981	17279	9999	7835	9865	9205	3.62564845772221e-13	1.03909	2.5601702740231e-14	2.05493	12.4406
WBGene00011821	cdf-2	Zinc transporter 2(cdf-2)	108	72	160	84	82	273	211	181	194	203	1.67049069632302e-11	1.66989	1.51242425694606e-12	3.1819	10.7772
WBGene00018986	cdo-1	Cysteine dioxygenase 1(cdo-1)	557	355	970	435	381	2256	1457	1159	1310	1343	2.11230663796569e-32	2.27614	7.04395710868092e-35	4.84379	31.6752
WBGene00008296	cdr-2	CaDmium Responsive(cdr-2)	61	49	124	48	62	267	175	116	104	130	5.39511819394134e-9	1.81612	7.44386878780568e-10	3.52132	8.268
WBGene00010470	cdr-4	CaDmium Responsive(cdr-4)	1398	1080	2279	1072	999	4953	2860	1849	2278	2721	4.23778120200183e-17	1.67073	1.69935202848093e-18	3.18377	16.3729
WBGene00010471	cdr-6	CaDmium Responsive(cdr-6)	420	382	708	325	311	1076	728	667	623	631	1.39382735143084e-12	1.25895	1.0876385168314e-13	2.39321	11.8558
WBGene00019329	ceeh-1	Epoxide hydrolase 1(ceeh-1)	255	224	513	240	240	893	762	763	597	681	3.02649240086059e-18	2.08175	1.00168193675836e-19	4.23319	17.5191
WBGene00010628	ceeh-2	Epoxide hydrolase 2(ceeh-2)	245	209	390	196	200	839	524	433	380	509	2.53172347857998e-14	1.6835	1.49222884481538e-15	3.21205	13.5966
WBGene00000437	ceh-13	Homeobox protein ceh-13(ceh-13)	242	166	356	153	134	424	319	332	246	296	5.85385e-06	1.06458	1.51287e-06	2.09157	5.23256
WBGene00017690	ceh-60	Homeobox protein ceh-60(ceh-60)	135	89	219	139	85	458	278	213	236	233	1.86646307509711e-11	1.64862	1.70696956513675e-12	3.13535	10.729
WBGene00009231	ceh-89	Homeodomain-only protein(ceh-89)	94	55	196	77	83	246	185	159	158	141	1.82915e-06	1.33772	4.22099616229723e-7	2.52751	5.73775
WBGene00009057	cept-1	Choline/ethanolaminephosphotransferase 1-like(cept-1)	272	186	480	275	211	825	566	514	412	532	3.92879331011319e-11	1.56252	3.77321375010453e-12	2.95369	10.4057
WBGene00020847	cgr-1	CRAL-TRIO domain-containing protein(cgr-1)	170	139	287	82	116	393	232	196	236	183	2.65054e-05	1.04238	7.84824e-06	2.05963	4.57667
WBGene00017625	cgt-2	Ceramide glucosyltransferase 2(cgt-2)	142	94	220	126	58	409	285	282	232	206	9.46509942734494e-12	1.79129	8.22313837667173e-13	3.46123	11.0239
WBGene00018051	che-10	Rootletin(che-10)	313	214	508	346	253	1062	575	574	535	658	2.1602372360281e-12	1.58853	1.72710921996744e-13	3.00744	11.6655
WBGene00011923	chhy-1	Hyaluronidase(chhy-1)	81	66	230	112	100	385	275	230	258	288	1.58220695255357e-10	2.01719	1.67520035826847e-11	4.04795	9.80074
WBGene00010945	chil-13	GH18 domain-containing protein(chil-13)	154	91	210	116	117	491	272	262	264	306	1.9641858615146e-15	1.81962	9.93964833630149e-17	3.52988	14.7068
WBGene00020407	chil-24	GH18 domain-containing protein(chil-24)	597	488	1039	443	356	1332	816	794	802	712	9.00072054071905e-10	1.01241	1.08804041551001e-10	2.01727	9.04572
WBGene00019108	chpf-2	EF-hand domain-containing protein(chpf-2)	64	57	118	54	52	203	125	63	88	114	0.000183971	1.2028	6.60271e-05	2.30186	3.73525
WBGene00016084	cht-3	Chitinase-like protein C25A8.4(cht-3)	11700	8357	18024	9628	8218	28519	17439	14945	16680	15846	4.87552689433042e-20	1.15843	1.20313127196482e-21	2.23214	19.312
WBGene00018473	cima-1	Major facilitator superfamily (MFS) profile domain-containing protein(cima-1)	259	208	374	219	184	494	431	392	432	364	2.82784684433717e-8	1.236	4.46784844958857e-9	2.35545	7.54854
WBGene00000510	cka-2	Choline kinase A2(cka-2)	110	95	156	102	90	296	184	147	142	128	3.09466e-05	1.02466	9.29042e-06	2.03448	4.50939
WBGene00000512	ckb-2	Choline kinase B2(ckb-2)	1233	1075	2109	927	866	3742	2534	1729	2183	2428	1.29827685137136e-17	1.60575	4.84892062871503e-19	3.04353	16.8866
WBGene00000515	ckc-1	Choline/ethanolamine kinase(ckc-1)	150	63	238	115	87	476	294	229	256	190	5.1800814749946e-10	1.764	5.98980659092747e-11	3.39639	9.28566
WBGene00000523	clc-2	Clc-like protein 2(clc-2)	78	70	125	67	39	174	131	128	129	93	9.84040745433207e-7	1.26494	2.13297702219787e-7	2.40318	6.00699
WBGene00000526	clc-5	Clc-like protein 5(clc-5)	84	42	122	46	40	157	72	119	101	128	2.13958e-05	1.31241	6.23948e-06	2.48356	4.66967
WBGene00009432	cld-9	CUB-like domain-containing protein;CUB_2 domain-containing protein(cld-9)	145	83	293	132	118	600	450	289	298	334	1.06362891682345e-12	2.10247	8.16675475109957e-14	4.29444	11.9732
WBGene00000527	cle-1	Collagen alpha-1(XVIII) chain;Endostatin domain-containing protein;Fibronectin type-III domain-containing protein(cle-1)	4116	2766	6160	3278	2584	10515	6914	5472	5796	6334	1.7680741013928e-19	1.39937	4.70208952350399e-21	2.63787	18.7525
WBGene00017772	clec-1	C-type lectin domain-containing protein(clec-1)	328	334	1071	540	349	1583	1763	2146	1382	1530	6.04279209439295e-14	2.69734	3.75313056300354e-15	6.48607	13.2188
WBGene00013013	clec-145	C-type lectin domain-containing protein(clec-145)	173	226	661	297	146	720	476	430	611	342	8.35077e-05	1.33034	2.76665e-05	2.51462	4.07827
WBGene00013008	clec-146	C-type lectin domain-containing protein(clec-146)	1466	996	3211	1182	1098	8432	5586	4656	4700	5419	1.77022282711634e-43	2.87653	1.033060424328e-46	7.34379	42.752
WBGene00019328	clec-149	C-type lectin domain-containing protein(clec-149)	261	123	334	142	151	484	271	290	292	303	1.28746e-06	1.13062	2.86902280563436e-7	2.18953	5.89026
WBGene00017322	clec-160	C-type lectin domain-containing protein 160(clec-160)	131	147	391	156	155	717	650	942	535	411	6.36305617324378e-15	2.7035	3.51705397487339e-16	6.5138	14.1963
WBGene00044469	clec-173	C-type lectin domain-containing protein(clec-173)	60	63	158	52	52	139	165	185	148	93	1.49413e-05	1.58916	4.21021e-06	3.00875	4.82561
WBGene00014138	clec-186	C-type lectin domain-containing protein(clec-186)	58	74	242	111	85	412	277	348	239	277	9.33838310222317e-11	2.27188	9.49798031239039e-12	4.82951	10.0297
WBGene00021602	clec-205	C-type lectin domain-containing protein(clec-205)	112	87	272	124	67	261	201	175	204	187	9.05147e-05	1.14249	3.0237e-05	2.20762	4.04328
WBGene00022261	clec-210	C-type lectin domain-containing protein(clec-210)	171	120	279	103	147	603	332	241	215	334	4.72579764472302e-8	1.61562	7.80869606656193e-9	3.06444	7.32552
WBGene00007283	clec-222	C-type LECtin(clec-222)	211	189	448	206	137	792	575	450	585	671	2.69543944530827e-17	2.17732	1.06289525438167e-18	4.52312	16.5694
WBGene00007282	clec-223	C-type lectin domain-containing protein(clec-223)	86	73	202	92	57	382	328	200	278	184	2.64613083713128e-13	2.24064	1.83180526901008e-14	4.72607	12.5774
WBGene00007153	clec-41	Cubilin(clec-41)	731	416	1108	597	570	1721	1671	2034	1116	1419	2.90507520180661e-11	1.93704	2.74886232100917e-12	3.82919	10.5368
WBGene00016450	clec-5	Deleted in malignant brain tumors 1 protein-like(clec-5)	459	288	489	287	286	862	572	587	499	636	1.97191584082065e-8	1.24803	3.0380162349617e-9	2.37518	7.70511
WBGene00012253	clec-50	C-type lectin domain-containing protein(clec-50)	437	305	1407	562	458	2011	1738	1494	1616	1297	3.29834434794117e-12	2.22139	2.69477070527916e-13	4.66344	11.4817
WBGene00015052	clec-52	C-type lectin domain-containing protein(clec-52)	83	106	177	63	86	398	270	261	250	250	1.24093084175792e-18	2.23671	3.80710754286715e-20	4.71322	17.9063
WBGene00008595	clec-56	C-type LECtin(clec-56)	159	87	279	120	145	496	353	238	260	356	2.05239318008241e-8	1.73444	3.16713612032725e-9	3.32751	7.68774
WBGene00008594	clec-57	C-type LECtin(clec-57)	233	190	306	145	178	667	333	194	260	364	0.000147598	1.14641	5.18777e-05	2.21362	3.83092
WBGene00014046	clec-60	VWFA domain-containing protein(clec-60)	95	63	286	100	92	278	295	272	196	177	1.27021e-05	1.6308	3.53476e-06	3.09684	4.89613
WBGene00009393	clec-62	VWFA domain-containing protein(clec-62)	588	363	1202	443	475	1184	902	1295	862	927	1.28395e-06	1.31411	2.86011093668131e-7	2.48649	5.89145
WBGene00009396	clec-65	C-type lectin domain-containing protein(clec-65)	141	152	521	149	181	653	516	601	553	557	2.29572791482612e-11	2.19581	2.14548644645275e-12	4.58146	10.6391
WBGene00017364	clec-7	C-type LECtin(clec-7)	282	216	622	199	149	695	538	703	438	550	4.31276630259571e-9	1.72092	5.86780709115148e-10	3.29646	8.36524
WBGene00043062	clec-80	C-type lectin domain-containing protein(clec-80)	136	70	281	146	78	369	291	470	310	371	1.16261400965755e-9	2.21583	1.42188808017309e-10	4.64547	8.93456
WBGene00021879	clec-83	C-type lectin domain-containing protein(clec-83)	535	464	1111	514	442	1884	1404	1220	1203	1167	4.62777304779875e-22	1.83506	8.21772121034709e-24	3.56787	21.3346
WBGene00021895	clec-84	C-type lectin domain-containing protein(clec-84)	394	245	579	242	223	688	532	494	456	431	3.71887110501684e-7	1.07559	7.33233027375143e-8	2.10759	6.42959
WBGene00021872	clec-85	C-type lectin domain-containing protein(clec-85)	113	138	245	72	97	234	175	248	183	218	0.00022912	1.17302	8.4256e-05	2.25483	3.63994
WBGene00000528	clh-1	Chloride channel protein(clh-1)	3423	2582	6729	3362	2628	12364	7165	6339	6483	5992	1.67665100296808e-25	1.59313	1.62143823546725e-27	3.01704	24.7756
WBGene00016626	clhm-1	Calcium homeostasis modulator protein(clhm-1)	102	82	207	74	62	241	160	113	145	164	6.17772e-05	1.1066	1.99108e-05	2.15338	4.20917
WBGene00020808	clik-1	Calponin-like protein OV9M(clik-1)	328	242	838	324	321	1319	1235	1026	988	687	7.38773948118721e-14	2.16622	4.64389793148408e-15	4.48846	13.1315
WBGene00010796	clip-1	CAP-Gly domain-containing linker protein 1 homolog(clip-1)	915	744	1580	842	697	2330	1607	1340	1342	1318	2.5372432198501e-12	1.16186	2.03487117757049e-13	2.23745	11.5956
WBGene00000554	cnb-1	EF-hand domain-containing protein;Protein phosphatase 2B regulatory subunit cnb-1(cnb-1)	996	770	1559	889	690	2466	1470	1200	1266	1341	4.17710169971979e-10	1.02499	4.73602193548888e-11	2.03494	9.37912
WBGene00012152	cnc-10	CaeNaCin (Caenorhabditis bacteriocin)(cnc-10)	262	148	418	154	172	753	455	354	415	378	1.26616261893041e-12	1.60723	9.81685065114863e-14	3.04667	11.8975
WBGene00000556	cnc-2	CaeNaCin (Caenorhabditis bacteriocin)(cnc-2)	59	44	138	64	71	422	302	177	257	413	1.277363185692e-15	3.13822	6.26168864682697e-17	8.8044	14.8937
WBGene00000558	cnc-4	CaeNaCin (Caenorhabditis bacteriocin)(cnc-4)	403	261	1159	374	322	2788	1969	1549	1965	2563	4.13778047938703e-24	3.33878	5.08530613403487e-26	10.1175	23.3832
WBGene00009624	cnc-8	CaeNaCin (Caenorhabditis bacteriocin)(cnc-8)	83	31	206	89	101	404	380	439	417	528	7.87627627290009e-13	3.27576	5.89653696795688e-14	9.68503	12.1037
WBGene00000562	cng-1	Cyclic nucleotide-binding domain-containing protein(cng-1)	502	429	1041	492	351	1108	829	840	733	859	3.88665231354101e-7	1.11039	7.69553917854097e-8	2.15903	6.41042
WBGene00019869	cnnm-2	Metal transporter cnnm-2(cnnm-2)	176	191	279	180	117	527	296	276	280	317	6.49275185806317e-9	1.28036	9.14777043778804e-10	2.42899	8.18757
WBGene00000677	col-103	Nematode cuticle collagen N-terminal domain-containing protein(col-103)	86	75	230	57	69	390	759	850	353	274	1.30318267394642e-12	3.75275	1.01147400537234e-13	13.48	11.885
WBGene00000680	col-106	Nematode cuticle collagen N-terminal domain-containing protein(col-106)	1676	1095	3695	1645	1377	7857	9161	9791	6109	6471	1.42030857681722e-25	3.22747	1.35967172694046e-27	9.36622	24.8476
WBGene00000687	col-113	Nematode cuticle collagen N-terminal domain-containing protein(col-113)	116	97	125	80	74	268	169	143	151	100	2.50561e-05	1.10026	7.39672e-06	2.14393	4.60109
WBGene00000692	col-118	Nematode cuticle collagen N-terminal domain-containing protein(col-118)	77	59	159	100	71	432	500	274	268	297	3.95993595222212e-16	2.9453	1.79261794252323e-17	7.70238	15.4023
WBGene00000693	col-119	Nematode cuticle collagen N-terminal domain-containing protein(col-119)	1508	1101	5133	1999	1863	6615	8484	11539	5443	5130	3.93276285191987e-10	2.73256	4.4387543908848e-11	6.64632	9.4053
WBGene00000696	col-122	Nematode cuticle collagen N-terminal domain-containing protein(col-122)	1265	909	3953	1660	1688	10541	15196	16856	8442	6847	1.3910293281792e-18	4.03583	4.30239166948296e-20	16.4024	17.8567
WBGene00000713	col-140	Nematode cuticle collagen N-terminal domain-containing protein(col-140)	124	72	549	102	148	618	929	1649	638	469	1.57548136934123e-8	3.51162	2.36946093396547e-9	11.4052	7.80259
WBGene00000716	col-143	Nematode cuticle collagen N-terminal domain-containing protein(col-143)	348	275	1435	473	557	2523	5095	9325	2925	2438	2.86231725205898e-12	4.48242	2.30989837431688e-13	22.3534	11.5433
WBGene00000731	col-158	Nematode cuticle collagen N-terminal domain-containing protein(col-158)	63	62	95	59	56	126	151	162	100	95	3.10734e-05	1.46298	9.34144e-06	2.75677	4.50761
WBGene00000739	col-166	Nematode cuticle collagen N-terminal domain-containing protein(col-166)	59	49	269	125	82	635	532	430	379	408	5.30402980039095e-14	3.16503	3.27660365326361e-15	8.96952	13.2754
WBGene00000754	col-181	Nematode cuticle collagen N-terminal domain-containing protein(col-181)	1768	1160	4236	1715	2067	11585	15575	18167	8740	9170	6.01214710746835e-22	3.89871	1.0926620003569e-23	14.9151	21.221
WBGene00000757	col-184	Nematode cuticle collagen N-terminal domain-containing protein(col-184)	977	589	2629	1262	1336	7294	9765	10746	6266	6437	1.91815687392019e-20	3.95455	4.52553893555158e-22	15.5038	19.7171
WBGene00000608	col-19	Cuticle collagen 19(col-19)	83	65	422	130	203	566	1321	2096	688	546	2.41723550005415e-8	3.9965	3.78052004843817e-9	15.9613	7.61668
WBGene00000611	col-34	Cuticle collagen 34(col-34)	128	88	260	131	110	627	672	561	467	415	2.87420476561328e-23	2.98619	4.12141075185898e-25	7.92376	22.5415
WBGene00000597	col-8	Cuticle collagen 8(col-8)	252	153	526	188	214	1086	1895	3325	1163	1155	3.07276985924693e-16	4.21113	1.38332282116994e-17	18.5215	15.5125
WBGene00000670	col-95	Nematode cuticle collagen N-terminal domain-containing protein(col-95)	2207	1559	4935	2241	1912	8862	8944	9018	6665	6324	4.3585859902953e-23	2.58105	6.3952574763816e-25	5.98375	22.3607
WBGene00000671	col-96	Nematode cuticle collagen N-terminal domain-containing protein(col-96)	129	83	267	110	88	381	388	493	356	368	3.86525030843337e-15	2.5135	2.05910374913624e-16	5.71003	14.4128
WBGene00021487	comt-3	Catechol O-methyltransferase domain-containing protein 1(comt-3)	853	569	1352	648	606	1944	1163	1053	1246	1210	5.71588789653849e-12	1.14832	4.83670380574119e-13	2.21655	11.2429
WBGene00010723	cpg-7	Chondroitin proteoglycan 7(cpg-7)	285	239	702	264	291	1480	1049	687	965	800	2.06737142707764e-19	2.29111	5.5842296154494e-21	4.89432	18.6846
WBGene00000535	cpi-1	Cystatin cpi-1(cpi-1)	21610	17736	45148	23071	17398	76825	47445	34050	45201	50551	2.32624977082389e-15	1.61065	1.20045736401833e-16	3.05388	14.6333
WBGene00000775	cpin-1	Amidohydrolase-related domain-containing protein(cpin-1)	85	109	230	64	63	469	346	320	250	234	5.88022394289365e-16	2.43467	2.71093275566502e-17	5.40642	15.2306
WBGene00000776	cpl-1	Cathepsin L-like(cpl-1)	19594	15941	34572	16853	14494	64439	47135	37406	39717	34221	2.23969262497636e-32	1.76218	7.8421917673203e-35	3.3921	31.6498
WBGene00000779	cpn-3	Calponin-homology (CH) domain-containing protein(cpn-3)	742	607	1461	580	510	2602	2272	1541	2084	1363	2.50089979900843e-21	2.11879	5.0455835878286e-23	4.34328	20.6019
WBGene00006495	cpna-1	Copine family protein 1(cpna-1)	1127	899	2122	1020	802	3659	2684	2378	2334	1880	7.35386733992709e-26	1.75081	6.49862391023153e-28	3.36547	25.1335
WBGene00015061	cpna-2	Copine family protein 2(cpna-2)	1173	744	1693	1017	856	3430	2094	1879	1672	1530	8.13947013087515e-16	1.42268	3.86107420130718e-17	2.68084	15.0894
WBGene00000781	cpr-1	Gut-specific cysteine proteinase(cpr-1)	430	322	4204	1794	644	5099	6267	8635	5555	3797	2.80814e-06	3.32083	6.73533161523308e-7	9.99241	5.55158
WBGene00000784	cpr-4	Cathepsin B-like cysteine proteinase 4(cpr-4)	2998	2027	6843	3299	2294	7833	7711	6867	6395	5056	4.56292818396159e-10	1.61115	5.21531849955093e-11	3.05494	9.34076
WBGene00000785	cpr-5	Cathepsin B-like cysteine proteinase 5(cpr-5)	200	137	582	219	175	1028	1299	1274	1060	956	2.27417706100736e-20	3.35643	5.46030007144743e-22	10.242	19.6432
WBGene00000786	cpr-6	Cathepsin B-like cysteine proteinase 6(cpr-6)	911	633	2175	955	744	3842	3214	2651	2911	2372	8.05229898034035e-23	2.33204	1.24862660303735e-24	5.03517	22.0941
WBGene00021703	cpt-3	Choline/carnitine acyltransferase domain-containing protein(cpt-3)	932	527	1648	678	695	4226	3578	3629	2878	3050	7.19909524504809e-40	3.02454	6.00174676535898e-43	8.13722	39.1427
WBGene00019644	cpt-4	Choline/carnitine acyltransferase domain-containing protein(cpt-4)	697	660	1338	506	515	3767	2963	2148	2232	2019	5.71754732575709e-44	2.77921	2.85996531509317e-47	6.86478	43.2428
WBGene00008629	cpt-5	Choline/carnitine acyltransferase domain-containing protein(cpt-5)	229	184	360	183	176	823	748	1140	497	714	6.67544925708869e-18	2.76314	2.32625076237021e-19	6.78872	17.1755
WBGene00000788	cpz-1	Cathepsin Z-1(cpz-1)	9638	7436	14269	6668	6786	25363	14784	10879	14563	12822	1.04556724950883e-17	1.23451	3.81791125706434e-19	2.35301	16.9806
WBGene00000789	cpz-2	cathepsin X(cpz-2)	1881	1396	2814	1197	1233	4774	2805	2493	2679	2589	4.91065713679653e-23	1.32426	7.24623854283439e-25	2.50405	22.3089
WBGene00019478	cri-2	Putative metalloproteinase inhibitor tag-225(cri-2)	1019	727	1823	846	683	3958	2836	2119	2370	2445	2.87005869232407e-34	2.21751	6.22105260528768e-37	4.65089	33.5421
WBGene00000799	crn-6	Cell death-related nuclease 6(crn-6)	73	94	141	84	51	173	140	229	145	153	7.14568e-06	1.49561	1.87913e-06	2.81983	5.14596
WBGene00007056	crn-7	Cell-death-related nuclease 7(crn-7)	246	237	430	246	178	613	444	293	374	359	7.85446e-06	1.02224	2.08885e-06	2.03107	5.10488
WBGene00012532	crp-1	Cdc-42 Related Protein(crp-1)	266	165	372	165	143	504	317	366	315	327	9.57125276073184e-9	1.18213	1.38521840705548e-9	2.26911	8.01903
WBGene00000822	csq-1	Calsequestrin(csq-1)	268	159	534	215	172	1190	989	803	756	642	1.42030857681722e-25	2.65924	1.36169642629412e-27	6.31702	24.8476
WBGene00006424	ctbp-1	C-terminal-binding protein 1(ctbp-1)	70	78	144	104	51	188	165	142	153	114	4.79421e-05	1.23483	1.51081e-05	2.35354	4.31928
WBGene00010370	ctg-1	Protein ctg-1(ctg-1)	1916	1381	2781	1486	1314	4502	2877	2301	2593	2409	8.60452884711038e-16	1.12925	4.11754861045549e-17	2.18745	15.0653
WBGene00009048	cth-1	cystathionine gamma-lyase(cth-1)	85	45	199	67	65	402	396	278	290	217	2.7205082434654e-16	2.81175	1.20659473574289e-17	7.02137	15.5653
WBGene00000830	ctl-1	Catalase-2(ctl-1)	1190	505	1017	495	494	1741	1345	1068	1715	1654	8.13093650948783e-8	1.65661	1.40384906303871e-8	3.15275	7.08986
WBGene00000831	ctl-2	Peroxisomal catalase 1(ctl-2)	2881	1895	3693	1796	1783	6672	4372	3849	4198	3950	5.92762012039874e-26	1.45355	4.99115991796809e-28	2.73881	25.2271
WBGene00000845	cup-4	Acetylcholine receptor-like protein cup-4(cup-4)	188	173	479	239	191	719	555	423	499	351	1.72741355992774e-9	1.58442	2.17744835565714e-10	2.99888	8.7626
WBGene00011676	cyp-13A2	Putative cytochrome P450 CYP13A2(cyp-13A2)	85	34	161	65	58	248	174	117	97	126	3.24611e-05	1.48326	9.81817e-06	2.7958	4.48864
WBGene00011672	cyp-13A5	Putative cytochrome P450 CYP13A5(cyp-13A5)	5547	3876	9203	4428	3683	19144	10301	5624	8906	9908	3.85033350496781e-11	1.5361	3.69144104269527e-12	2.9001	10.4145
WBGene00008519	cyp-13B1	Putative cytochrome P450 cyp-13B1(cyp-13B1)	810	654	1057	474	530	2102	1299	1468	1204	1308	3.81660308850796e-21	1.63454	7.97765154503278e-23	3.10488	20.4183
WBGene00000373	cyp-14A5	CYtochrome P450 family(cyp-14A5)	933	588	2376	1324	1030	7249	8066	9159	4418	5333	2.03676178316191e-21	3.75422	4.02428130562211e-23	13.4938	20.6911
WBGene00007963	cyp-25A1	Cytochrome P450(cyp-25A1)	82	72	120	81	49	369	250	210	182	158	1.25579128315729e-18	2.26708	3.86316784897907e-20	4.81348	17.9011
WBGene00007964	cyp-25A2	Cytochrome P450(cyp-25A2)	555	336	948	462	416	1945	1134	996	934	1175	7.77705279563324e-18	1.82362	2.7425538412279e-19	3.53967	17.1092
WBGene00014697	cyp-25A3	Cytochrome P450(cyp-25A3)	382	322	662	289	270	1694	1169	1105	877	967	1.56382993724002e-37	2.4285	1.69485528838018e-40	5.38334	36.8058
WBGene00011830	cyp-29A2	Cytochrome P450(cyp-29A2)	382	279	818	365	355	1744	1162	1035	837	1083	3.50762034692834e-20	2.17965	8.56800968445189e-22	4.53042	19.455
WBGene00007140	cyp-29A4	Cytochrome P450(cyp-29A4)	81	72	183	102	83	607	364	261	323	379	2.21336981834065e-24	2.82012	2.56488874322093e-26	7.06221	23.6549
WBGene00016147	cyp-32A1	Cytochrome P450(cyp-32A1)	384	214	592	335	259	2023	1412	1077	1001	1206	2.49700378119539e-34	2.87655	5.20425965234554e-37	7.34393	33.6026
WBGene00021167	cyp-32B1	Cytochrome P450 4c3(cyp-32B1)	215	179	343	180	116	602	304	303	360	318	1.72783088084626e-12	1.34125	1.36411491801702e-13	2.5337	11.7625
WBGene00015709	cyp-33A1	CYtochrome P450 family(cyp-33A1)	287	241	586	310	245	894	609	558	552	584	1.30713608703187e-12	1.48383	1.01781167593811e-13	2.7969	11.8837
WBGene00018262	cyp-33C3	CYtochrome P450 family(cyp-33C3)	73	71	132	69	78	222	208	132	136	109	4.52629e-06	1.42975	1.1362e-06	2.69399	5.34426
WBGene00018413	cyp-33C4	CYtochrome P450 family(cyp-33C4)	247	193	382	228	137	709	485	385	399	390	3.73208902175167e-13	1.54339	2.64466500082444e-14	2.91478	12.428
WBGene00018260	cyp-33C7	CYtochrome P450 family(cyp-33C7)	545	387	757	398	368	1291	703	582	685	684	3.24530132503357e-9	1.04509	4.30722776944848e-10	2.0635	8.48874
WBGene00016860	cyp-33C9	CYtochrome P450 family(cyp-33C9)	171	99	292	124	120	430	261	264	240	255	2.26436133669229e-9	1.35626	2.91091719981618e-10	2.56021	8.64505
WBGene00016768	cyp-33E1	CYtochrome P450 family(cyp-33E1)	143	107	224	151	114	396	245	205	201	240	5.7955974377855e-7	1.2174	1.19245806389784e-7	2.32528	6.2369
-----	cyp-34A4		342	304	624	432	418	935	756	490	668	702	9.47868e-05	1.14279	3.18616e-05	2.20808	4.02325
WBGene00015043	cyp-34A8	CYtochrome P450 family(cyp-34A8)	238	246	459	199	180	641	434	368	475	398	1.82498079693696e-10	1.29917	1.95129258875111e-11	2.46087	9.73874
WBGene00015044	cyp-34A9	CYtochrome P450 family(cyp-34A9)	86	56	306	132	141	1021	954	557	729	805	1.42260351586742e-18	3.81147	4.41190919468679e-20	14.04	17.8469
WBGene00015400	cyp-35A2	CYtochrome P450 family(cyp-35A2)	155	130	460	194	138	569	511	573	391	369	1.53026986136335e-9	1.92703	1.90598013578728e-10	3.80273	8.81523
WBGene00007362	cyp-35C1	CYtochrome P450 family(cyp-35C1)	147	52	219	85	74	398	284	364	225	257	4.75718925202723e-12	2.24165	3.97390882078473e-13	4.72939	11.3226
WBGene00007913	cyp-36A1	putative cytochrome P450 CYP36A1(cyp-36A1)	299	269	790	405	280	1243	1215	948	951	785	8.4531521922185e-14	2.12282	5.36998913753272e-15	4.35546	13.073
WBGene00008499	cyp-37A1	CYtochrome P450 family(cyp-37A1)	574	457	1419	718	535	1874	1445	1194	1214	1259	1.58713451628216e-9	1.4976	1.98871461273204e-10	2.82372	8.79939
WBGene00009226	cyp-37B1	Cytochrome P450(cyp-37B1)	52	60	205	69	80	576	328	225	287	267	2.75415431526995e-16	2.79542	1.23070171987052e-17	6.94235	15.56
WBGene00013585	cyp-42A1	Cytochrome P450 4V2(cyp-42A1)	222	143	314	148	116	661	319	243	370	229	3.23871186164622e-9	1.4175	4.29578205242112e-10	2.67123	8.48963
WBGene00017108	cyp-43A1	Cytochrome P450(cyp-43A1)	385	213	694	264	275	1036	641	525	524	586	5.31277640183138e-9	1.38251	7.32140007688809e-10	2.60721	8.27468
WBGene00007653	cysl-1	Cysteine synthase 1(cysl-1)	521	311	867	323	293	1113	744	646	622	632	2.24955835063542e-8	1.18256	3.50139678252299e-9	2.2698	7.6479
WBGene00016996	D1005.2	UTP--glucose-1-phosphate uridylyltransferase(D1005.2)	86	84	172	85	61	323	183	203	179	150	4.78197293601229e-14	1.66108	2.93416596990833e-15	3.16253	13.3204
WBGene00008365	D1046.4	MFS domain-containing protein(D1046.4)	152	144	325	187	126	435	289	259	263	239	3.11552e-06	1.07197	7.54009826485232e-7	2.1023	5.50647
WBGene00008369	D1053.4	Activin types I and II receptor domain-containing protein(D1053.4)	72	65	156	98	41	212	117	113	136	129	6.66342e-05	1.14617	2.16318e-05	2.21325	4.1763
WBGene00008377	D1054.10	DUF1525 domain-containing protein(D1054.10)	14616	10256	23798	10238	10234	40815	27915	21733	23280	31192	2.88971037370194e-18	1.70032	9.52047790554357e-20	3.24974	17.5391
WBGene00008375	D1054.8	DeHydrogenases, Short chain(D1054.8)	99	64	146	72	69	288	215	247	193	210	4.38460223036138e-17	2.09936	1.76188268031195e-18	4.2852	16.3581
WBGene00008388	D1086.1	DUF19 domain-containing protein(D1086.1)	703	423	1650	765	585	3479	2794	2131	2280	2446	2.70901676118202e-22	2.62148	4.53949453103448e-24	6.15379	21.5672
WBGene00044080	D1086.10	DUF281 domain-containing protein;Salivary glue protein Sgs-3-like(D1086.10)	7665	6318	18758	9256	7592	37277	25926	19967	21265	25615	1.78387116595197e-20	2.16288	4.17897288563989e-22	4.47808	19.7486
WBGene00044081	D1086.11	DUF19 domain-containing protein(D1086.11)	9717	6843	15782	7343	6613	22284	13799	11438	12578	15691	9.46509942734494e-12	1.16446	8.23017815983391e-13	2.24149	11.0239
WBGene00044082	D1086.12	DUF19 domain-containing protein(D1086.12)	120	87	351	166	127	712	656	510	531	582	1.62948774308274e-17	2.84847	6.19463452143167e-19	7.20236	16.7879
WBGene00008389	D1086.2	DUF19 domain-containing protein(D1086.2)	152	102	276	119	121	611	365	314	278	389	2.06584119809825e-16	2.06172	8.95571007095532e-18	4.17485	15.6849
WBGene00008390	D1086.3	DUF19 domain-containing protein(D1086.3)	72	82	165	82	61	197	247	196	170	110	4.09382e-06	1.62647	1.01774e-06	3.08756	5.38787
WBGene00008395	D1086.8	DUF19 domain-containing protein(D1086.8)	71	52	146	75	60	186	119	127	98	98	0.000103656	1.02762	3.5223e-05	2.03866	3.98441
WBGene00017041	D2007.1	Uncharacterized protein(D2007.1)	721	446	1175	504	482	1927	1121	986	1023	1477	1.54847197375271e-11	1.55982	1.39312020903699e-12	2.94818	10.8101
WBGene00014300	D2023.1	Cytochrome b5 heme-binding domain-containing protein;Serpentine Receptor, class T(D2023.1)	102	64	276	98	62	269	197	154	168	131	0.000627748	1.11916	0.000254239	2.1722	3.20221
WBGene00008425	D2045.8	BTB domain-containing protein(D2045.8)	94	52	127	59	51	270	137	89	115	152	6.00444799998517e-7	1.51097	1.23693130537419e-7	2.85001	6.22153
WBGene00008426	D2045.9	Glycosyltransferase 25 family member(D2045.9)	527	476	925	464	393	1201	878	865	664	675	1.50399692178908e-7	1.0152	2.75095393614443e-8	2.02118	6.82275
WBGene00017060	D2063.1	Enoyl reductase (ER) domain-containing protein(D2063.1)	61	56	184	60	85	271	208	184	134	148	4.29165974239008e-7	1.72007	8.59047523257906e-8	3.29453	6.36737
WBGene00008432	D2085.7	Integrase(D2085.7)	70	35	142	91	77	235	111	162	123	117	0.000148347	1.27819	5.2178e-05	2.42535	3.82872
WBGene00017065	D2092.4	Thioredoxin domain-containing protein(D2092.4)	184	135	311	144	123	555	446	414	394	323	3.63558938570102e-19	1.95523	1.02445119830508e-20	3.87777	18.4394
WBGene00044953	D2096.13	TransThyretin-Related family domain(D2096.13)	188	134	259	118	109	490	342	276	265	337	8.22203935493234e-13	1.69027	6.17595453004922e-14	3.22718	12.085
WBGene00017072	D2096.5	TransThyretin-Related family domain(D2096.5)	352	267	598	266	194	872	516	467	387	512	8.76926828429088e-8	1.1678	1.52283333357048e-8	2.24669	7.05704
WBGene00000908	daf-12	Nuclear hormone receptor HR3;Nuclear hormone receptor family member daf-12(daf-12)	715	607	1143	651	564	1882	991	1149	1081	881	1.11001807097717e-13	1.05833	7.18110898773058e-15	2.08252	12.9547
WBGene00013284	daf-22	Non-specific lipid-transfer protein-like 2(daf-22)	2520	1859	3501	1549	1713	5979	3838	3810	3347	3586	5.16815177628369e-22	1.3803	9.26346504294283e-24	2.60323	21.2867
WBGene00000920	daf-28	Uncharacterized protein(daf-28)	173	114	207	162	103	393	269	168	227	211	3.45246e-05	1.11607	1.05258e-05	2.16756	4.46187
WBGene00007536	daf-36	Cholesterol 7-desaturase(daf-36)	103	62	213	68	96	347	243	259	185	244	8.34074010045225e-11	1.96634	8.42070551200306e-12	3.90776	10.0788
WBGene00000928	dao-2	protein of unknown function DB domain-containing protein(dao-2)	184	145	349	209	169	778	533	428	492	477	1.16121034729758e-19	2.05683	3.01072461867068e-21	4.1607	18.9351
WBGene00000929	dao-3	methenyltetrahydrofolate cyclohydrolase(dao-3)	1032	872	1603	761	695	2246	1658	1491	1456	1309	1.63268054509938e-13	1.1589	1.08754627389279e-14	2.23288	12.7871
WBGene00007395	dcar-1	G-protein coupled receptors family 1 profile domain-containing protein(dcar-1)	1278	945	2208	1010	847	3611	2223	1877	2200	1886	1.84288539735756e-23	1.43003	2.51965990134756e-25	2.69452	22.7345
WBGene00021060	dct-11	DAF-16/FOXO Controlled, germline Tumor affecting	235	165	440	165	194	705	528	411	389	487	8.29106166667289e-12	1.71046	7.14710943171302e-13	3.27264	11.0814
WBGene00012615	dct-16	DAF-16/FOXO Controlled, germline Tumor affecting(dct-16)	873	558	2375	960	734	5044	4383	3847	3545	3743	8.34779441609094e-26	3.01171	7.44655275132748e-28	8.06522	25.0784
WBGene00010266	dct-18	DAF-16/FOXO Controlled, germline Tumor affecting(dct-18)	1601	1183	2266	1077	1025	3430	1907	1625	1776	2303	2.83640702467984e-8	1.00336	4.49284980983051e-9	2.00466	7.54723
WBGene00017773	dct-6	Protein dct-6(dct-6)	1209	847	1832	1019	768	2951	1863	1622	1467	1855	3.17188725533572e-12	1.23711	2.57294397619146e-13	2.35726	11.4987
WBGene00017565	ddo-2	D-aspartate oxidase 2(ddo-2)	728	449	1189	481	407	1726	1085	1020	1061	902	2.63382048469816e-14	1.35582	1.55679760204334e-15	2.55943	13.5794
WBGene00017648	ddo-3	D-aspartate oxidase 3(ddo-3)	8313	5898	12542	6130	5581	19687	12374	8439	10982	10034	1.85093651245182e-11	1.06479	1.68814051239874e-12	2.09186	10.7326
WBGene00016104	ddr-1	Discoidin domain-containing receptor A(ddr-1)	162	128	353	164	154	481	313	292	296	309	2.28755984449636e-8	1.30967	3.56626670213272e-9	2.47884	7.64063
WBGene00000942	deb-1	Vinculin(deb-1)	1223	874	2120	1149	884	3004	2203	2076	1905	1562	7.00864198354139e-13	1.25375	5.17102805788589e-14	2.38461	12.1544
WBGene00000950	deg-1	Degenerin deg-1(deg-1)	69	43	136	71	45	170	133	123	149	99	4.81819419492032e-7	1.44804	9.73279244209415e-8	2.72837	6.31712
WBGene00010334	del-5	DEgenerin Like(del-5)	108	116	171	99	139	381	173	159	167	203	0.000280525	1.07302	0.000105615	2.10383	3.55203
WBGene00011891	del-6	Amiloride-sensitive sodium channel(del-6)	631	362	1151	611	529	2089	1646	1438	1477	1252	2.39470889022537e-17	1.97303	9.34325769591892e-19	3.92592	16.6207
WBGene00010296	dgat-2	Acyltransferase(dgat-2)	938	702	1424	654	735	2102	1441	1331	1222	1227	1.92226353397017e-11	1.13688	1.76120685605104e-12	2.19904	10.7162
WBGene00000961	dgn-1	Dystroglycan 1(dgn-1)	2329	1943	4018	2003	1720	5892	3750	3000	3232	2921	1.8191055088203e-13	1.02157	1.21930873621636e-14	2.03013	12.7401
WBGene00008436	DH11.2	F-box domain-containing protein(DH11.2)	417	371	768	385	292	1187	752	686	687	593	2.27288091057202e-13	1.26824	1.55757241224694e-14	2.40868	12.6434
WBGene00000963	dhp-1	Dihydropyrimidinase 1(dhp-1)	396	324	785	365	250	1202	561	752	813	667	1.14477923455452e-14	1.44948	6.52796162096948e-16	2.73109	13.9413
WBGene00000964	dhp-2	Dihydropyrimidinase 2(dhp-2)	173	131	274	140	103	560	261	245	287	252	2.51949098462497e-13	1.45094	1.73287208196382e-14	2.73387	12.5987
WBGene00010063	dhrs-4	Dehydrogenase/reductase SDR family member 4(dhrs-4)	458	333	790	390	347	1356	1011	932	839	898	1.68905981063073e-19	1.75846	4.47787427912108e-21	3.38337	18.7724
WBGene00000981	dhs-18	Hydroxysteroid dehydrogenase-like protein 2(dhs-18)	1305	797	1571	764	780	2567	1308	1564	1285	1667	5.46571494741098e-9	1.07727	7.56861402888673e-10	2.11004	8.26235
WBGene00000982	dhs-19	DeHydrogenases, Short chain(dhs-19)	897	744	1420	668	579	1927	1213	1385	1158	1090	1.22286471089873e-12	1.05986	9.45056762820448e-14	2.08473	11.9126
WBGene00000984	dhs-21	L-xylulose reductase(dhs-21)	272	237	482	330	212	954	644	439	521	611	1.53554341041567e-10	1.59572	1.62323388445775e-11	3.02244	9.81374
WBGene00000988	dhs-25	Estradiol 17-beta-dehydrogenase 8(dhs-25)	224	190	397	174	184	408	337	425	362	341	2.63822e-06	1.15788	6.29697318489327e-7	2.23129	5.57869
WBGene00000991	dhs-28	SCP2 domain-containing protein(dhs-28)	5951	4126	8128	3488	4149	12110	7987	8156	6926	7442	6.75769358997135e-14	1.15314	4.21968528460904e-15	2.22398	13.1702
WBGene00000992	dhs-29	Transmembrane protein 254(dhs-29)	142	143	209	103	103	326	219	187	198	190	2.1331e-06	1.05625	4.9881945901316e-7	2.07952	5.67099
WBGene00000967	dhs-3	Protein dhs-3(dhs-3)	705	520	1164	593	453	1561	1033	1069	1143	943	5.06548152181807e-14	1.20922	3.11656970662921e-15	2.31213	13.2954
WBGene00000993	dhs-30	Rhodanese domain-containing protein(dhs-30)	707	583	1097	537	427	1578	1011	962	972	962	2.77404656147293e-13	1.1471	1.92876601272899e-14	2.21468	12.5569
WBGene00000969	dhs-5	putative oxidoreductase dhs-5(dhs-5)	378	279	650	293	266	1594	1208	898	927	1047	8.85172187171396e-32	2.46707	3.46836955373536e-34	5.52918	31.053
WBGene00000998	dig-1	DIsplaced Gonad	1105	567	1644	1046	768	3758	1959	1967	1783	1445	9.95170074574484e-14	1.6046	6.39663299288809e-15	3.04112	13.0021
WBGene00001000	dim-1	Disorganized muscle protein 1(dim-1)	819	691	1470	772	599	1953	1615	1300	1340	984	3.22950773953028e-9	1.17784	4.27818907721018e-10	2.26238	8.49086
WBGene00012424	dlc-3	Dynein light chain(dlc-3)	122	106	219	118	65	259	203	210	213	154	2.33543e-06	1.20223	5.50807115397766e-7	2.30095	5.63163
WBGene00019521	dmd-7	DM domain-containing protein(dmd-7)	880	865	1812	858	699	2482	1618	1434	1409	1327	1.20870834796163e-11	1.11814	1.07015278493977e-12	2.17066	10.9177
WBGene00010191	dmsr-1	G-protein coupled receptor dmsr-1(dmsr-1)	151	107	217	124	108	356	212	180	189	177	2.43708e-06	1.00355	5.76609997380088e-7	2.00492	5.61313
WBGene00001042	dnj-24	J domain-containing protein(dnj-24)	318	281	590	284	274	868	477	450	498	553	1.22698838618141e-8	1.10888	1.80647060441548e-9	2.15679	7.91116
WBGene00001025	dnj-7	J domain-containing protein(dnj-7)	2070	1681	3551	1783	1687	5452	3187	2868	3047	3319	1.026649559345e-15	1.14438	4.95564897758026e-17	2.21051	14.9886
WBGene00009898	dod-23	Downstream Of DAF-16 (regulated by DAF-16)(dod-23)	1972	1408	2687	1352	1336	3694	2954	3491	2535	3118	2.60355492983337e-12	1.38557	2.09022375775701e-13	2.61276	11.5844
WBGene00011869	dod-6	ShKT domain-containing protein(dod-6)	633	503	1299	594	539	2040	1445	1079	1288	820	1.2347424428987e-10	1.41351	1.2836380377613e-11	2.66385	9.90842
WBGene00013980	dos-1	Delta and osm-11 homolog protein 1(dos-1)	131	76	287	111	110	582	327	226	349	371	1.22567667428522e-12	2.13934	9.48251733002653e-14	4.40561	11.9116
WBGene00001054	dpf-1	Dipeptidyl peptidase family member 1(dpf-1)	133	95	226	91	100	357	207	197	191	167	9.47064935908007e-9	1.23684	1.36592108305198e-9	2.35682	8.02362
WBGene00001055	dpf-2	Dipeptidyl peptidase family member 2(dpf-2)	1377	1030	3987	2040	1345	8252	5360	4670	4685	5183	1.07466911528791e-17	2.37557	3.94209596270681e-19	5.1894	16.9687
WBGene00001072	dpy-10	Cuticle collagen dpy-10(dpy-10)	104	68	142	67	31	178	101	147	115	82	0.000844306	1.00515	0.00035173	2.00715	3.0735
WBGene00001075	dpy-14	Nematode cuticle collagen N-terminal domain-containing protein(dpy-14)	408	434	832	504	314	907	816	885	731	614	7.14568e-06	1.12033	1.8801e-06	2.17397	5.14596
WBGene00001077	dpy-18	Prolyl 4-hydroxylase subunit alpha-1(dpy-18)	1112	992	2012	1005	830	2903	2140	1756	1636	1572	1.68033605331974e-12	1.20107	1.32241536834834e-13	2.29911	11.7746
WBGene00006592	dpy-31	Zinc metalloproteinase dpy-31(dpy-31)	528	432	1156	575	498	2046	1452	1357	1289	1118	1.29379778234169e-19	1.84258	3.39763485983854e-21	3.5865	18.8881
WBGene00016103	dpyd-1	Dihydropyrimidine dehydrogenase [NADP(+)](dpyd-1)	948	695	1572	843	722	2177	1526	1286	1231	1160	9.68582528821923e-9	1.00517	1.4026076303157e-9	2.00718	8.01386
WBGene00022154	drag-1	Repulsive guidance molecule B homolog drag-1(drag-1)	85	87	126	77	51	225	114	144	130	90	9.18687e-06	1.08141	2.47766e-06	2.1161	5.03683
WBGene00009902	drd-1	Fatty acid hydroxylase domain-containing protein(drd-1)	121	60	191	100	92	473	294	181	216	280	3.4130261368419e-11	2.04826	3.26364400079838e-12	4.13608	10.4669
WBGene00001089	dre-1	F-box domain-containing protein;F-box protein dre-1(dre-1)	445	296	787	376	314	1035	703	737	642	583	4.3434460172624e-10	1.20717	4.93186617383192e-11	2.30884	9.36217
WBGene00017578	drl-1	Protein drl-1(drl-1)	252	181	392	214	173	665	389	351	326	387	6.4257145063585e-10	1.24746	7.57478975572398e-11	2.37423	9.19208
WBGene00009741	drr-1	MARVEL domain-containing protein(drr-1)	355	269	461	257	279	822	487	394	460	436	2.55619774681145e-7	1.01773	4.90781443176888e-8	2.02473	6.59241
WBGene00001099	dsc-4	Microsomal triglyceride transfer protein homolog(dsc-4)	892	665	1570	833	623	2419	1403	1263	1322	1376	1.8734232896389e-13	1.20687	1.26040232991963e-14	2.30836	12.7274
WBGene00001113	dur-1	Dauer Up-Regulated(dur-1)	832	653	1368	693	541	2107	1342	1071	1030	1048	4.3839875224098e-10	1.09257	4.98886450028293e-11	2.13253	9.35813
WBGene00022861	dve-1	Homeobox protein dve-1(dve-1)	451	334	770	368	350	1198	792	703	649	581	4.157371995483e-11	1.23263	4.01007036162887e-12	2.34994	10.3812
WBGene00001123	dyf-7	Protein dyf-7(dyf-7)	90	64	123	55	59	194	149	89	105	113	4.58664e-05	1.1596	1.43698e-05	2.23396	4.3385
WBGene00008450	E01G6.2	Uncharacterized protein(E01G6.2)	236	167	339	172	128	424	314	302	264	299	2.14644e-06	1.04615	5.02655148273551e-7	2.06502	5.66828
WBGene00008460	E02H4.2	MIF4G domain-containing protein(E02H4.2)	117	113	230	122	86	371	220	167	193	148	4.77763e-06	1.10078	1.20646e-06	2.1447	5.32079
WBGene00014728	E03A3.1		95	90	268	179	83	229	216	348	233	138	0.00415391	1.21512	0.00201999	2.3216	2.38154
WBGene00008484	E04D5.5	Neuropeptide-Like Protein(E04D5.5)	264	164	351	158	181	570	373	247	272	355	2.4486e-05	1.10448	7.208e-06	2.15022	4.61108
WBGene00017126	E04F6.6	Secreted protein(E04F6.6)	498	321	677	326	332	1090	590	530	604	667	1.80639365849706e-8	1.08258	2.7558986202998e-9	2.11782	7.74319
WBGene00017127	E04F6.8	Cuticle protein(E04F6.8)	7371	5632	9464	5502	4806	17364	9890	7749	9172	12466	3.69817938685368e-10	1.21363	4.15601985283765e-11	2.3192	9.43201
WBGene00017128	E04F6.9	Periplasmic protein(E04F6.9)	2762	1829	5249	2237	2061	10526	7227	5101	6573	5836	5.08996295517984e-28	2.05305	3.18255291070019e-30	4.14982	27.2933
WBGene00001135	eat-4	Major facilitator superfamily (MFS) profile domain-containing protein;putative vesicular glutamate transporter eat-4(eat-4)	122	101	200	99	73	303	250	190	196	167	6.17126038724731e-9	1.42623	8.64851080530449e-10	2.68743	8.20963
WBGene00001157	ech-8	Enoyl-CoA Hydratase(ech-8)	216	165	394	158	155	781	574	491	504	444	5.93963810259298e-25	2.11357	6.38777253217586e-27	4.32761	24.2262
WBGene00001159	eff-1	Protein kinase domain-containing protein(eff-1)	219	116	403	133	151	583	318	276	337	290	9.78090440971323e-8	1.32609	1.71237175993312e-8	2.50722	7.00962
WBGene00001182	egl-13	HMG box domain-containing protein;Transcription factor egl-13(egl-13)	181	192	344	200	151	504	349	325	301	201	2.22373e-05	1.01053	6.49599e-06	2.01465	4.65292
WBGene00001184	egl-15	Myoblast growth factor receptor egl-15;receptor protein-tyrosine kinase(egl-15)	763	579	1254	647	548	2328	1301	1228	1184	1404	1.23778190746486e-19	1.49795	3.2195744487623e-21	2.82441	18.9074
WBGene00001188	egl-20	Protein Wnt(egl-20)	162	184	373	173	159	453	271	312	308	314	1.69194e-06	1.0746	3.87051837545331e-7	2.10614	5.77161
WBGene00001190	egl-23	Potassium channel domain-containing protein(egl-23)	96	76	154	88	75	249	206	142	183	188	7.27155427873501e-9	1.54722	1.02874761242295e-9	2.92254	8.13837
WBGene00001208	egl-44	TEA domain-containing protein;Transcription enhancer factor-like protein egl-44(egl-44)	1027	825	1707	852	756	2708	1634	1261	1394	1310	4.2902493402524e-11	1.06238	4.15640980710464e-12	2.08838	10.3675
WBGene00001240	elo-2	Elongation of long chain fatty acids protein 2(elo-2)	373	287	599	329	263	815	557	507	505	466	2.86942870301863e-8	1.0035	4.549940302744e-9	2.00486	7.5422
WBGene00001243	elo-5	Elongation of long chain fatty acids protein 5(elo-5)	91	59	507	232	135	577	703	615	526	472	3.34335e-06	2.50606	8.12773591339471e-7	5.68066	5.47582
WBGene00001244	elo-6	Elongation of long chain fatty acids protein 6(elo-6)	355	323	774	420	292	987	755	854	682	597	2.36388001706951e-9	1.36785	3.05089782472586e-10	2.58085	8.62637
WBGene00001248	elp-1	Echinoderm microtubule-associated protein-like elp-1;HELP domain-containing protein(elp-1)	140	123	217	133	100	305	241	243	243	226	2.1748516709359e-8	1.30578	3.37242526714529e-9	2.47218	7.66257
WBGene00001251	elt-3	Transcription factor elt-3(elt-3)	542	444	1011	655	519	2010	1449	1196	1049	1036	5.57444954185396e-13	1.63838	4.05710250107421e-14	3.11316	12.2538
WBGene00015981	elt-7	Transcription factor elt-7(elt-7)	251	170	320	182	179	600	340	237	272	318	2.34279e-05	1.01508	6.87699e-06	2.02102	4.63027
WBGene00001263	emb-9	Collagen alpha-1(IV) chain(emb-9)	2983	1880	6313	3251	2522	13144	10316	9862	7550	7180	3.90878540647108e-22	2.33034	6.89098164222718e-24	5.02923	21.408
WBGene00010488	endu-1	Endoribonuclease endu-1(endu-1)	2164	1604	4088	1954	1617	6814	4840	3809	3585	4807	2.44517604397314e-17	1.69168	9.58093156037828e-19	3.23034	16.6117
WBGene00008123	ent-4	Equilibrative nucleoside transporter 1(ent-4)	58	59	156	62	54	186	146	121	144	126	1.94023096322326e-7	1.47097	3.61195143049399e-8	2.77209	6.71215
WBGene00009686	ent-7	Equilibrative Nucleoside Transporter (ENT) Family(ent-7)	193	102	293	156	141	473	315	283	240	322	9.60333553462682e-8	1.39553	1.67968303056666e-8	2.63085	7.01758
WBGene00045401	eol-1	Decapping nuclease(eol-1)	1721	1284	2894	1262	1115	4292	2457	1828	2151	2276	4.01821819121474e-10	1.04713	4.54247925576255e-11	2.06642	9.39597
WBGene00019487	ephx-1	SH2 domain-containing protein(ephx-1)	525	477	1105	624	450	1906	1294	1145	1188	1208	1.36724215556952e-17	1.68679	5.14069372373366e-19	3.2194	16.8642
WBGene00001328	epi-1	Laminin-like protein epi-1(epi-1)	1488	1134	2522	1604	1090	3812	2493	2807	2150	1944	4.87112648797104e-11	1.1768	4.77975479478275e-12	2.26074	10.3124
WBGene00015510	erp-44.2	Endoplasmic reticulum resident protein 44.2(erp-44.2)	658	572	1209	606	534	1746	1095	1044	946	882	9.2618543180591e-11	1.06404	9.41242218733976e-12	2.09077	10.0333
WBGene00016865	ets-9	ETS domain-containing protein(ets-9)	201	170	297	140	111	545	314	198	196	234	0.000123619	1.05445	4.26974e-05	2.07692	3.90791
WBGene00001368	exc-7	RRM domain-containing protein(exc-7)	488	436	898	442	418	1444	857	861	790	592	1.15937193663124e-10	1.16113	1.20045014197249e-11	2.23633	9.93578
WBGene00008515	F02C12.1	ZZ-type domain-containing protein(F02C12.1)	592	502	1032	465	423	1561	978	820	908	875	1.62856563607333e-13	1.22329	1.0834475844823e-14	2.33478	12.7882
WBGene00008521	F02D8.4	Peptidase M14 carboxypeptidase A domain-containing protein(F02D8.4)	654	468	1267	667	498	1738	1167	1002	1131	1047	1.269231372674e-10	1.25639	1.32266712450396e-11	2.38897	9.89646
WBGene00008553	F07C6.2	Uncharacterized protein(F07C6.2)	118	69	175	88	98	276	174	185	161	175	1.71830808797659e-7	1.28551	3.1688294760048e-8	2.43768	6.7649
WBGene00008554	F07C6.3	DUF1793 domain-containing protein(F07C6.3)	243	200	460	232	194	656	360	313	411	448	2.48358536497528e-7	1.14926	4.74562539101572e-8	2.218	6.60492
WBGene00014307	F07H5.3		1628	1036	2530	1189	1224	5086	3386	2454	2887	3638	5.20096205653699e-19	1.85635	1.49589988287225e-20	3.62089	18.2839
WBGene00014309	F07H5.5		21034	15282	29809	15220	14513	50724	31607	24053	26618	28332	4.4944238928868e-15	1.16192	2.42050674014579e-16	2.23755	14.3473
WBGene00008572	F08B12.4	Secreted protein(F08B12.4)	31218	22724	52456	24359	20503	93456	59249	39661	53145	45272	1.22875869848505e-18	1.46807	3.7595201529305e-20	2.76652	17.9105
WBGene00017243	F08C6.5	Uncharacterized protein(F08C6.5)	43	55	97	56	51	147	111	114	109	113	1.40347645719424e-7	1.51626	2.5542218474823e-8	2.86048	6.85279
WBGene00017246	F08D12.2	CC domain-containing protein(F08D12.2)	109	90	219	110	65	373	334	266	231	320	2.64613083713128e-13	2.17892	1.83011931738122e-14	4.52816	12.5774
WBGene00017247	F08D12.3	CC domain-containing protein(F08D12.3)	1473	1130	2865	1265	989	4421	3061	2318	2760	2827	4.42510968776444e-19	1.60597	1.26537109037366e-20	3.04399	18.3541
WBGene00017250	F08D12.7	DUF19 domain-containing protein(F08D12.7)	210	158	430	207	139	831	712	634	524	452	9.79897189588181e-20	2.29447	2.51611783570788e-21	4.90574	19.0088
WBGene00017257	F08F1.3	Uncharacterized protein(F08F1.3)	119	93	209	106	96	279	218	134	222	189	9.79052e-06	1.20039	2.65597e-06	2.29802	5.00919
WBGene00008588	F08G12.5	RING-type domain-containing protein(F08G12.5)	97	84	180	30	56	232	130	167	120	119	0.000128643	1.30695	4.46363e-05	2.47417	3.89061
WBGene00008577	F08G2.5	WW domain-containing protein(F08G2.5)	1144	816	1772	810	882	1839	1783	2302	1274	1879	5.95407e-06	1.27656	1.54275e-06	2.42261	5.22519
WBGene00008582	F08G5.3	BMERB domain-containing protein;Mnd1 domain-containing protein(F08G5.3)	108	83	162	83	40	190	159	115	161	134	9.97197e-05	1.15432	3.37609e-05	2.2258	4.00122
WBGene00008621	F09C8.1	Triacylglycerol lipase(F09C8.1)	99	105	236	96	85	294	190	166	172	225	3.36465e-06	1.24959	8.19353389877399e-7	2.37774	5.47306
WBGene00017294	F09E10.1	Neuropeptide-Like Protein(F09E10.1)	75	105	208	87	112	308	130	136	232	265	0.000279186	1.34617	0.000105088	2.54237	3.55411
WBGene00017292	F09E5.16	U-scoloptoxin(04)-(F09E5.16)	100	124	232	123	74	289	220	166	209	204	1.0258e-05	1.2149	2.79305e-06	2.32124	4.98894
WBGene00014732	F09F3.8		98	39	267	110	103	497	572	560	339	321	3.60649571483244e-11	2.99669	3.45165242236569e-12	7.98169	10.4429
WBGene00017303	F09F7.6	Ferritin(F09F7.6)	1013	637	1261	474	561	2177	1431	1050	1278	1392	1.25983169114804e-10	1.42067	1.31077111342456e-11	2.6771	9.89969
WBGene00017310	F09G2.1	Protein kinase domain-containing protein(F09G2.1)	327	293	605	269	205	879	561	573	480	454	1.72303846629226e-11	1.27645	1.56143627583133e-12	2.42242	10.7637
WBGene00045507	F10A3.17	DUF38 domain-containing protein(F10A3.17)	442	273	818	350	295	1134	762	776	727	816	3.70511342509894e-13	1.5636	2.62246044010755e-14	2.95591	12.4312
WBGene00008644	F10C2.3	Sulfatase domain-containing protein(F10C2.3)	203	135	303	118	108	476	281	199	272	304	1.71830808797659e-7	1.3232	3.17016740199433e-8	2.50221	6.7649
WBGene00008652	F10D11.6	BPI1 domain-containing protein;Lipid-binding serum glycoprotein C-terminal domain-containing protein(F10D11.6)	134	107	234	90	117	453	346	351	316	313	2.2595165467777e-19	2.14103	6.14091199874556e-21	4.41076	18.646
WBGene00017340	F10D7.3	putative monothiol glutaredoxin F10D7.3(F10D7.3)	1039	597	1584	552	538	3638	2233	1570	1771	1619	5.14619077535364e-21	2.05643	1.08973110207572e-22	4.15955	20.2885
-----	F10F2.2		622	458	1133	542	428	2151	1339	1371	1152	1049	3.36553526417732e-25	1.77817	3.47916942691111e-27	3.42991	24.4729
WBGene00017362	F10G2.1	UPF0376 protein F10G2.1(F10G2.1)	913	633	1674	744	617	3009	2050	1396	1692	1726	2.19848441040443e-18	1.74597	6.98309762704533e-20	3.35421	17.6579
WBGene00008666	F10G8.8	PH domain-containing protein(F10G8.8)	429	460	815	403	341	1203	722	767	585	625	2.24955835063542e-8	1.05547	3.50122928415662e-9	2.0784	7.6479
WBGene00008677	F11A5.9	Major facilitator superfamily (MFS) profile domain-containing protein(F11A5.9)	1415	1220	2742	1366	1065	4464	3462	2619	3011	2319	9.20925009379434e-20	1.61404	2.34166009054379e-21	3.06108	19.0358
WBGene00017378	F11C7.6	UPF0506 domain-containing protein;Venom protein(F11C7.6)	63	60	170	46	30	211	208	154	145	185	4.18523018925938e-9	2.18796	5.67335080261422e-10	4.55662	8.37828
WBGene00023501	F11E6.11	DUF2721 domain-containing protein;Efflux RND transporter permease subunit(F11E6.11)	137	119	286	172	81	616	312	279	314	329	4.43430733377764e-13	1.85421	3.17554814482284e-14	3.61553	12.3532
-----	F11E6.3		123	64	292	110	141	679	822	851	513	405	1.47362790184885e-15	3.35224	7.33435479286172e-17	10.2124	14.8316
WBGene00008714	F11F1.1	DUF148 domain-containing protein;SXP/RAL-2 family protein Ani s 5-like cation-binding domain-containing protein(F11F1.1)	164	125	328	198	135	514	396	267	330	286	5.76928166555784e-8	1.43973	9.70605285626988e-9	2.71271	7.23888
WBGene00017390	F12A10.1	Uncharacterized protein(F12A10.1)	186	157	417	143	178	1451	1034	907	908	1027	8.73477850071036e-49	3.49525	3.64100812868293e-52	11.2765	48.0587
WBGene00008730	F13B12.2	Major facilitator superfamily (MFS) profile domain-containing protein(F13B12.2)	211	238	461	138	157	1061	510	353	460	452	5.96797497225292e-12	1.86135	5.05499172305874e-13	3.63349	11.2242
WBGene00017418	F13B6.3	PA14 domain-containing protein(F13B6.3)	120	117	284	120	130	523	277	250	221	206	3.11863320670585e-8	1.40586	4.98149330891906e-9	2.64975	7.50604
WBGene00017426	F13C5.5	Uncharacterized protein(F13C5.5)	114	92	186	110	117	262	235	154	174	146	0.000490635	1.01664	0.000194372	2.0232	3.30924
WBGene00017428	F13D11.3	Protein-tyrosine-phosphatase(F13D11.3)	179	101	279	98	130	367	285	242	231	209	1.96195e-06	1.25084	4.54582281067053e-7	2.3798	5.70731
WBGene00017429	F13D11.4	3-beta hydroxysteroid dehydrogenase/isomerase domain-containing protein(F13D11.4)	249	271	525	260	171	1205	679	504	611	502	2.35603589596611e-17	1.87327	9.15308651538314e-19	3.66361	16.6278
WBGene00008739	F13D12.3	Prion-like-(Q/N-rich)-domain-bearing protein(F13D12.3)	901	685	1856	804	650	4516	3430	2520	2618	2739	1.3812826969177e-38	2.61966	1.38185847128073e-41	6.14603	37.8597
WBGene00008735	F13D2.1	Alpha-2-macroglobulin domain-containing protein(F13D2.1)	843	613	1378	651	573	2257	1432	1323	1270	1014	1.40940293623183e-16	1.32011	6.0159591775798e-18	2.49685	15.851
WBGene00008745	F13E6.1	Uncharacterized protein(F13E6.1)	3240	2751	5436	2549	2338	8996	5724	4365	4449	4659	2.74272405515997e-16	1.23046	1.22102096328089e-17	2.34642	15.5618
WBGene00008777	F13H10.6	Cysteine-rich transmembrane CYSTM domain-containing protein(F13H10.6)	1468	1147	2033	987	901	3197	1920	1666	1796	2112	3.86902469558951e-12	1.12874	3.1868248430533e-13	2.18667	11.4124
-----	F13H6.3		512	394	950	453	387	1425	874	986	819	917	2.81341623051814e-15	1.43022	1.4706227399207e-16	2.69489	14.5508
WBGene00017443	F13H8.11	Lipase_GDSL domain-containing protein(F13H8.11)	155	101	220	167	157	624	316	226	288	282	5.32355437460506e-8	1.57137	8.88960351174151e-9	2.97186	7.2738
WBGene00017436	F13H8.3	Inosine/uridine-preferring nucleoside hydrolase domain-containing protein(F13H8.3)	94	62	181	75	49	438	418	285	301	203	1.97156794890343e-19	2.85431	5.27614265609004e-21	7.23159	18.7052
WBGene00017463	F14D12.1	PH domain-containing protein(F14D12.1)	201	149	342	186	141	497	343	337	286	299	2.23867178531386e-9	1.26043	2.86856067863894e-10	2.39567	8.65001
-----	F14D7.7		293	206	458	222	262	574	407	425	408	429	4.00615e-06	1.03981	9.9427233723762e-7	2.05595	5.39727
WBGene00017466	F14F9.3	IBR domain-containing protein(F14F9.3)	503	355	1029	567	387	1827	1308	1117	964	1063	1.2492949481337e-14	1.79246	7.14477977840531e-16	3.46405	13.9033
WBGene00017467	F14F9.4	IBR domain-containing protein(F14F9.4)	1198	912	1987	1075	952	3028	2629	3017	1703	1886	2.69651967017379e-11	1.58747	2.54477721270257e-12	3.00522	10.5692
WBGene00008831	F14H3.12	non-specific serine/threonine protein kinase(F14H3.12)	182	101	255	78	112	352	240	162	198	179	0.000230082	1.04778	8.46864e-05	2.06734	3.63812
-----	F15A4.6		877	569	1780	782	601	2478	1732	1417	1820	2098	7.48399098215508e-13	1.7345	5.57165814678156e-14	3.32765	12.1259
WBGene00008850	F15B9.6	Uncharacterized protein(F15B9.6)	501	365	896	455	367	1864	1260	1132	1042	1319	3.34459916677867e-25	2.10208	3.40751217879933e-27	4.29329	24.4757
WBGene00017484	F15E6.3	Glycine-rich cell wall structural protein(F15E6.3)	171	121	421	148	122	1498	1402	716	1180	1160	1.27127378804475e-33	4.0211	3.07352562345124e-36	16.2357	32.8958
WBGene00017489	F15E6.9	RING-type domain-containing protein(F15E6.9)	62	80	225	108	70	290	134	140	138	153	0.00093449	1.04738	0.000393117	2.06677	3.02943
WBGene00008865	F15G9.1	Suppressor protein SRP40(F15G9.1)	2327	1668	4529	2059	1630	8523	6183	5027	4260	5641	3.42815009195581e-23	2.02072	4.94430984500504e-25	4.05787	22.4649
WBGene00008868	F15G9.5	Uncharacterized protein(F15G9.5)	85	89	144	98	65	280	238	185	167	188	2.17204040696762e-10	1.7447	2.36307855864338e-11	3.35125	9.66313
WBGene00017506	F16B4.4	Glycine-rich cell wall structural protein(F16B4.4)	607	436	1630	592	502	2926	2212	2145	2386	2956	4.69094742289931e-22	2.80632	8.36900999166696e-24	6.99498	21.3287
WBGene00008886	F16C3.2	DUF19 domain-containing protein(F16C3.2)	513	406	796	428	323	1712	1154	913	983	1146	4.13778047938703e-24	1.94003	5.10538983700943e-26	3.83713	23.3832
WBGene00023415	F16C3.3	TPX2 domain-containing protein(F16C3.3)	102	74	132	48	52	212	177	158	129	194	1.48687936793968e-8	1.76336	2.2262904083532e-9	3.39487	7.82772
WBGene00017515	F16F9.4	Alpha/beta hydrolase fold-3 domain-containing protein(F16F9.4)	166	118	249	100	91	355	238	185	179	242	3.17638e-06	1.19711	7.70327377067894e-7	2.2928	5.49807
-----	F16H11.1		198	166	321	234	146	612	392	333	363	391	1.11267231244943e-10	1.47987	1.14931304303863e-11	2.78924	9.95363
WBGene00008900	F16H6.10	FTH domain-containing protein(F16H6.10)	2126	1355	3004	1586	1431	4521	2632	2279	2310	3336	1.14116731906681e-7	1.0708	2.03307591566968e-8	2.10061	6.94265
WBGene00017537	F17A9.5	NADH:flavin oxidoreductase/NADH oxidase N-terminal domain-containing protein(F17A9.5)	176	156	255	175	150	482	424	343	305	341	2.39856695100808e-10	1.6136	2.63352453061913e-11	3.06014	9.62005
WBGene00008922	F17C11.11	Uncharacterized protein(F17C11.11)	1842	1649	3071	1501	1388	4766	3329	2895	2996	2825	9.39952782756915e-22	1.30984	1.7709823168242e-23	2.47915	21.0269
WBGene00008923	F17C11.12	Major facilitator superfamily (MFS) profile domain-containing protein(F17C11.12)	334	278	627	350	204	958	684	589	561	583	1.55235896692628e-11	1.46186	1.3989996192141e-12	2.75464	10.809
WBGene00017539	F17E9.2	TransThyretin-Related family domain(F17E9.2)	89	76	247	90	88	509	304	216	273	400	4.99687338324169e-13	2.39435	3.61174591352275e-14	5.25741	12.3013
WBGene00017540	F17E9.3	TransThyretin-Related family domain(F17E9.3)	74	53	223	112	85	477	244	197	249	306	3.88359935854544e-10	2.19037	4.37410815622751e-11	4.56422	9.41077
WBGene00017541	F17E9.4	TransThyretin-Related family domain(F17E9.4)	3366	2353	5218	2594	2386	7825	5275	4440	4570	6621	1.93667870298647e-11	1.37923	1.77602882308055e-12	2.60129	10.7129
WBGene00008926	F17H10.2	MARVEL domain-containing protein;Transmembrane protein(F17H10.2)	2470	1776	4223	1949	1612	6174	3403	2698	3099	3955	1.85518838584476e-9	1.1114	2.34469828506932e-10	2.16055	8.73161
WBGene00017563	F18C5.10	Uncharacterized protein(F18C5.10)	2999	2302	4510	2084	1883	8018	4306	3847	4199	3915	9.78611150040491e-27	1.25641	7.5058129056878e-29	2.389	26.0094
WBGene00017569	F18E9.3	Clip domain-containing protein(F18E9.3)	152	163	319	195	142	765	448	321	426	281	1.59026803602983e-12	1.76711	1.24755499950319e-13	3.40371	11.7985
-----	F18F11.1		268	185	369	178	156	645	378	263	392	449	2.11149649734465e-8	1.38194	3.26714255862582e-9	2.60618	7.67541
	F19B10.14		188	106	302	128	92	496	290	182	229	233	3.00704e-06	1.29089	7.23995465089897e-7	2.44679	5.52186
WBGene00008944	F19B2.5	SNF2 N-terminal domain-containing protein(F19B2.5)	1546	1147	2342	974	819	3740	2097	1490	1820	2417	1.88786540227219e-8	1.22942	2.89435971219554e-9	2.34473	7.72403
-----	F19C7.1		371	266	737	273	262	1223	1092	1001	810	656	1.78497857718631e-17	2.11746	6.81550803127412e-19	4.3393	16.7484
WBGene00219905	F19F10.13		140	145	292	140	152	898	441	434	439	513	1.49667056297276e-27	2.43093	1.02315119769709e-29	5.39241	26.8249
-----	F20A1.1		718	467	1166	560	549	1956	1351	932	1363	1323	3.05844181820138e-13	1.57472	2.13925192619505e-14	2.97879	12.5145
-----	F20A1.10		1083	943	1809	799	747	2878	1813	1378	1574	1684	1.06352348237864e-13	1.25527	6.85371948210663e-15	2.38711	12.9733
WBGene00017618	F20A1.6	DUF148 domain-containing protein;Spore coat protein(F20A1.6)	319	208	527	263	196	1031	616	501	542	549	1.56070371740384e-17	1.69505	5.90712369905248e-19	3.23788	16.8067
-----	F20C5.4		285	298	490	225	180	672	442	374	369	415	1.98049e-06	1.01309	4.59454100892908e-7	2.01823	5.70323
	F20D1.9		400	329	633	261	266	827	606	587	524	514	3.10533086282352e-9	1.14491	4.10333423724492e-10	2.21133	8.50789
WBGene00050906	F20E11.17	Ovule protein(F20E11.17)	105	85	145	91	104	387	438	407	308	340	5.00503802529168e-18	2.761	1.710767478424e-19	6.77865	17.3006
WBGene00008987	F20G2.3	CRAL-TRIO domain-containing protein(F20G2.3)	152	103	217	137	98	425	263	239	319	225	1.3427955568659e-13	1.60578	8.7877825105438e-15	3.04359	12.872
WBGene00219316	F21A3.11	Purple acid phosphatase(F21A3.11)	997	468	1515	663	578	2596	1524	1209	1414	1674	1.1639621133986e-11	1.59111	1.02956548754974e-12	3.01282	10.9341
WBGene00017659	F21C10.10	Precorrin-2 dehydrogenase(F21C10.10)	2658	1908	4995	2193	1800	10110	7345	5766	6126	6056	4.96923371191831e-37	2.168	6.21413136129844e-40	4.494	36.3037
WBGene00017660	F21C10.11	Venom protein(F21C10.11)	139	140	307	207	145	753	393	309	335	377	3.93016475875828e-11	1.76658	3.7778073921203e-12	3.40246	10.4056
WBGene00017654	F21C10.4	CX domain-containing protein(F21C10.4)	163	87	162	73	53	253	165	131	163	167	7.90726e-05	1.16331	2.60751e-05	2.23971	4.10197
WBGene00017657	F21C10.7	Ig-like domain-containing protein(F21C10.7)	392	299	567	319	346	1114	703	649	655	465	4.2902493402524e-11	1.32689	4.15969986053651e-12	2.50862	10.3675
WBGene00017663	F21D12.3	Amino acid transporter transmembrane domain-containing protein(F21D12.3)	387	233	544	238	267	805	523	444	469	436	7.81216243469055e-8	1.08569	1.34316888329866e-8	2.1224	7.10723
WBGene00009026	F21G4.5	C2H2-type domain-containing protein(F21G4.5)	190	119	286	126	79	510	214	211	202	209	4.76834e-06	1.15694	1.20331e-06	2.22984	5.32163
WBGene00017698	F22B7.9	Uncharacterized protein(F22B7.9)	432	351	644	343	258	1365	936	635	752	717	2.33582380347284e-17	1.70926	9.0550901927042e-19	3.26992	16.6316
WBGene00009049	F22B8.7	MOSC domain-containing protein(F22B8.7)	569	727	1242	527	461	1522	1114	944	949	918	7.36144031988213e-7	1.04523	1.54900169798937e-7	2.06369	6.13304
WBGene00009058	F22E12.1	BPTI/Kunitz inhibitor domain-containing protein(F22E12.1)	967	618	1575	902	664	2819	1910	1696	1488	1202	3.7321596338118e-13	1.45824	2.64782646800654e-14	2.74772	12.428
WBGene00017706	F22E5.7	TransThyretin-Related family domain(F22E5.7)	76	52	126	61	38	224	122	84	122	94	7.71682845417883e-7	1.34085	1.63214620994178e-7	2.533	6.11256
WBGene00017717	F22F4.4	Uncharacterized protein(F22F4.4)	301	210	436	247	212	712	511	428	385	647	4.18828802717053e-8	1.48459	6.85768877479193e-9	2.79837	7.37796
WBGene00017720	F22F7.2	Saccharopine dehydrogenase NADP binding domain-containing protein(F22F7.2)	129	47	162	75	32	199	131	136	106	162	0.000711138	1.27858	0.000291569	2.42599	3.14805
WBGene00017726	F22H10.2	VrrB protein(F22H10.2)	463	363	711	308	404	1140	781	643	614	798	2.2555754556007e-8	1.28796	3.51452315674673e-9	2.44182	7.64674
WBGene00017727	F22H10.3	Spore coat protein(F22H10.3)	3268	2031	4831	1955	2102	6380	4267	3847	3857	4254	1.53352244653322e-11	1.12208	1.37818857637583e-12	2.1766	10.8143
WBGene00194674	F23D12.11	GLOBIN domain-containing protein(F23D12.11)	37	77	271	90	74	672	841	794	634	545	2.83784867976301e-18	4.18264	9.22685273120112e-20	18.1593	17.547
WBGene00017745	F23F1.4	Uncharacterized protein(F23F1.4)	500	380	754	421	317	1101	706	617	645	643	2.71968605185209e-9	1.03157	3.54386769407655e-10	2.04425	8.56548
WBGene00017747	F23F1.6	Cationic amino acid transporter C-terminal domain-containing protein(F23F1.6)	770	560	2145	879	761	4162	2912	2573	2013	2889	3.70310979469373e-17	2.3823	1.47877414894397e-18	5.21367	16.4314
-----	F23F1.7		81	30	97	65	45	258	193	201	199	167	2.87081906158727e-18	2.54875	9.39354262099404e-20	5.85127	17.542
WBGene00017756	F23F12.12	Neuropeptide-Like Protein(F23F12.12)	425	205	492	229	169	1129	902	712	737	913	3.35384696688814e-19	2.41091	9.39468595977003e-21	5.3181	18.4745
WBGene00017762	F23H11.7	Uncharacterized protein(F23H11.7)	118	82	204	68	63	266	174	103	176	167	3.18567e-05	1.22224	9.60614e-06	2.33309	4.4968
WBGene00009093	F23H12.3	IncG(F23H12.3)	245	185	302	157	196	556	346	254	325	334	2.59268e-06	1.11548	6.17747834278484e-7	2.16667	5.58625
WBGene00017780	F25E2.2	Secreted protein;ShKT domain-containing protein(F25E2.2)	493	371	972	473	359	2233	1989	1685	1460	1540	4.37149674557195e-33	2.70222	1.20266271449666e-35	6.50804	32.3594
WBGene00017781	F25E2.3	Acyl-CoA thioesterase II(F25E2.3)	164	89	322	159	114	509	350	353	276	321	1.15051633393404e-10	1.74743	1.19032160934735e-11	3.3576	9.93911
WBGene00017786	F25E5.5	FBA_2 domain-containing protein(F25E5.5)	521	450	957	509	396	1663	1083	828	933	1005	6.20919728819998e-15	1.49341	3.41648204269444e-16	2.81553	14.207
WBGene00017789	F25E5.8	Histidine-rich glycoprotein;S39A8 protein(F25E5.8)	877	591	1363	628	590	2366	1826	1840	1423	1506	3.86366436231563e-22	1.80812	6.76423106366222e-24	3.50186	21.413
WBGene00017795	F25F8.1	B box-type domain-containing protein(F25F8.1)	314	236	576	292	228	784	523	458	366	441	2.08349e-06	1.04855	4.86349409421899e-7	2.06844	5.68121
WBGene00009130	F25H5.8	Plasma membrane proteolipid 3(F25H5.8)	1305	1072	2978	1141	1042	4425	2849	2194	1983	3152	1.82498079693696e-10	1.56166	1.95202197788255e-11	2.95193	9.73874
WBGene00017806	F26A1.8	Membrane transporter protein(F26A1.8)	64	27	152	53	46	264	111	138	122	176	3.15778080845923e-8	1.98245	5.05192277735162e-9	3.95162	7.50062
-----	F26A10.1		194	128	382	164	122	826	622	564	399	595	1.58593424064395e-20	2.51647	3.6491692406647e-22	5.72182	19.7997
WBGene00009142	F26A3.4	Protein-tyrosine-phosphatase(F26A3.4)	767	554	1064	493	486	1599	1104	1104	1034	772	1.26436927459783e-11	1.17041	1.12364955958424e-12	2.25075	10.8981
WBGene00009158	F26E4.3	putative peptidase C1-like protein F26E4.3(F26E4.3)	129	132	530	288	153	1246	954	918	617	944	5.51779256196749e-14	2.99969	3.4132572580074e-15	7.99826	13.2582
WBGene00023504	F26F2.8	Protein quiver(F26F2.8)	63	71	112	66	26	182	127	72	119	115	5.06145e-05	1.37007	1.60262e-05	2.58483	4.29572
WBGene00017838	F26G1.2	DUF4316 domain-containing protein;Signal peptide protein(F26G1.2)	386	306	730	318	311	2060	1585	1487	1441	1526	3.98530932300532e-53	3.03043	9.9674264018474e-57	8.17051	52.3995
WBGene00270320	F27D9.13	VWFA domain-containing protein(F27D9.13)	148	100	397	155	67	520	248	213	305	262	2.80029e-05	1.41721	8.32267e-06	2.67068	4.5528
WBGene00017865	F27D9.7	Peptidase M12B domain-containing protein(F27D9.7)	351	303	464	224	179	713	547	369	375	455	7.75416e-06	1.12432	2.05959e-06	2.17999	5.11047
WBGene00017892	F28B4.3	C-type LECtin(F28B4.3)	81	56	341	100	116	420	552	851	415	421	7.83907467159565e-10	3.1654	9.36506378023891e-11	8.97181	9.10574
WBGene00009209	F28C6.10	Secreted protein(F28C6.10)	190	81	267	80	85	277	205	201	189	193	0.000271932	1.09497	0.000102104	2.13609	3.56554
WBGene00009216	F28D1.6	Secreted phosphoprotein 1(F28D1.6)	61	56	132	51	61	239	144	126	163	109	2.7216364362019e-11	1.69746	2.57074954749209e-12	3.24331	10.5652
WBGene00017909	F28H1.4	MARVEL domain-containing protein(F28H1.4)	213	144	279	135	157	555	441	265	198	273	1.6447e-05	1.36959	4.68525e-06	2.58398	4.78391
WBGene00009241	F28H7.8	CRAL-TRIO domain-containing protein F28H7.8(F28H7.8)	269	225	389	206	196	587	457	385	362	338	3.32899201317708e-8	1.14875	5.35636063812569e-9	2.21722	7.47769
WBGene00017923	F29B9.8	Serpentine Receptor, class T(F29B9.8)	906	586	1929	1005	801	3707	3110	2426	2608	2474	1.36834945453231e-20	2.2728	3.11429263099058e-22	4.8326	19.8638
WBGene00009243	F29C6.1	Glutaredoxin domain-containing protein;TCTP domain-containing protein(F29C6.1)	625	448	1050	512	430	1440	934	767	839	822	2.77223561114263e-9	1.05344	3.6215866633268e-10	2.07547	8.55717
WBGene00044680	F30A10.13	Lipoprotein;Saposin B-type domain-containing protein(F30A10.13)	70	79	200	102	66	462	292	251	300	329	1.89645744838673e-19	2.54931	5.05932791566281e-21	5.85354	18.7221
WBGene00045473	F30A10.14	Saposin B-type domain-containing protein(F30A10.14)	584	595	1102	637	542	1915	1133	926	1064	1453	1.50773699713402e-9	1.39787	1.87665805479041e-10	2.63512	8.82167
WBGene00009293	F31D4.8	MATH domain-containing protein(F31D4.8)	77	84	198	88	93	243	203	124	159	185	9.14262e-05	1.24557	3.06158e-05	2.37112	4.03893
WBGene00017945	F31D5.2	UNC93-like protein MFSD11(F31D5.2)	59	51	130	92	55	284	218	229	136	190	2.48806407311154e-11	2.2104	2.33768087569546e-12	4.62803	10.6041
WBGene00017964	F31F7.1	N-acetyltransferase domain-containing protein(F31F7.1)	783	658	2265	1034	665	3106	2877	2704	2340	2097	7.68759928418902e-14	2.09725	4.85428193593733e-15	4.27894	13.1142
WBGene00017979	F32B5.6	BTB domain-containing protein;MIF4G domain-containing protein(F32B5.6)	1568	1373	2795	1361	1124	3891	2822	2580	2462	2316	8.72105582659448e-18	1.25444	3.111806497526e-19	2.38575	17.0594
-----	F32D8.10		143	91	222	118	124	407	255	261	242	236	1.03925341714145e-11	1.53272	9.10592197928854e-13	2.8933	10.9833
WBGene00009334	F32D8.12	FAD-binding PCMH-type domain-containing protein(F32D8.12)	584	433	895	407	372	1409	896	825	806	750	6.59200682314253e-15	1.26454	3.6545931949894e-16	2.4025	14.181
WBGene00009347	F32H5.1	Peptidase C1A papain C-terminal domain-containing protein(F32H5.1)	350	237	520	260	223	814	501	462	529	565	2.73631073060908e-12	1.35498	2.20372480136446e-13	2.55794	11.5628
WBGene00009349	F32H5.3	FMRF-Like Peptide(F32H5.3)	341	261	697	322	297	1681	836	568	752	781	3.6226925508525e-15	1.88782	1.92082739670045e-16	3.70075	14.441
WBGene00045457	F33H12.7	FBA_2 domain-containing protein(F33H12.7)	2130	1649	2630	1205	1226	5030	2401	1830	2157	2645	8.47728751746489e-7	1.00324	1.8064149141009e-7	2.0045	6.07174
WBGene00018024	F35A5.1	Titin-like(F35A5.1)	431	297	674	335	352	1332	656	671	691	520	6.19135398820505e-13	1.31088	4.52745848643461e-14	2.48094	12.2082
WBGene00018025	F35A5.2	Secreted protein(F35A5.2)	74	66	153	54	46	261	221	172	158	137	1.09829652493064e-12	2.01435	8.46040841213767e-14	4.03998	11.9593
WBGene00009389	F35B12.10	Bursicon(F35B12.10)	115	118	243	101	98	425	268	209	221	212	7.06199117286968e-11	1.51789	7.06493489574291e-12	2.86373	10.1511
-----	F35B12.3		978	631	1375	701	683	2325	1482	1135	1262	1176	3.37049454575771e-11	1.16763	3.2173541099563e-12	2.24642	10.4723
WBGene00009388	F35B12.9	Uncharacterized protein(F35B12.9)	690	509	938	459	493	2018	1131	952	949	913	6.78653901665391e-16	1.40624	3.17402950257844e-17	2.65045	15.1684
WBGene00009403	F35C11.4	Transmembrane protein(F35C11.4)	151	141	330	115	132	451	216	231	270	224	8.14186078871459e-7	1.08222	1.72747275592152e-7	2.11728	6.08928
WBGene00009405	F35C11.6	Uncharacterized protein(F35C11.6)	110	119	295	157	91	581	371	303	306	395	2.05607328348456e-13	2.08587	1.39699852108372e-14	4.24532	12.687
WBGene00009408	F35C12.3		127	111	384	154	101	373	298	255	244	252	4.25693e-05	1.24956	1.32659e-05	2.37769	4.3709
WBGene00018036	F35C8.5	Cholesterol 25-hydroxylase-like protein(F35C8.5)	523	343	992	417	318	1668	1021	824	845	910	6.89772727521438e-15	1.63105	3.84133540628862e-16	3.09738	14.1613
WBGene00009428	F35E12.4		215	226	521	202	184	614	416	449	313	329	5.07993e-06	1.09819	1.29126e-06	2.14085	5.29414
WBGene00009430	F35E12.6	CUB-like domain-containing protein(F35E12.6)	356	256	906	310	337	1893	1429	1284	1140	1194	9.21695167219385e-25	2.63612	1.02965529310044e-26	6.21658	24.0354
WBGene00009433	F35E12.9	CUB-like domain-containing protein;CUB_2 domain-containing protein(F35E12.9)	243	231	428	229	163	520	398	357	323	363	4.83588e-06	1.00638	1.22238e-06	2.00886	5.31552
WBGene00018062	F35F10.13	DUF19 domain-containing protein(F35F10.13)	181	101	433	148	154	730	590	563	387	349	1.04622126786747e-11	2.18057	9.18441846656477e-13	4.53333	10.9804
WBGene00009447	F35H8.2	Glycosyltransferase family 92 protein(F35H8.2)	121	112	302	135	100	431	333	250	293	232	7.31413207085175e-10	1.60748	8.7013476157611e-11	3.04719	9.13584
WBGene00009475	F36F2.1	Costars domain-containing protein(F36F2.1)	160	160	326	209	153	499	402	302	298	243	3.81117e-06	1.22492	9.41116227435634e-7	2.33743	5.41894
WBGene00009476	F36F2.2	Uncharacterized protein(F36F2.2)	836	590	1236	584	516	2104	1012	892	1006	1076	3.25610685723704e-10	1.06902	3.63207250936487e-11	2.09801	9.4873
WBGene00009482	F36G3.1	Uncharacterized protein(F36G3.1)	688	477	1204	592	479	1777	1109	1082	1022	953	4.85879074578425e-14	1.25861	2.98535121270779e-15	2.39265	13.3135
WBGene00009483	F36G3.2	Uncharacterized protein(F36G3.2)	192	121	286	141	97	410	290	213	201	186	4.64062e-05	1.03491	1.45699e-05	2.04898	4.33342
WBGene00009485	F36G9.3	MFS domain-containing protein;UNC93-like protein MFSD11(F36G9.3)	54	51	157	64	61	196	187	122	163	161	9.87735630259164e-8	1.79907	1.73090478933286e-8	3.47995	7.00536
-----	F36H2.3		223	131	244	205	130	665	395	356	329	243	9.51980087955004e-10	1.57401	1.1539633579713e-10	2.9773	9.02137
WBGene00018144	F37C4.4	MARVEL domain-containing protein;Transmembrane protein 196(F37C4.4)	397	259	590	221	229	744	535	480	454	531	1.18266173542708e-7	1.17729	2.11094520679398e-8	2.26152	6.92714
WBGene00009514	F37H8.5	GILT-like protein F37H8.5(F37H8.5)	362	230	977	372	402	3123	3993	3438	2690	2170	2.60279224325195e-29	4.18904	1.43213245564509e-31	18.2401	28.5846
WBGene00235391	F38A5.22	TransThyretin-Related family domain(F38A5.22)	119	72	182	67	81	286	224	156	149	213	1.27684748424297e-7	1.57894	2.29715454022203e-8	2.98751	6.89386
WBGene00086569	F38A6.5	DUF19 domain-containing protein(F38A6.5)	165	114	301	151	98	606	462	292	292	379	6.33569422669322e-13	2.02536	4.64811247977493e-14	4.07093	12.1982
WBGene00009531	F38B2.4	Adenylate kinase isoenzyme 1(F38B2.4)	127	150	291	103	108	434	360	380	337	254	8.4957588281234e-13	1.87908	6.40988890325275e-14	3.67841	12.0708
WBGene00194663	F38B2.6	Neuropeptide-Like Protein(F38B2.6)	133	104	247	141	98	400	270	275	236	315	6.48975806837656e-11	1.65789	6.4654113311463e-12	3.15555	10.1878
-----	F38E9.5		858	758	1384	736	633	2117	1324	1169	1204	1032	1.1623819680128e-11	1.006	1.02719873788543e-12	2.00834	10.9347
WBGene00044556	F38G1.3	Protein quiver(F38G1.3)	50	47	137	72	69	242	149	118	102	133	4.5778e-06	1.50084	1.15141e-06	2.83008	5.33934
WBGene00018212	F39H12.1	Pericentrin(F39H12.1)	123	147	250	94	100	281	195	224	204	193	2.59191e-05	1.04053	7.66229e-06	2.05698	4.58638
WBGene00018214	F39H12.3	RIIa domain-containing protein(F39H12.3)	477	360	626	263	303	1056	645	524	605	508	1.02973781397562e-8	1.10935	1.50061000319249e-9	2.15749	7.98727
WBGene00018216	F40A3.1	Conserved secreted protein(F40A3.1)	491	378	778	367	374	1310	723	508	671	649	1.60655802804135e-7	1.05646	2.94524477170732e-8	2.07983	6.7941
WBGene00018217	F40A3.2	EGF-like domain-containing protein(F40A3.2)	188	126	332	112	138	757	541	426	450	493	5.75238708145934e-24	2.43639	7.24143767653489e-26	5.41287	23.2402
-----	F40E10.6		2482	2040	4204	1938	1971	6356	4045	3546	3746	3278	7.2541429072866e-19	1.14714	2.15295946227097e-20	2.21474	18.1394
-----	F40F12.7		1355	1120	2005	834	931	3299	1976	1587	1893	2020	4.97802303377418e-13	1.23445	3.59397077719754e-14	2.35292	12.3029
WBGene00009577	F40F8.4	Fatty-acid and retinol-binding protein 1(F40F8.4)	169	112	172	125	66	438	226	217	247	230	4.5773131981777e-11	1.59967	4.45710864149358e-12	3.03075	10.3394
WBGene00009578	F40F8.5	Expressed conserved protein;Filaggrin-like;Secreted protein(F40F8.5)	2136	1674	4528	2154	1731	8593	7093	6421	5804	4417	5.4064007831471e-27	2.19077	4.05649079185693e-29	4.56548	26.2671
WBGene00009586	F40F9.10	tRNA wybutosine-synthesizing protein 2 homolog(F40F9.10)	126	69	133	58	92	236	181	165	111	86	0.00221986	1.06497	0.00101546	2.09213	2.65367
WBGene00009600	F40G12.5	DUF19 domain-containing protein(F40G12.5)	130	82	332	174	103	610	369	258	299	304	1.30995511296496e-8	1.81623	1.94172587815898e-9	3.52161	7.88274
WBGene00018241	F40G9.5	Uncharacterized protein(F40G9.5)	120	139	272	104	80	275	204	180	194	206	0.000148709	1.00889	5.23549e-05	2.01236	3.82766
WBGene00018249	F40H3.1	BTB domain-containing protein(F40H3.1)	453	388	864	364	336	1027	756	693	670	558	3.96766361945238e-8	1.04649	6.45675646950484e-9	2.0655	7.40147
WBGene00018257	F41B4.1	ZM domain-containing protein(F41B4.1)	174	122	228	157	106	522	334	238	270	218	6.55458607339668e-10	1.49017	7.73217114952589e-11	2.80921	9.18345
WBGene00018258	F41B4.2	Secreted protein(F41B4.2)	80	38	166	116	80	361	253	230	215	201	1.22238934204625e-9	2.10735	1.50008929678372e-10	4.30899	8.91279
WBGene00018268	F41C3.2	MFS domain-containing protein(F41C3.2)	297	149	512	233	170	1374	834	501	691	647	1.59553407035345e-18	2.39729	5.01472567339099e-20	5.26814	17.7971
-----	F41C3.5		15222	10315	24088	11340	10800	52822	33704	25480	30622	30357	7.09408125482579e-36	1.94216	1.064555753121e-38	3.8428	35.1491
WBGene00018282	F41D9.2	DOMON domain-containing protein(F41D9.2)	112	86	246	122	102	459	271	203	301	243	6.03064870891374e-12	1.75509	5.11310524132161e-13	3.37546	11.2196
WBGene00018293	F41E6.12	DUF19 domain-containing protein(F41E6.12)	270	191	532	214	174	678	461	409	393	325	5.62388300106068e-8	1.18884	9.44268475542828e-9	2.27969	7.24996
WBGene00018286	F41E6.5	FMN hydroxy acid dehydrogenase domain-containing protein(F41E6.5)	101	110	185	68	68	320	251	204	180	178	1.06537911458826e-10	1.71151	1.09779790381917e-11	3.27503	9.9725
-----	F41E7.1		306	168	490	282	250	1212	981	727	742	778	1.67117659817202e-20	2.38891	3.86197328206503e-22	5.23762	19.777
WBGene00009618	F41E7.2	Cation/H+ exchanger domain-containing protein(F41E7.2)	277	206	366	183	161	636	332	271	355	399	1.95785092975109e-7	1.14718	3.65128180896472e-8	2.2148	6.70822
WBGene00009623	F41E7.7	Neuropeptide-Like Protein(F41E7.7)	63	68	106	55	50	141	106	70	121	105	0.000270838	1.07147	0.000101652	2.10158	3.56729
WBGene00018303	F41G3.10	ShKT domain-containing protein(F41G3.10)	573	453	1541	688	460	2005	1532	1013	1261	1089	4.00442648236476e-8	1.48651	6.52325914676177e-9	2.8021	7.39746
WBGene00044316	F41G3.21	ShKT domain-containing protein(F41G3.21)	67	58	139	57	66	180	176	169	180	172	4.80337876593919e-10	1.90011	5.51417470670968e-11	3.73241	9.31845
WBGene00009626	F42A8.1	Uncharacterized protein(F42A8.1)	121	133	425	186	153	359	569	1055	383	519	1.21459e-06	2.49674	2.68738650180284e-7	5.6441	5.91557
WBGene00018345	F42C5.3	Protein containing ALS2cr12 (ALS2CR12) signature(F42C5.3)	175	134	351	153	120	644	389	400	336	469	1.21560123353673e-16	1.9884	5.12792183551136e-18	3.96798	15.9152
WBGene00018346	F42C5.4	RING-type domain-containing protein(F42C5.4)	403	249	571	358	290	1117	575	410	530	575	9.74656684727588e-7	1.15104	2.11101131048126e-7	2.22074	6.01115
WBGene00009636	F42F12.4	Acireductone dioxygenase(F42F12.4)	157	91	216	67	100	318	235	249	216	213	7.64861280353404e-9	1.55603	1.08783104983986e-9	2.94044	8.11642
WBGene00018351	F42G2.2	DUF38 domain-containing protein;FTH domain-containing protein(F42G2.2)	314	219	457	279	186	684	438	381	449	355	5.57538703898914e-8	1.04979	9.3519622529772e-9	2.07022	7.25372
WBGene00018354	F42G2.5	Major sperm protein(F42G2.5)	76	47	137	67	63	186	120	105	95	118	6.56945e-05	1.09041	2.12775e-05	2.12935	4.18247
WBGene00044191	F43D2.6	Uncharacterized protein(F43D2.6)	404	308	758	380	339	1205	867	785	842	852	1.44176087659093e-16	1.66778	6.17811663666307e-18	3.17726	15.8411
-----	F43D9.1		115	89	242	97	96	278	177	221	173	192	2.25663e-06	1.17774	5.30528832324813e-7	2.26222	5.64654
WBGene00018403	F44A2.3	Lipid-binding serum glycoprotein C-terminal domain-containing protein(F44A2.3)	245	105	499	272	234	1563	894	667	724	872	1.18463200247662e-15	2.69195	5.75773620211644e-17	6.46188	14.9264
WBGene00009676	F44A6.4	Uncharacterized protein(F44A6.4)	183	120	337	179	171	597	430	263	313	421	7.99644298744667e-8	1.60433	1.37729480717506e-8	3.04054	7.0971
WBGene00018407	F44B9.2	Uncharacterized protein(F44B9.2)	65	81	149	64	37	237	158	154	136	95	1.27571062550265e-7	1.53807	2.29404570171672e-8	2.90406	6.89425
WBGene00009679	F44D12.2	DUF281 domain-containing protein(F44D12.2)	70	62	149	81	66	245	115	85	141	122	9.99274e-05	1.09607	3.38478e-05	2.13771	4.00032
-----	F44E7.2		339	496	800	441	361	1188	1197	1000	857	638	5.55153655892545e-8	1.57134	9.30732807002841e-9	2.9718	7.25559
WBGene00194794	F45B8.5	Peptidase A2 domain-containing protein(F45B8.5)	73	110	210	94	101	278	164	165	157	210	0.000130784	1.15925	4.54557e-05	2.23341	3.88344
WBGene00009722	F45D3.2	Branchpoint-bridging protein;Homeobox domain-containing protein(F45D3.2)	91	70	175	77	72	234	144	190	169	137	1.07972066865278e-8	1.35765	1.57884956466609e-9	2.56268	7.96669
WBGene00009723	F45D3.3	Secreted protein(F45D3.3)	1216	561	1320	639	668	2695	1704	1556	1479	1354	9.47599830991956e-14	1.52861	6.05926694765178e-15	2.88508	13.0234
WBGene00009724	F45D3.4	Uncharacterized protein(F45D3.4)	7791	4857	10881	4469	4563	23446	15458	10965	13993	11462	1.51109675421523e-27	1.86302	1.04561092621812e-29	3.63769	26.8207
WBGene00018462	F45E1.1	KfrA_N domain-containing protein(F45E1.1)	69	63	130	64	53	218	122	125	87	105	2.2569e-06	1.21651	5.30779981626964e-7	2.32385	5.64649
WBGene00018465	F45E1.4	Phosphoglycolate phosphatase(F45E1.4)	163	134	308	206	120	826	453	249	455	351	3.34902441607908e-11	1.94758	3.19406747144182e-12	3.85726	10.4751
WBGene00045253	F46C3.6	Uncharacterized protein(F46C3.6)	162	102	269	84	108	547	343	334	340	458	2.50926280253655e-17	2.32648	9.85296190074793e-19	5.01579	16.6005
WBGene00009785	F46C5.10	Neuropeptide-Like Protein(F46C5.10)	227	143	532	215	183	952	620	527	566	680	6.01933628254642e-16	2.16752	2.78008528597809e-17	4.49252	15.2205
WBGene00009789	F46F2.5	CDT1 domain-containing protein(F46F2.5)	58	51	138	65	25	213	120	133	107	124	3.82169719919684e-8	1.68237	6.20966055959537e-9	3.20954	7.41774
WBGene00009796	F46G10.1	BTB domain-containing protein(F46G10.1)	354	307	642	289	251	1121	785	595	679	680	1.14621051915998e-17	1.67311	4.22363526026437e-19	3.18901	16.9407
WBGene00009797	F46G10.2	SEFIR domain-containing protein(F46G10.2)	707	607	1221	656	561	1745	1136	983	1096	1011	4.61983627128112e-11	1.06205	4.50236648697593e-12	2.08789	10.3354
WBGene00009798	F46G10.4	Fungal lipase-like domain-containing protein(F46G10.4)	152	134	274	114	113	416	269	179	261	247	1.43688670514518e-7	1.27216	2.61981761079825e-8	2.41523	6.84258
WBGene00018522	F46H5.7	AMPK1_CBM domain-containing protein(F46H5.7)	5171	3909	8649	4173	3665	13546	8516	7384	7186	6586	1.24579349408345e-19	1.18987	3.25079919673296e-21	2.28132	18.9046
WBGene00009816	F47B10.5	Uncharacterized protein(F47B10.5)	94	95	235	168	101	497	360	274	267	368	3.28017373577367e-10	2.05815	3.6616528822017e-11	4.16452	9.4841
-----	F47B7.1		1015	673	1662	835	689	3054	2328	1879	1750	1878	3.12987406086573e-22	1.8184	5.29691066574191e-24	3.52689	21.5045
WBGene00009809	F47B8.8	Aminopeptidase N-like N-terminal domain-containing protein(F47B8.8)	213	89	298	167	111	476	337	276	223	262	3.98711e-06	1.35114	9.88550959424641e-7	2.55114	5.39934
WBGene00018566	F47E1.2	Solute carrier organic anion transporter family member(F47E1.2)	263	156	494	217	180	1383	1065	734	882	824	4.37149674557195e-33	2.91636	1.19699715065046e-35	7.54941	32.3594
WBGene00018568	F47E1.4	Solute carrier organic anion transporter family member(F47E1.4)	97	100	245	142	95	428	271	213	253	243	1.19716099467007e-9	1.62053	1.46813157412228e-10	3.07488	8.92185
WBGene00018576	F47G3.1	Bravo_FIGEY domain-containing protein(F47G3.1)	77	75	106	53	57	214	143	107	131	154	1.11822586606122e-8	1.56151	1.63795151869075e-9	2.95162	7.95147
WBGene00194641	F47G3.4	TIL domain-containing protein(F47G3.4)	729	543	1347	651	562	2405	1392	1017	1352	1381	8.38378554426046e-15	1.51494	4.70386633704651e-16	2.85786	14.0766
WBGene00018601	F48C1.9	FIP (Fungus-Induced Protein) Related(F48C1.9)	546	243	1387	393	424	4868	3482	3460	3065	4778	2.55618603017391e-30	4.24212	1.21469448703554e-32	18.9237	29.5924
WBGene00018602	F48D6.4	28S ribosomal protein S36, mitochondrial;39S ribosomal protein L52, mitochondrial;NADH-ubiquinone oxidoreductase subunit(F48D6.4)	1627	1195	2668	1206	1158	8116	7022	6744	4511	5433	3.22098431584677e-49	3.08281	1.0741089840256e-52	8.47262	48.492
WBGene00018603	F48E3.2	Major facilitator superfamily (MFS) profile domain-containing protein(F48E3.2)	88	66	171	86	49	238	243	189	161	170	2.73478949838978e-9	1.8328	3.57038795704743e-10	3.56228	8.56308
-----	F48E3.4		13222	9198	20428	9780	8926	33077	20098	15734	18434	19590	2.37659878942633e-17	1.25721	9.25278561619088e-19	2.39033	16.624
WBGene00009877	F49C12.7	CHK kinase-like domain-containing protein(F49C12.7)	117	109	238	143	117	407	272	334	204	247	7.28629542831309e-9	1.56009	1.03144057001047e-9	2.94872	8.13749
WBGene00009866	F49C5.3	Wsv161(F49C5.3)	127	65	195	109	78	245	127	250	135	147	0.000611377	1.07517	0.000247048	2.10697	3.21369
-----	F49E2.1		269	164	453	208	220	777	347	426	318	418	2.29716143837148e-7	1.21967	4.3587656804781e-8	2.32894	6.63881
WBGene00009888	F49E2.5	Nucleolar protein 16;Translation initiation factor IF-2(F49E2.5)	4380	3402	7212	4272	3228	11688	7044	7303	6544	4934	6.52465476982595e-15	1.12725	3.61181389509331e-16	2.18442	14.1854
-----	F49H12.5		185	137	299	123	103	583	356	412	292	264	6.19122590447398e-16	1.81084	2.87495859007254e-17	3.50846	15.2082
WBGene00009908	F49H6.5	GTP 3',8-cyclase(F49H6.5)	143	92	165	91	106	314	157	184	160	177	3.05439e-06	1.09125	7.36925147205877e-7	2.13059	5.51507
WBGene00009927	F52B11.5	FTH domain-containing protein(F52B11.5)	152	102	180	74	73	255	139	140	158	227	0.000281658	1.09965	0.000106135	2.14303	3.55028
WBGene00044696	F52E1.14	ZP domain-containing protein(F52E1.14)	174	109	514	170	163	529	694	1149	513	664	2.30026272277204e-9	2.7545	2.96474044969201e-10	6.74819	8.63822
WBGene00018692	F52E1.2	C-type lectin domain-containing protein(F52E1.2)	201	118	328	181	87	552	353	319	329	307	7.72028165035853e-11	1.62916	7.75568102432849e-12	3.09333	10.1124
WBGene00018694	F52E1.5	Chondroitin proteoglycan 3(F52E1.5)	123	73	128	57	55	226	121	148	101	101	0.000129055	1.0445	4.47898e-05	2.06265	3.88923
WBGene00018697	F52E1.9	Phosphatidylinositol-4,5-bisphosphate 4-phosphatase(F52E1.9)	280	189	414	169	221	657	494	395	471	363	3.44524237526052e-10	1.41596	3.85453544610223e-11	2.66837	9.46278
WBGene00018702	F52E4.5	Fucose-specific lectin(F52E4.5)	529	468	779	365	341	1058	804	567	761	621	7.5923113606753e-7	1.00949	1.60137955335627e-7	2.0132	6.11963
WBGene00009943	F52G2.3	RSD-2 N-terminal domain-containing protein(F52G2.3)	227	159	422	195	232	624	443	354	352	364	6.1858740450876e-7	1.24215	1.27894686384471e-7	2.36552	6.2086
-----	F52H2.6		151	89	248	147	60	504	301	232	218	249	9.57125276073184e-9	1.72898	1.38471227415902e-9	3.31494	8.01903
-----	F52H3.5		479	342	774	421	332	1445	834	732	789	798	1.50871060937859e-17	1.48621	5.69775661566071e-19	2.80151	16.8214
WBGene00018734	F53A10.2	Rap-GAP domain-containing protein(F53A10.2)	900	694	1366	719	556	1991	1232	1301	1184	995	3.48816170590489e-13	1.0531	2.45436305109106e-14	2.07499	12.4574
WBGene00018739	F53B1.8	Solute carrier organic anion transporter family member(F53B1.8)	1382	983	2347	1183	1049	4068	2440	2287	2256	2106	8.6954698787151e-24	1.42357	1.12363303976727e-25	2.68248	23.0607
WBGene00009969	F53B7.7	Activin_recp domain-containing protein(F53B7.7)	58	58	128	81	38	211	154	134	131	177	6.77801573637485e-9	1.8236	9.57793803514412e-10	3.53963	8.1689
WBGene00009971	F53C11.1	CUB-like domain-containing protein;CUB_2 domain-containing protein(F53C11.1)	702	601	1110	517	535	1715	1011	896	816	1035	2.36477121960003e-8	1.0347	3.68860938046824e-9	2.04868	7.62621
-----	F53C11.3		1842	1552	2886	1467	1369	4294	3019	2669	2806	2823	2.87081906158727e-18	1.23408	9.40585153150309e-20	2.35231	17.542
WBGene00044921	F53C11.9	TIL domain-containing protein(F53C11.9)	151	111	309	137	129	613	462	348	402	492	5.33654177602512e-18	2.29563	1.84187436037883e-19	4.9097	17.2727
WBGene00018758	F53E10.1	MOSC domain-containing protein(F53E10.1)	1136	901	1907	1004	780	3099	1934	1486	1853	1832	8.45802480945754e-16	1.30819	4.04039034249201e-17	2.47631	15.0727
-----	F53F4.13		1002	687	1444	719	664	2244	1489	1027	1405	1599	2.15792833746342e-9	1.25061	2.75610355397579e-10	2.37942	8.66596
WBGene00010001	F53F8.4	protein of unknown function DB domain-containing protein(F53F8.4)	215	140	456	148	166	782	444	476	419	478	6.12968509114985e-16	1.9169	2.84127128860301e-17	3.7761	15.2126
WBGene00010007	F53H4.2	DUF19 domain-containing protein(F53H4.2)	3001	2258	5303	2243	2182	9782	6301	5243	5133	6909	3.83430852085707e-23	1.81732	5.56206488227704e-25	3.52426	22.4163
WBGene00018779	F53H8.3	Major facilitator superfamily (MFS) profile domain-containing protein(F53H8.3)	56	114	142	76	92	296	195	169	141	149	1.81503e-05	1.4298	5.21283e-06	2.6941	4.74112
WBGene00010019	F54B8.4	Small, acid-soluble spore protein gamma-type(F54B8.4)	558	476	1074	430	489	1610	1333	1263	1029	1116	1.66537149695418e-15	1.71056	8.37198009723528e-17	3.27288	14.7785
WBGene00010045	F54C9.11	GDP/GTP exchange factor Sec2 N-terminal domain-containing protein(F54C9.11)	164	150	281	190	147	490	281	310	266	234	1.31109524554211e-7	1.13724	2.36860641691518e-8	2.1996	6.88237
WBGene00010049	F54D5.3	NIM-2 protein(F54D5.3)	1036	683	2774	1108	1085	4031	3612	4650	3019	3497	1.96477877653748e-14	2.41067	1.13840871170783e-15	5.31721	13.7067
-----	F54D7.2		2039	1566	3053	1545	1489	4514	2654	2590	2730	2622	1.92064206502762e-17	1.00905	7.34951819797979e-19	2.01258	16.7166
WBGene00018823	F54E2.1	CUB_2 domain-containing protein(F54E2.1)	3918	2752	5769	2768	2699	9015	5498	4624	4684	5248	2.03493405576361e-14	1.10362	1.18414670356232e-15	2.14894	13.6914
WBGene00010059	F54E4.3	DUF19 domain-containing protein(F54E4.3)	119	71	150	70	69	224	139	157	147	118	9.16293695221841e-7	1.12607	1.96932484058516e-7	2.18264	6.03797
WBGene00010064	F54F7.2	ZP domain-containing protein(F54F7.2)	445	302	898	492	376	2976	2210	1394	1847	1619	7.51712280383966e-34	3.00891	1.75472645691964e-36	8.04953	33.1239
WBGene00010065	F54F7.3	DUF19 domain-containing protein(F54F7.3)	2623	1884	3844	1912	1771	6270	3417	2570	3176	4204	1.65581976982297e-8	1.11082	2.49629222758871e-9	2.15969	7.78099
WBGene00045251	F54F7.9	DUF19 domain-containing protein(F54F7.9)	749	457	1057	526	432	1747	1042	756	921	1301	3.39613483679663e-8	1.34606	5.46722498528911e-9	2.54217	7.46902
WBGene00010079	F55A11.6	GST C-terminal domain-containing protein(F55A11.6)	214	139	419	170	184	599	368	311	325	285	3.29457891866888e-7	1.18658	6.43809336003322e-8	2.27613	6.4822
WBGene00018865	F55A12.6	Prion-like-(Q/N-rich)-domain-bearing protein(F55A12.6)	60	48	92	49	38	213	162	112	120	76	2.12295992013216e-10	1.87986	2.30614153891805e-11	3.68038	9.67306
WBGene00010084	F55B11.2	DUF19 domain-containing protein(F55B11.2)	11307	8321	17058	7784	7524	24418	15362	11568	13948	15923	2.00088053882213e-10	1.04744	2.15017508507022e-11	2.06687	9.69878
WBGene00010085	F55B11.3	DUF19 domain-containing protein(F55B11.3)	1054	853	2477	1222	939	4818	4703	3294	3237	3301	8.34780292646078e-22	2.45827	1.55194668828741e-23	5.49557	21.0784
WBGene00010086	F55B11.4	UPAR/Ly6 domain-containing protein(F55B11.4)	922	722	1420	590	661	2547	1715	1652	1367	2062	2.75216046446133e-16	1.75728	1.22751633888021e-17	3.3806	15.5603
WBGene00077439	F55B12.10	Thymosin beta-4(F55B12.10)	95	92	224	69	60	344	170	121	122	157	9.53399e-05	1.21563	3.20798e-05	2.32243	4.02073
WBGene00010109	F55C10.5	Protein phosphatase 1 regulatory subunit 14B(F55C10.5)	431	283	809	320	302	1099	667	488	622	747	2.13152715962774e-7	1.25413	4.0160495045925e-8	2.38524	6.67131
WBGene00010111	F55D12.2	CRAL-TRIO domain-containing protein(F55D12.2)	232	152	265	206	150	575	348	271	337	330	1.27421673792866e-8	1.31665	1.88237770705259e-9	2.49087	7.89476
-----	F55F3.2		229	171	341	192	142	456	367	395	285	292	2.0433656295172e-7	1.20548	3.83801814364505e-8	2.30613	6.68965
WBGene00010134	F55H12.3	CUB domain-containing protein(F55H12.3)	344	258	676	371	327	872	566	642	531	503	1.62436e-06	1.05216	3.69695653588657e-7	2.07363	5.78932
WBGene00010135	F55H12.4	DB domain-containing protein(F55H12.4)	207	139	566	229	149	1782	1870	1415	1452	1236	4.22469197162584e-35	4.0248	7.74849715512868e-38	16.2774	34.3742
-----	F56C9.7		245	215	465	208	161	561	591	649	398	436	2.99693766478968e-9	1.7066	3.94261578577583e-10	3.26391	8.52332
-----	F56D6.16		234	158	330	128	140	572	340	237	211	293	2.0722e-05	1.15533	6.02053e-06	2.22735	4.68357
WBGene00018984	F56F10.1	Putative serine protease F56F10.1(F56F10.1)	164	118	304	131	148	501	297	324	270	279	2.03660159643275e-11	1.47326	1.86936086508751e-12	2.77649	10.6911
WBGene00018985	F56F10.2	F-box domain-containing protein(F56F10.2)	77	58	117	51	73	191	130	95	138	147	2.42824e-06	1.39568	5.74112593387202e-7	2.63113	5.61471
WBGene00010188	F57B1.5	MARVEL domain-containing protein(F57B1.5)	72	49	132	68	74	214	138	100	114	134	1.2048e-05	1.27317	3.32863e-06	2.41692	4.91909
WBGene00019014	F57C12.2	RING-type domain-containing protein(F57C12.2)	107	82	161	53	86	300	180	111	139	120	6.64506e-05	1.19725	2.15466e-05	2.29302	4.1775
WBGene00010196	F57C2.4	Toxin(F57C2.4)	2547	1616	3453	1614	1762	4878	2469	2385	3756	3754	1.09632e-06	1.04819	2.40467558093967e-7	2.06793	5.96006
-----	F57F5.1		595	414	3651	1477	732	4782	5961	6037	5292	3838	8.1648820961074e-9	3.17464	1.16670345249921e-9	9.02946	8.08805
WBGene00010221	F57G12.1	Uncharacterized protein(F57G12.1)	1227	1123	2272	1039	897	3127	1982	2046	1720	1612	6.49921712336766e-14	1.09184	4.04744909641988e-15	2.13145	13.1871
WBGene00195165	F57G4.11	DUF38 domain-containing protein(F57G4.11)	82	65	146	102	59	283	257	157	145	215	1.86129991077956e-8	1.89732	2.85052766661279e-9	3.72521	7.73018
WBGene00019022	F58A6.1	Delta(3,5)-Delta(2,4)-dienoyl-CoA isomerase, mitochondrial(F58A6.1)	408	324	643	282	283	799	533	647	440	556	1.20755e-06	1.03029	2.66878846725187e-7	2.04244	5.9181
WBGene00010238	F58B4.5	CHK kinase-like domain-containing protein(F58B4.5)	454	312	676	313	313	1122	602	414	500	679	1.4186e-05	1.06236	3.97255e-06	2.08834	4.84814
WBGene00019047	F58E2.3	F-box domain-containing protein(F58E2.3)	134	99	188	66	54	335	181	157	188	148	3.08251227491026e-8	1.40504	4.92122634968999e-9	2.64825	7.5111
WBGene00019048	F58E2.4	F-box domain-containing protein(F58E2.4)	109	113	195	86	43	319	176	191	135	164	2.66517e-06	1.35241	6.37240228063649e-7	2.55338	5.57428
WBGene00019057	F58F9.3	Restriction endonuclease;S1 motif domain-containing protein(F58F9.3)	290	234	533	210	189	916	554	518	454	608	4.69530580993276e-15	1.69194	2.54435079321075e-16	3.2309	14.3283
WBGene00010290	F58H1.7	Prohormone-4(F58H1.7)	700	459	848	369	402	1510	924	665	892	745	5.94952563649981e-9	1.18887	8.29688252008383e-10	2.27973	8.22552
WBGene00044665	F59A6.12	C6 domain-containing protein(F59A6.12)	511	386	948	496	478	2022	1146	877	1154	1429	5.58104093191984e-15	1.87379	3.0568936158994e-16	3.66494	14.2533
WBGene00019090	F59A7.2	Late embryogenesis abundant protein D-29-like(F59A7.2)	324	213	532	228	237	856	481	373	451	481	8.96004586896491e-9	1.23021	1.28555555985732e-9	2.34601	8.04769
WBGene00019092	F59A7.5	Secreted protein(F59A7.5)	234	174	471	215	157	730	472	300	406	405	9.49634900647593e-9	1.42015	1.37121104453658e-9	2.67613	8.02244
WBGene00019101	F59B1.10	CHK kinase-like domain-containing protein(F59B1.10)	183	167	327	141	150	518	392	374	293	330	9.36054022914174e-12	1.54268	8.12365350440729e-13	2.91335	11.0287
WBGene00019097	F59B1.2	Secreted protein(F59B1.2)	1933	1497	3720	1683	1603	7699	5592	4404	4728	5439	2.23969262497636e-32	2.20032	7.70297858634769e-35	4.59581	31.6498
WBGene00019100	F59B1.8	CHK kinase-like domain-containing protein(F59B1.8)	577	409	1016	407	442	1447	1100	1084	980	960	1.9300534419974e-15	1.56261	9.75083272905731e-17	2.95388	14.7144
WBGene00010320	F59B10.4	Uncharacterized protein(F59B10.4)	534	365	910	550	451	1873	889	742	837	924	1.53032159539407e-9	1.33107	1.90732037108307e-10	2.5159	8.81522
WBGene00019113	F59E11.7	DUF19 domain-containing protein(F59E11.7)	109	57	156	61	53	487	344	212	214	312	3.45990387892529e-19	2.82723	9.72061364900229e-21	7.09712	18.4609
WBGene00015047	faah-1	Fatty acid amide hydrolase 1(faah-1)	904	636	1177	711	647	1845	1427	1240	982	1009	2.0743004458472e-7	1.05241	3.90131038418615e-8	2.07399	6.68313
WBGene00019068	faah-3	Amidase domain-containing protein(faah-3)	473	401	1022	419	345	1541	1060	963	816	922	5.88178886870047e-15	1.60699	3.23142881573457e-16	3.04616	14.2305
WBGene00012750	faah-6	Amidase domain-containing protein(faah-6)	113	91	236	143	77	382	272	202	173	177	3.76484e-06	1.36406	9.28733547947891e-7	2.57409	5.42425
WBGene00001385	far-1	Fatty-acid and retinol-binding protein 1(far-1)	25137	22661	48340	21549	18288	73956	47643	35886	44518	33959	1.30179248047204e-16	1.25853	5.5023658824454e-18	2.39251	15.8855
WBGene00001386	far-2	Fatty-acid and retinol-binding protein 2(far-2)	50568	37519	97115	44201	36367	196087	128323	91228	115465	97086	1.17718522846243e-28	1.91951	6.96791590002774e-31	3.78295	27.9292
WBGene00001387	far-3	Fatty-acid and retinol-binding protein 1(far-3)	133	58	355	85	191	3614	5832	6449	2560	4271	5.00740190316195e-32	7.23079	1.83681270311901e-34	150.205	31.3004
WBGene00001390	far-6	Fatty-acid and retinol-binding protein 1(far-6)	10624	7793	18771	8808	7633	35800	23381	17925	20352	19747	7.76154570796719e-31	1.75036	3.494151465029e-33	3.36442	30.1101
WBGene00001391	far-7	Fatty Acid/Retinol binding protein(far-7)	300	194	519	236	201	988	689	407	593	615	1.52057886262867e-13	1.85261	1.00400038282777e-14	3.61154	12.818
WBGene00001392	far-8	Fatty Acid/Retinol binding protein(far-8)	858	574	1577	989	655	3581	2800	2115	2351	2267	4.26817543006021e-24	2.29202	5.30186026743619e-26	4.8974	23.3698
WBGene00022200	fard-1	Fatty acyl-CoA reductase(fard-1)	556	432	909	474	440	1962	1197	1196	1077	1134	9.50910461268341e-31	1.85429	4.36015634595738e-33	3.61573	30.0219
WBGene00009342	fasn-1	Carrier domain-containing protein(fasn-1)	5681	3705	8715	4641	3845	15986	8919	9633	8044	7135	3.35529041410564e-24	1.37586	4.02802684144403e-26	2.59523	23.4743
WBGene00001394	fat-2	Delta(12) fatty acid desaturase fat-2;Fatty acid desaturase(fat-2)	8969	5865	15327	6946	6573	26121	20211	20048	17104	19165	1.75310303365228e-27	1.95726	1.25651516536259e-29	3.88323	26.7562
WBGene00001395	fat-3	Delta(6)-fatty-acid desaturase fat-3;Fatty acid desaturase domain-containing protein(fat-3)	2467	1926	4108	2003	1804	6897	5112	5184	4295	4485	1.46949542587078e-29	1.69699	7.35053985429317e-32	3.24224	28.8328
WBGene00001397	fat-5	Delta(9)-fatty-acid desaturase fat-5(fat-5)	816	483	1111	514	790	4220	3318	3226	2313	3196	6.36362762471065e-31	3.17734	2.81177377331942e-33	9.04638	30.1963
WBGene00001398	fat-6	Delta(9)-fatty-acid desaturase fat-6(fat-6)	2150	1497	4187	1949	1692	7772	3521	3105	3982	4245	1.34049373508576e-15	1.50109	6.59645602360168e-17	2.83057	14.8727
WBGene00044661	fbxa-143	F-box domain-containing protein(fbxa-143)	134	103	229	123	111	341	205	163	207	235	4.3668e-06	1.13087	1.09288e-06	2.1899	5.35984
WBGene00007392	fbxa-156	F-box domain-containing protein(fbxa-156)	184	102	251	161	112	438	328	315	265	256	3.64262153857271e-10	1.53288	4.09054707166106e-11	2.89363	9.43859
WBGene00015598	fbxa-163	F-box domain-containing protein(fbxa-163)	538	329	919	349	300	1269	702	672	571	702	1.25759667397229e-7	1.14051	2.25727856528749e-8	2.20458	6.90046
WBGene00015600	fbxa-165	F-box domain-containing protein(fbxa-165)	50	47	220	85	47	424	327	259	250	239	6.19135398820505e-13	2.77223	4.53189562454692e-14	6.83163	12.2082
WBGene00007837	fbxa-167	F-box domain-containing protein(fbxa-167)	113	134	240	120	65	322	196	176	189	167	3.16675e-05	1.0456	9.54381e-06	2.06423	4.49939
WBGene00018353	fbxa-182	FTH domain-containing protein(fbxa-182)	505	303	821	328	309	1331	890	812	793	873	7.58779008250479e-17	1.68905	3.12494230992694e-18	3.22445	16.1199
WBGene00009839	fbxa-188	F-box domain-containing protein(fbxa-188)	164	98	249	97	104	375	227	170	193	197	3.39823e-06	1.12888	8.28663796946665e-7	2.18689	5.46875
WBGene00009840	fbxa-189	F-box domain-containing protein(fbxa-189)	170	104	325	154	140	483	264	233	272	274	3.98362179995512e-7	1.22144	7.91742757073198e-8	2.33179	6.39972
WBGene00022331	fbxa-19	F-box domain-containing protein(fbxa-19)	73	82	131	47	40	214	89	98	119	93	3.85448e-05	1.10101	1.18703e-05	2.14505	4.41403
WBGene00022487	fbxa-21	F-box domain-containing protein(fbxa-19)	75	58	99	62	70	258	100	137	102	134	2.44237391418174e-7	1.43419	4.65669790890675e-8	2.70231	6.61219
WBGene00044403	fbxa-219	F-box domain-containing protein(fbxa-19)	117	68	189	65	69	296	153	119	134	148	1.07518e-05	1.17898	2.93646e-06	2.26417	4.96852
WBGene00013841	fbxa-33	F-box domain-containing protein(fbxa-19)	98	114	208	86	104	322	191	177	150	214	5.53993e-06	1.22922	1.42066e-06	2.34439	5.2565
WBGene00020448	fbxa-51	F-box domain-containing protein(fbxa-51)	124	107	154	90	112	361	231	176	209	188	7.93198382342192e-9	1.44314	1.13144012687577e-9	2.71912	8.10062
WBGene00020449	fbxa-54	F-box domain-containing protein(fbxa-54)	369	294	548	373	259	963	601	431	531	531	2.04183374838499e-7	1.10768	3.83003412577426e-8	2.15499	6.68998
WBGene00020453	fbxa-55	DUF38 domain-containing protein;F-box domain-containing protein(fbxa-55)	121	144	289	103	93	414	253	203	253	234	3.15778080845923e-8	1.37546	5.04931763881747e-9	2.5945	7.50062
WBGene00020456	fbxa-60	F-box domain-containing protein(fbxa-60)	1148	764	1935	993	761	3414	2246	1852	1729	2094	1.16762879380726e-17	1.5989	4.32202738182929e-19	3.02912	16.9327
WBGene00022485	fbxa-63	F-box domain-containing protein(fbxa-63)	203	157	321	140	117	397	252	262	228	294	5.65943e-06	1.03413	1.45602e-06	2.04787	5.24723
WBGene00021865	fbxa-66	F-box domain-containing protein(fbxa-66)	100	95	147	53	68	300	195	168	131	178	3.53988784260097e-9	1.63781	4.73362242562064e-10	3.11193	8.45101
WBGene00010018	fbxa-69	F-box domain-containing protein(fbxa-69)	203	169	338	184	144	621	410	394	345	416	6.67955065836093e-16	1.66475	3.11842298347822e-17	3.17059	15.1753
WBGene00021262	fbxa-74	F-box domain-containing protein(fbxa-74)	90	68	138	86	84	261	133	144	91	154	0.000171485	1.1067	6.11027e-05	2.15353	3.76577
WBGene00022329	fbxa-79	F-box domain-containing protein(fbxa-79)	267	242	562	261	248	768	501	525	432	440	4.20114461471168e-9	1.2069	5.70192866423561e-10	2.30841	8.37663
WBGene00007453	fbxa-98	F-box domain-containing protein(fbxa-98)	175	148	306	113	109	391	320	241	195	267	6.74577e-06	1.23552	1.76869e-06	2.35466	5.17097
WBGene00009968	fig-1	C6 domain-containing protein;ShKT domain-containing protein(fig-1)	209	136	331	185	174	704	478	434	445	284	3.49421369768371e-14	1.76919	2.10322825321187e-15	3.40862	13.4567
WBGene00020862	fip-2	Fungus-Induced Protein(fip-2)	882	560	1738	836	633	3043	1826	1549	2048	2397	2.964270536778e-16	1.94512	1.329535263682e-17	3.8507	15.5281
WBGene00009620	fip-5	Fungus-Induced Protein(fip-5)	106	59	252	115	92	615	500	357	488	526	7.57189037353547e-21	3.10193	1.64126010597684e-22	8.58569	20.1208
WBGene00009621	fipr-21	FIP (Fungus-Induced Protein) Related(fipr-21)	475	291	1065	319	390	1836	1447	1361	1516	1693	1.8966691184605e-20	2.62029	4.45903035769787e-22	6.14874	19.722
WBGene00007989	fipr-22	FIP (Fungus-Induced Protein) Related(fipr-22)	99	39	151	81	71	531	471	426	367	258	9.28446292714159e-25	3.34695	1.04493746991589e-26	10.175	24.0322
WBGene00007992	fipr-24	FIP (Fungus-Induced Protein) Related(fipr-24)	140	81	266	104	129	1082	817	522	646	816	5.38202056270675e-33	3.67283	1.52554146837874e-35	12.7536	32.2691
WBGene00001428	fkb-3	peptidylprolyl isomerase(fkb-3)	232	230	505	199	201	623	519	462	480	464	1.52188223134652e-10	1.48262	1.6062550269985e-11	2.79456	9.81762
WBGene00001441	fkh-9	Forkhead transcription factor fkh-9(fkh-9)	1763	1263	2733	1565	1360	4742	2680	2478	2616	2180	5.88319279993827e-17	1.14352	2.38859099088782e-18	2.2092	16.2304
WBGene00016006	fln-2	Calponin-homology (CH) domain-containing protein;Filamin-A;ZM domain-containing protein(fln-2)	2026	1448	3597	2072	1598	6464	3845	4655	3603	3354	1.07144701256903e-21	1.57852	2.0276654593845e-23	2.98663	20.97
WBGene00001456	flp-13	SPSAVPLIRF-amide(flp-13)	295	212	538	270	197	737	464	380	457	427	1.89162426423206e-8	1.14604	2.90308531471638e-9	2.21306	7.72317
WBGene00001457	flp-14	KHEYLRF-amide 4(flp-14)	698	437	963	478	400	1618	919	732	787	1076	1.31206948526639e-8	1.24589	1.9459538260016e-9	2.37165	7.88204
WBGene00001460	flp-17	FMRF-Like Peptide(flp-17)	90	102	214	130	102	320	236	151	179	153	0.000254539	1.08279	9.47972e-05	2.11813	3.59425
WBGene00001461	flp-18	SVPGVLRF-amide 3(flp-18)	614	327	801	418	394	1275	824	647	833	776	6.03028191849382e-9	1.21574	8.42580449803722e-10	2.3226	8.21966
WBGene00009562	flp-22	SPSAKWMRF-amide 3(flp-22)	848	585	1460	705	555	2321	1503	1192	1282	1551	7.14167767768954e-14	1.47114	4.47731689339103e-15	2.77241	13.1462
WBGene00016028	flp-24	VPSAGDMMVRF-amide(flp-24)	574	439	814	434	410	1270	752	633	811	843	7.49933117734059e-9	1.08103	1.06409851303324e-9	2.11554	8.12498
WBGene00044686	flp-28	FMRF-Like Peptide(flp-28)	939	789	1606	779	669	2619	1437	1239	1365	1503	3.30705552758331e-14	1.20319	1.97864187193039e-15	2.30249	13.4806
WBGene00011586	flp-33	FMRF-Like Peptide(flp-33)	157	79	212	97	74	314	173	229	162	212	4.5291286704157e-7	1.32677	9.11489504825635e-8	2.5084	6.34399
WBGene00001449	flp-6	QQDSEVEREMM(flp-6)	411	385	837	389	313	1311	761	689	727	770	7.2702408921e-14	1.36834	4.56397781721659e-15	2.58174	13.1385
WBGene00001450	flp-7	TPMQRSSMVRF-amide 2(flp-7)	343	269	486	247	230	796	525	412	428	367	6.69911464727068e-8	1.05335	1.13988270071525e-8	2.07534	7.17398
WBGene00001476	fmo-1	Flavin-containing monooxygenase(fmo-1)	323	220	468	223	149	663	400	374	413	371	1.29765400082761e-8	1.11721	1.92241030385216e-9	2.16927	7.88684
WBGene00001478	fmo-3	Flavin-containing monooxygenase(fmo-3)	236	135	306	153	108	969	812	619	612	613	3.06040672410217e-34	2.9806	6.88878545650342e-37	7.89317	33.5142
WBGene00001479	fmo-4	Flavin-containing monooxygenase(fmo-4)	1483	983	2360	1204	1008	5050	2876	2476	2766	3025	2.14128339860065e-31	1.83824	9.10424788066971e-34	3.57574	30.6693
WBGene00010453	fozi-1	Formin-homology and zinc finger domains protein 1(fozi-1)	232	173	444	234	219	723	505	506	411	406	2.95531608240276e-11	1.50619	2.79886541859903e-12	2.84059	10.5294
WBGene00019444	frpr-11	G-protein coupled receptors family 1 profile domain-containing protein(frpr-11)	68	32	86	63	58	205	103	108	115	115	3.78572289072902e-8	1.57455	6.14489576344261e-9	2.97843	7.42185
WBGene00008239	fshr-1	G-protein coupled receptors family 1 profile domain-containing protein(fshr-1)	442	387	736	408	260	1170	719	598	648	570	7.24158231262973e-10	1.1442	8.60900073181325e-11	2.21023	9.14017
WBGene00001500	ftn-1	Ferritin(ftn-1)	744	535	1496	698	752	3444	2702	2335	2149	3149	1.84124650473575e-23	2.63358	2.48671891427421e-25	6.20563	22.7349
WBGene00001501	ftn-2	Ferritin(ftn-2)	3989	3025	6798	3055	3171	11406	8007	7140	7188	7191	2.61271597888185e-28	1.61819	1.59006474746457e-30	3.0699	27.5829
WBGene00020222	fut-6	Alpha-(1,3)-fucosyltransferase fut-6(fut-6)	88	111	223	115	81	292	192	170	175	167	1.26705e-05	1.10713	3.52386e-06	2.15416	4.89721
WBGene00001508	fut-8	Alpha-(1,6)-fucosyltransferase(fut-8)	170	136	314	144	138	536	292	244	272	363	4.61898637667539e-9	1.43371	6.30754454772346e-10	2.70141	8.33545
WBGene00015057	gad-3	putative aldehyde oxidase gad-3(gad-3)	786	502	1259	671	562	2731	1703	1444	1534	1304	2.96311476973691e-26	1.82582	2.47029159627921e-28	3.54509	25.5283
WBGene00001517	gar-1	G-protein coupled receptors family 1 profile domain-containing protein;putative muscarinic acetylcholine receptor gar-1(gar-1)	103	72	160	65	73	230	133	125	127	141	4.54103e-06	1.07779	1.14141e-06	2.11081	5.34285
WBGene00001519	gar-3	Muscarinic acetylcholine receptor gar-3(gar-3)	108	80	159	82	49	239	144	129	124	124	7.39332e-06	1.06652	1.95019e-06	2.09437	5.13116
WBGene00008706	gba-3	Putative glucosylceramidase 3(gba-3)	273	163	503	290	201	1099	795	676	722	592	1.17537801314622e-20	2.21092	2.63590400613867e-22	4.6297	19.9298
WBGene00001522	gbh-1	putative gamma-butyrobetaine dioxygenase(gbh-1)	624	560	1082	442	376	1407	1124	1190	893	958	1.54847197375271e-11	1.41795	1.3942056954172e-12	2.67205	10.8101
WBGene00001523	gbh-2	Trimethyllysine dioxygenase, mitochondrial(gbh-2)	305	245	459	301	218	889	652	567	608	623	2.21950875625725e-17	1.73273	8.5856778899822e-19	3.32357	16.6537
WBGene00020082	gcp-2.1	Glutamate carboxypeptidase 2 homolog(gcp-2.1)	372	266	807	299	326	1590	1150	1089	1047	917	2.39000277755169e-26	2.31667	1.93272421360996e-28	4.98181	25.6216
WBGene00001559	gei-1	START domain-containing protein(gei-1)	1515	1082	2342	1156	962	3477	1945	1976	1970	1840	2.63063225104293e-18	1.05991	8.50925646856737e-20	2.0848	17.5799
WBGene00001560	gei-3	HMG box domain-containing protein(gei-3)	2013	1486	3501	1811	1494	5896	3651	3533	3000	2667	1.48742443561667e-18	1.33394	4.63773854873392e-20	2.52091	17.8276
WBGene00008214	gem-1	MFS domain-containing protein(gem-1)	241	193	405	209	144	531	386	438	323	305	4.35850650006508e-8	1.20301	7.16183102261632e-9	2.3022	7.36066
WBGene00001578	ges-1	Gut esterase 1(ges-1)	172	157	406	151	163	756	565	490	500	373	5.70977954077761e-19	2.10759	1.66604655212352e-20	4.3097	18.2434
WBGene00010970	glb-20	GLOBIN domain-containing protein(glb-20)	59	58	113	41	58	153	126	83	86	83	0.000262377	1.10489	9.80604e-05	2.15082	3.58107
WBGene00022284	glb-33	GLOBIN domain-containing protein;G_PROTEIN_RECEP_F1_2 domain-containing protein(glb-33)	204	184	355	198	146	567	409	355	306	265	1.38119465900895e-8	1.25702	2.05653494038348e-9	2.39002	7.85975
WBGene00001591	glc-1	Glutamate-gated chloride channel alpha(glc-1)	598	425	1072	524	469	1824	1344	1056	1155	1046	7.77705279563324e-18	1.65601	2.73851184033321e-19	3.15144	17.1092
WBGene00001592	glc-2	Glutamate-gated chloride channel subunit beta(glc-2)	149	92	236	110	79	407	232	239	238	202	2.61564986871622e-13	1.53655	1.80270109117467e-14	2.90099	12.5824
WBGene00001594	glc-4	Glutamate-gated ChLoride channel(glc-4)	115	84	139	85	81	237	128	129	168	138	1.11997e-05	1.0108	3.06999e-06	2.01502	4.95079
WBGene00001604	gln-3	GS catalytic domain-containing protein;Glutamine synthetase(gln-3)	1395	1107	2513	955	956	3901	3499	2564	2589	2091	7.00866253651597e-17	1.74047	2.87474945224331e-18	3.34144	16.1544
WBGene00008435	glna-2	Putative glutaminase 2;glutaminase(glna-2)	129	84	252	113	109	459	317	281	243	219	2.07027673930851e-12	1.77039	1.64828202254241e-13	3.41145	11.684
WBGene00010341	glo-3	Gut granule LOss(glo-3)	1058	602	1380	726	727	2485	1218	954	1149	1433	2.87524e-06	1.0407	6.90346220835793e-7	2.05722	5.54133
WBGene00001620	glt-1	Excitatory amino acid transporter(glt-1)	1320	964	2205	1055	1033	3167	2362	1965	2160	1884	2.30041580434861e-15	1.29792	1.18520797589616e-16	2.45874	14.6382
WBGene00001637	gly-12	Alpha-1,3-mannosyl-glycoprotein 2-beta-N-acetylglucosaminyltransferase(gly-12)	104	106	191	105	88	348	211	200	214	155	1.07762064276256e-10	1.39584	1.11131032521658e-11	2.63142	9.96753
WBGene00001644	gly-19	C-type lectin domain-containing protein(gly-19)	134	123	264	114	104	361	250	227	223	226	4.45830196065048e-9	1.29069	6.08068529189177e-10	2.44645	8.35083
WBGene00001631	gly-6	Ricin B lectin domain-containing protein;putative N-acetylgalactosaminyltransferase 6(gly-6)	580	404	927	507	334	1727	1184	1084	981	1029	3.81660308850796e-21	1.75977	7.98638912226342e-23	3.38645	20.4183
WBGene00001633	gly-8	putative N-acetylgalactosaminyltransferase 8(gly-8)	280	193	506	212	166	565	544	622	454	414	2.90796922705425e-9	1.58967	3.81587625125752e-10	3.00981	8.53641
WBGene00010010	gmeb-2	SAND domain-containing protein(gmeb-2)	70	83	163	54	55	225	120	114	106	118	3.51238e-05	1.09717	1.07231e-05	2.13935	4.4544
WBGene00016570	gnrr-4	G-protein coupled receptors family 1 profile domain-containing protein(gnrr-4)	126	133	230	102	97	311	208	191	202	186	6.9971428356469e-7	1.08206	1.46242910287343e-7	2.11706	6.15508
WBGene00001649	gob-1	Trehalose-phosphatase(gob-1)	1430	1132	2293	1051	961	3099	2150	1927	2030	1970	1.36808678370262e-15	1.15029	6.75204148355106e-17	2.21959	14.8639
WBGene00001650	gon-1	A disintegrin and metalloproteinase with thrombospondin motifs gon-1;Peptidase M12B domain-containing protein(gon-1)	418	241	700	445	259	869	679	727	564	550	4.54103e-06	1.19078	1.14133e-06	2.28276	5.34285
WBGene00020146	got-1.2	Aspartate aminotransferase, cytoplasmic(got-1.2)	700	649	1174	524	515	1558	1186	1020	1036	937	2.82863318037024e-10	1.12161	3.13456374729918e-11	2.1759	9.54842
WBGene00001674	gpa-12	Guanine nucleotide-binding protein alpha-12 subunit(gpa-12)	113	76	157	97	58	345	310	240	258	196	1.96975520995594e-16	2.2006	8.50632095670842e-18	4.59671	15.7056
WBGene00001680	gpb-2	Guanine nucleotide-binding protein subunit beta-2(gpb-2)	542	369	956	423	399	1235	793	670	732	693	5.89033430980276e-8	1.01702	9.94408251550695e-9	2.02373	7.22986
WBGene00007517	gpx-3	Glutathione peroxidase 3(gpx-3)	101	102	346	158	91	480	282	152	349	169	0.000467164	1.35537	0.000184334	2.55862	3.33053
WBGene00007516	gpx-5	Glutathione peroxidase(gpx-5)	167	127	317	135	126	654	550	434	454	368	5.90005293263507e-23	2.3208	8.8045808665417e-25	4.99609	22.2291
WBGene00001723	grl-14	Ground-like domain-containing protein(grl-14)	60	75	173	70	46	224	165	134	153	112	5.71438706105585e-7	1.45779	1.17527243681741e-7	2.74688	6.24303
WBGene00012118	grsp-2	Glycine Rich Secreted Protein;Glycine-rich cell wall structural protein 1.8-like(grsp-2)	249	185	600	211	198	1014	731	688	735	725	1.83608086920719e-21	2.29121	3.59715718435757e-23	4.89466	20.7361
WBGene00010593	gsnl-1	Gelsolin-like protein 1(gsnl-1)	189	125	394	145	170	793	494	447	471	378	6.27144653967406e-19	2.05549	1.84561953189241e-20	4.15685	18.2026
WBGene00001761	gst-13	Glutathione S-transferase(gst-13)	225	196	434	197	212	768	602	520	474	493	2.1742205396625e-16	1.82915	9.47992782195487e-18	3.55328	15.6627
WBGene00001763	gst-15	Glutathione S-transferase(gst-15)	171	111	264	155	129	531	320	210	267	241	3.83343001376883e-8	1.37239	6.23192040587679e-9	2.58899	7.41641
WBGene00001768	gst-20	Glutathione S-transferase(gst-20)	262	262	402	150	215	643	391	322	372	364	3.50662e-06	1.07601	8.59188758216547e-7	2.1082	5.45511
WBGene00001770	gst-22	Glutathione S-Transferase(gst-22)	182	162	275	152	158	466	256	310	218	262	1.53582e-06	1.05974	3.48008075423945e-7	2.08456	5.81366
WBGene00001772	gst-24	Glutathione S-transferase(gst-24)	1535	1018	3027	981	1249	4375	4028	3924	2735	2737	3.78208997669343e-14	1.93489	2.2828121243235e-15	3.8235	13.4223
WBGene00001784	gst-36	putative glutathione S-transferase gst-36(gst-36)	284	185	554	251	214	903	473	437	446	576	4.68032530057678e-10	1.47073	5.36120630512088e-11	2.77161	9.32972
WBGene00001787	gst-39	Glutathione S-Transferase(gst-39)	258	145	319	168	140	569	328	283	306	288	4.84855115466329e-9	1.20964	6.64124180667927e-10	2.3128	8.31439
WBGene00001752	gst-4	Glutathione S-transferase 4(gst-4)	115	87	297	138	121	627	521	545	389	349	8.0875801277101e-18	2.59965	2.87228773189204e-19	6.06141	17.0922
WBGene00001790	gst-42	putative maleylacetoacetate isomerase(gst-42)	96	81	134	77	68	266	238	160	166	137	1.89699092366469e-9	1.65722	2.40701974640906e-10	3.15408	8.72193
WBGene00014251	gstk-1	Glutathione S-transferase kappa 1(gstk-1)	588	482	992	528	460	1807	1094	1113	1134	1206	2.17952318232372e-23	1.63354	3.03443410961285e-25	3.10273	22.6616
WBGene00001794	gta-1	putative 4-aminobutyrate aminotransferase, mitochondrial(gta-1)	2290	1705	3840	1834	1811	6332	4300	3877	3611	3931	2.03747767704637e-22	1.47741	3.36323951692523e-24	2.78449	21.6909
WBGene00001795	gtl-1	TRPM SLOG domain-containing protein(gtl-1)	1004	797	1804	1069	741	3099	1768	1607	1675	1658	6.86448936040526e-16	1.31751	3.22193206328317e-17	2.49236	15.1634
WBGene00001796	gtl-2	LSDAT_euk domain-containing protein(gtl-2)	94	73	228	114	50	300	167	222	143	148	1.94847e-05	1.33469	5.63019e-06	2.52221	4.71031
WBGene00010348	H01G02.1	Apple domain-containing protein(H01G02.1)	1142	926	3006	1423	935	7030	5214	3754	3770	4669	1.32420134984936e-24	2.67683	1.50138710779085e-26	6.39451	23.878
-----	H03A11.1		656	454	945	525	418	1470	941	809	813	745	5.34851360517532e-10	1.05465	6.19794406935698e-11	2.07721	9.27177
WBGene00010357+[Book2]Sheet1!$D$975	H03A11.2	NLPC_P60 domain-containing protein(H03A11.2)	267	169	345	208	192	700	378	405	373	357	8.41351636777995e-13	1.35032	6.3267959681013e-14	2.54969	12.075
WBGene00019164	H06H21.8	CHK kinase-like domain-containing protein(H06H21.8)	406	400	845	477	384	1222	1032	820	740	797	3.10081401641074e-9	1.39395	4.09478066027062e-10	2.62797	8.50852
-----	H09G03.1		89	72	111	76	49	229	125	74	117	132	0.000129238	1.14751	4.48751e-05	2.21531	3.88861
-----	H10D12.2		109	101	200	60	87	242	151	131	195	159	5.64515e-05	1.08717	1.80626e-05	2.12456	4.24832
WBGene00019182	H10E21.1	Transposase(H10E21.1)	208	179	285	126	154	448	313	256	293	295	1.79608753122453e-7	1.18271	3.32863908454534e-8	2.27002	6.74567
WBGene00019187	H11E01.2	Major facilitator superfamily (MFS) profile domain-containing protein(H11E01.2)	92	56	113	74	31	335	267	182	176	188	7.60019649927648e-16	2.5082	3.57991748402769e-17	5.6891	15.1192
WBGene00019188	H11E01.3	Serine-rich adhesin for platelets;Serine/arginine repetitive matrix protein 2(H11E01.3)	270	206	415	248	183	569	416	399	351	312	7.51243634949224e-7	1.01283	1.58327962413642e-7	2.01786	6.12422
WBGene00010386	H12D21.10	EGF domain-specific O-linked N-acetylglucosamine transferase;Heparan N-sulfatase(H12D21.10)	117	104	159	86	85	301	156	163	160	178	4.75819371731184e-8	1.20001	7.87015951241908e-9	2.29742	7.32256
WBGene00010396	H13N06.2	VWFA domain-containing protein(H13N06.2)	105	88	199	77	133	348	221	211	185	198	4.85261615582952e-7	1.4367	9.81889042350139e-8	2.707	6.31402
WBGene00019204	H14N18.4	Gamma-glutamyltranspeptidase 1(H14N18.4)	228	155	442	187	194	715	487	381	430	382	5.35032329551162e-12	1.55546	4.50952634577928e-13	2.93927	11.2716
WBGene00019211	H18N23.2	Protein phosphatase 1 regulatory subunit(H18N23.2)	396	384	696	410	340	1369	879	860	799	686	6.15025300390011e-19	1.57244	1.79969887817335e-20	2.97408	18.2111
WBGene00019213	H20E11.1	CUB-like domain-containing protein(H20E11.1)	86	76	187	66	68	300	247	180	173	221	1.24440995183008e-11	1.9441	1.10487419649774e-12	3.84797	10.905
WBGene00045261	H29C22.1	Uncharacterized protein(H29C22.1)	835	626	2007	935	722	3153	2147	1700	1888	2325	1.24540632890564e-13	1.81589	8.11928094376166e-15	3.52077	12.9047
WBGene00019261	H34I24.2	CUB domain-containing protein(H34I24.2)	2295	1746	4193	2002	1849	5332	3946	4682	3274	3540	2.73631073060908e-12	1.28308	2.20592953438848e-13	2.43358	11.5628
WBGene00019263	H35B03.1	START domain-containing protein(H35B03.1)	504	374	812	404	319	1302	846	720	730	749	3.02643970010747e-14	1.3434	1.8014822391636e-15	2.53749	13.5191
WBGene00014793	H40L08.2	Ovule protein(H40L08.2)	613	459	1269	588	552	2628	1985	1913	1567	1575	9.69020133455529e-28	2.27782	6.46282706764838e-30	4.84946	27.0137
WBGene00019270	H41C03.3	Uncharacterized protein(H41C03.3)	99	94	189	124	100	354	216	140	141	179	0.000148288	1.12894	5.2145e-05	2.18698	3.82889
WBGene00001817	haf-7	HAlF transporter (PGP related)(haf-7)	661	592	1164	611	515	1698	1189	1337	1010	956	1.14985571389489e-12	1.27471	8.87675190551624e-14	2.4195	11.9394
WBGene00001821	ham-2	Zinc finger protein ham-2(ham-2)	215	145	405	181	186	615	415	330	342	319	1.04757373657206e-8	1.31853	1.52834851104719e-9	2.49412	7.97982
WBGene00001828	hch-1	Zinc metalloproteinase nas-34(hch-1)	116	149	230	76	70	196	215	216	190	124	0.00374451	1.01845	0.00180685	2.02574	2.42661
WBGene00009663	hda-5	Histone deacetylase domain-containing protein(hda-5)	355	205	590	317	247	1042	636	595	565	564	1.48318578527194e-13	1.53537	9.78074161025513e-15	2.89863	12.8288
WBGene00006452	heh-1	Putative protein heh-1(heh-1)	977	602	1968	847	770	4828	3985	2868	3525	3206	2.42061248276537e-35	2.84245	4.23783761051044e-38	7.17236	34.6161
WBGene00020509	hex-1	Beta-hexosaminidase A(hex-1)	10195	8585	18767	9878	9121	29172	18411	13109	17839	17765	1.84309346758693e-11	1.19715	1.67791418641511e-12	2.29286	10.7345
WBGene00001843	hgo-1	Homogentisate 1,2-dioxygenase(hgo-1)	743	520	1297	723	658	2547	1736	1514	1482	1394	1.05538200974925e-19	1.73183	2.718741484056e-21	3.32149	18.9766
WBGene00001851	hif-1	Hypoxia-inducible factor 1;PAS domain-containing protein(hif-1)	3810	3060	6568	3296	2799	9365	5775	5825	5557	4727	1.17964481590902e-20	1.0777	2.66514168496327e-22	2.11068	19.9282
WBGene00001852	hil-1	Histone H1.X(hil-1)	1109	669	1682	775	770	3102	1485	980	1534	1341	2.92386918295931e-7	1.12926	5.67954580766585e-8	2.18747	6.53404
WBGene00001948	hlh-1	Myoblast determination protein 1 homolog(hlh-1)	103	81	151	64	61	251	160	154	148	126	1.60668864620219e-9	1.34855	2.01455583483793e-10	2.54656	8.79407
WBGene00001955	hlh-11	Helix-loop-helix protein 11(hlh-11)	936	771	1632	827	757	2590	1630	1631	1404	1348	2.17288052401095e-16	1.25151	9.44943641405208e-18	2.3809	15.663
WBGene00020930	hlh-30	Helix-loop-helix protein 30(hlh-30)	3982	3022	6503	3342	3097	10002	6214	6068	5664	4950	2.36651861522371e-19	1.12348	6.51063895809775e-21	2.17871	18.6259
WBGene00021446	hlh-33	BHLH domain-containing protein(hlh-33)	116	72	154	90	70	246	273	205	192	161	5.46805211150054e-9	1.74909	7.57640901151638e-10	3.36146	8.26217
WBGene00013073	hmit-1.1	Proton myo-inositol cotransporter hmit-1.1(hmit-1.1)	73	125	229	116	140	383	354	436	228	159	1.98059e-05	1.80023	5.73123e-06	3.48277	4.70321
WBGene00010811	hmit-1.3	Proton myo-inositol cotransporter hmit-1.3(hmit-1.3)	969	610	1494	774	626	2361	1303	1131	1323	1250	6.48470784580903e-12	1.12948	5.52511164519952e-13	2.1878	11.1881
WBGene00001991	hot-6	Protein quiver(hot-6)	100	72	175	69	81	235	173	93	163	119	0.000338692	1.05961	0.000129943	2.08436	3.47019
WBGene00016061	hpo-15	Amine oxidase domain-containing protein(hpo-15)	994	858	1556	875	743	2446	1593	1338	1526	1515	6.51865487223313e-14	1.16183	4.06498861561516e-15	2.23741	13.1858
WBGene00018492	hpo-26	CC domain-containing protein(hpo-26)	141	115	375	149	154	424	319	224	335	270	1.81387e-05	1.25928	5.20797e-06	2.39376	4.74139
WBGene00002011	hsp-12.2	Heat shock protein Hsp-12.2(hsp-12.2)	735	566	1144	567	508	1745	1181	921	1041	919	1.01651173220301e-11	1.14083	8.88123630970197e-13	2.20508	10.9929
WBGene00002013	hsp-12.6	SHSP domain-containing protein(hsp-12.6)	226	59	286	89	78	562	207	225	302	329	2.76822e-06	1.82201	6.63265967499593e-7	3.53574	5.5578
WBGene00002016	hsp-16.2	Heat shock protein hsp-16.2;SHSP domain-containing protein(hsp-16.2)	301	250	429	221	185	779	396	317	338	416	1.01574e-06	1.05492	2.21183951152209e-7	2.07761	5.99322
WBGene00002018	hsp-16.41	Heat shock protein Hsp-16.41(hsp-16.41)	287	263	551	179	199	703	425	278	433	445	4.804e-05	1.05516	1.51509e-05	2.07795	4.3184
WBGene00002021	hsp-17	SHSP domain-containing protein(hsp-17)	775	528	1055	618	606	1655	1178	1244	930	1277	4.68472317173714e-9	1.27553	6.40902936625315e-10	2.42087	8.32932
WBGene00002023	hsp-25	SHSP domain-containing protein(hsp-25)	944	731	1435	810	601	2333	1511	1230	1418	1088	4.6356960576452e-13	1.15683	3.32749837901835e-14	2.22967	12.3339
WBGene00002024	hsp-43	SHSP domain-containing protein(hsp-43)	3105	2503	9805	4880	2829	21639	15526	13502	10267	12898	2.79188710688556e-17	2.61942	1.10791018164029e-18	6.14505	16.5541
WBGene00002026	hsp-70	Heat shock protein 70(hsp-70)	310	280	542	221	210	873	445	363	362	480	1.81682e-06	1.0818	4.1880071429238e-7	2.11667	5.74069
WBGene00002037	hum-4	Myosin motor domain-containing protein(hum-4)	395	275	804	423	329	1125	811	910	734	784	1.75718949205673e-11	1.56446	1.59531417828244e-12	2.95766	10.7552
WBGene00002039	hum-6	Unconventional myosin heavy chain 6(hum-6)	169	105	274	120	103	389	218	252	191	205	3.46295227924828e-7	1.13148	6.80465070628444e-8	2.19084	6.46055
-----	hum-9		201	178	305	178	109	581	268	267	286	276	5.87028277397245e-9	1.18389	8.17288222804001e-10	2.27189	8.23134
WBGene00001564	icl-1	Malate synthase(icl-1)	17493	13958	31445	14127	11027	55065	43499	40220	34990	28024	7.21711152432553e-28	1.8926	4.57274260815957e-30	3.71304	27.1416
WBGene00016266	idhg-2	Isocitrate dehydrogenase [NAD] subunit, mitochondrial(idhg-2)	161	107	298	136	98	372	256	213	229	152	5.41444e-05	1.01557	1.72477e-05	2.0217	4.26645
WBGene00002050	ifa-1	Intermediate filament protein A;Intermediate filament protein ifa-1(ifa-1)	628	448	1181	575	490	1743	1312	1353	1212	881	4.67083281223113e-14	1.5409	2.85428966349764e-15	2.90975	13.3306
WBGene00002052	ifa-4	Intermediate filament protein ifa-4(ifa-4)	1086	789	2947	1277	915	6254	4569	3654	3234	3609	8.34780292646078e-22	2.5179	1.54669438966976e-23	5.72747	21.0784
WBGene00002053	ifb-1	Intermediate filament protein ifb-1(ifb-1)	1232	985	4342	2317	1319	10550	8577	7620	4856	6288	3.42093297084888e-15	2.94166	1.80544602078797e-16	7.68296	14.4659
WBGene00002065	iff-2	Eukaryotic translation initiation factor 5A-2(iff-2)	8774	6295	13272	6352	5507	19581	11978	10468	11330	11526	9.30916899294173e-19	1.1118	2.81719745263681e-20	2.16115	18.0311
WBGene00016958	ilys-4	lysozyme(ilys-4)	251	162	370	165	219	564	361	281	381	264	1.86865e-05	1.02415	5.38084e-06	2.03377	4.72847
-----	impk-1		554	565	890	491	379	1413	1010	816	764	685	3.06631444800194e-8	1.09441	4.88769756113356e-9	2.13525	7.51338
WBGene00012016	inpp-1	Inositol polyphosphate-related phosphatase domain-containing protein(inpp-1)	55	49	146	74	44	177	167	126	136	87	7.44119e-06	1.50117	1.96591e-06	2.83072	5.12836
WBGene00002090	ins-7	Insulin-like peptide 7;putative insulin-like peptide beta-type 4(ins-7)	441	284	1101	495	359	1229	1258	2001	1040	1292	1.54550753595301e-9	2.24358	1.93268970731931e-10	4.7357	8.81093
WBGene00002123	inx-1	Innexin(inx-1)	122	78	183	89	143	319	198	132	181	165	0.00143594	1.01744	0.000629685	2.02432	2.84286
WBGene00002134	inx-12	Innexin-12(inx-12)	876	736	1755	794	643	2886	2033	1946	1775	1762	6.87696580147855e-26	1.76812	6.01985334852229e-28	3.4061	25.1626
WBGene00002135	inx-13	Innexin(inx-13)	663	516	1096	588	438	1568	1068	1021	957	916	5.51289391336473e-13	1.19584	4.00770612126223e-14	2.29079	12.2586
WBGene00002137	inx-15	Innexin(inx-15)	589	384	714	347	422	1213	758	606	650	738	6.61855770918942e-7	1.06452	1.37833740371448e-7	2.09148	6.17924
WBGene00002138	inx-16	Innexin-16(inx-16)	448	346	700	309	287	1005	652	521	538	631	2.75477422724273e-8	1.10372	4.34057798206649e-9	2.14907	7.55991
WBGene00002139	inx-17	Innexin-17(inx-17)	193	161	315	132	131	445	324	273	261	195	1.74917e-06	1.09648	4.01748022514931e-7	2.13832	5.75717
WBGene00002127	inx-5	Innexin-5(inx-5)	414	296	638	324	229	1050	526	497	499	644	7.94880253690524e-9	1.1966	1.13450187104475e-9	2.29199	8.0997
WBGene00011423	ipla-7	PNPLA domain-containing protein(ipla-7)	906	644	1427	729	730	2427	1516	1448	1194	1432	2.09101940200457e-13	1.31915	1.42422913833909e-14	2.49518	12.6796
WBGene00002146	ipp-5	inositol-polyphosphate 5-phosphatase;putative type I inositol 1,4,5-trisphosphate 5-phosphatase(ipp-5)	438	303	624	340	268	1178	668	601	613	603	1.19654099995537e-15	1.36184	5.82559353042046e-17	2.57013	14.9221
WBGene00015574	irg-1	NADAR domain-containing protein(irg-1)	351	263	762	318	304	975	630	654	485	681	1.22278368440914e-7	1.28896	2.18765634576241e-8	2.44352	6.91265
WBGene00016783	irg-2	Infection Response Gene(irg-2)	352	283	578	314	267	869	636	593	463	543	1.53144899690416e-9	1.25451	1.91236708370191e-10	2.38587	8.8149
WBGene00009429	irg-5	CUB-like domain-containing protein(irg-5)	150	121	709	201	231	1930	1396	1061	1164	1199	2.36324327723291e-18	3.52415	7.56553079164182e-20	11.5047	17.6265
WBGene00002151	irk-3	IRK_C domain-containing protein;Inward rectifier potassium channel C-terminal domain-containing protein(irk-3)	134	98	227	83	125	339	175	192	181	184	1.02409e-05	1.06088	2.78754e-06	2.08621	4.98966
WBGene00002173	itr-1	Inositol 1,4,5-trisphosphate receptor itr-1(itr-1)	1901	1135	2810	1857	1402	4899	2907	2959	2550	2511	2.30374891765518e-11	1.21113	2.15490311430522e-12	2.31519	10.6376
WBGene00019280	K01A2.5	AB hydrolase-1 domain-containing protein(K01A2.5)	405	229	546	263	245	997	630	534	611	577	2.34915245442234e-15	1.53737	1.21815158536948e-16	2.90266	14.6291
WBGene00010454	K01B6.3	Uncharacterized protein(K01B6.3)	49	53	98	55	53	211	122	110	90	102	1.36624179700623e-8	1.54337	2.03313181130147e-9	2.91474	7.86447
-----	K01C8.1		878	678	1330	563	536	2015	1296	1284	1204	1158	6.94087461328072e-17	1.2874	2.84115834524455e-18	2.44087	16.1586
WBGene00010475	K01F9.2	Uncharacterized protein(K01F9.2)	413	243	526	236	204	762	531	386	442	493	9.10605925442621e-7	1.13732	1.95634136712433e-7	2.19973	6.04067
WBGene00010491	K02B7.3	DUF148 domain-containing protein;Phage protein(K02B7.3)	1473	1097	2292	1105	966	3544	2124	1723	2030	1903	2.34456314948965e-15	1.11795	1.21381718702215e-16	2.17038	14.6299
WBGene00010503	K02C4.5	FCH domain-containing protein(K02C4.5)	687	543	1163	489	460	1844	975	820	1027	865	4.71076934323313e-12	1.13513	3.93120476246467e-13	2.19639	11.3269
WBGene00010512	K02E11.3	Secreted salivary protein(K02E11.3)	89	51	153	75	100	212	183	117	107	187	0.00102797	1.26058	0.000437128	2.39591	2.98802
WBGene00010513	K02E11.4	DUF4150 domain-containing protein;Secreted protein;TransThyretin-Related family domain;uncharacterized protein(K02E11.4)	103	69	182	76	79	203	152	140	146	193	2.67125e-05	1.21322	7.91466e-06	2.31854	4.57329
WBGene00010507	K02E2.6	Peptidase A2 domain-containing protein(K02E2.6)	401	266	561	244	253	836	451	407	457	542	7.3345830686075e-7	1.03119	1.54029301790932e-7	2.04371	6.13462
WBGene00019324	K02F2.5	Conserved secreted protein(K02F2.5)	332	186	527	228	187	770	452	423	416	413	2.07541844201955e-9	1.23344	2.64553130291612e-10	2.35127	8.68289
WBGene00019332	K02F3.9	DUF148 domain-containing protein(K02F3.9)	129	89	241	97	116	428	475	383	264	302	1.01070612061237e-12	2.30662	7.73512479134771e-14	4.94724	11.9954
WBGene00206361	K02G10.15	Neuropeptide-Like Protein(K02G10.15)	139	126	325	183	105	546	369	398	269	406	9.93077862293267e-11	1.86741	1.01852992568139e-11	3.64878	10.003
WBGene00010567	K04G2.9	MARVEL domain-containing protein(K04G2.9)	120	75	216	147	50	456	305	300	249	272	1.08321501015114e-11	2.14485	9.5362655333022e-13	4.42245	10.9653
WBGene00010597	K06A4.7	5.3 kDa protein(K06A4.7)	325	257	733	307	339	763	595	719	595	610	1.16979e-06	1.25914	2.57947778219759e-7	2.39353	5.93189
WBGene00010605	K06G5.1	VWFA domain-containing protein(K06G5.1)	3998	2772	7120	3155	3394	11169	9415	12116	7245	7204	5.84438317156031e-16	1.91046	2.68953689929245e-17	3.75929	15.2333
WBGene00010617	K07A1.13	Transmembrane protein(K07A1.13)	340	250	581	220	242	1010	585	522	538	661	2.13880206232589e-14	1.60795	1.24993767877486e-15	3.04818	13.6698
WBGene00010613	K07A1.6	TIL domain-containing protein(K07A1.6)	395	311	958	432	266	1776	1727	1308	1335	1765	1.42271782185144e-20	2.7981	3.24989314870609e-22	6.95523	19.8469
-----	K07C11.3		697	413	1290	539	555	2494	2017	1694	1616	1899	6.62010588390015e-23	2.32414	9.98948866182516e-25	5.00767	22.1791
-----	K07C11.4		415	297	669	286	290	1263	876	651	720	766	4.03564327783245e-18	1.75652	1.36259735516644e-19	3.37882	17.3941
WBGene00019479	K07C11.7	Calcineurin-like phosphoesterase domain-containing protein;UPF0046 protein K07C11.7(K07C11.7)	1202	844	2504	1466	971	5156	3837	3191	3412	3316	1.37284662862383e-23	2.22365	1.81978002460349e-25	4.67074	22.8624
WBGene00019489	K07E1.1	putative inactive acireductone dioxygenase 2(K07E1.1)	107	73	270	62	74	679	562	419	443	389	4.93960321502614e-25	3.28084	5.22992587168253e-27	9.71922	24.3063
WBGene00019492	K07E3.4	formate--tetrahydrofolate ligase(K07E3.4)	3309	2570	5623	2518	2338	9472	5551	4515	5304	4606	3.88925311054211e-24	1.31804	4.73389707494079e-26	2.49328	23.4101
WBGene00010644	K07G5.5	Cation efflux protein cytoplasmic domain-containing protein(K07G5.5)	166	150	233	93	93	504	278	188	184	299	9.24415621814152e-7	1.49673	1.99063405681197e-7	2.82203	6.03413
WBGene00019522	K08B12.3	Haloacid dehalogenase-like hydrolase domain-containing protein 2(K08B12.3)	213	162	320	106	112	392	230	307	231	227	2.13914e-05	1.02158	6.23528e-06	2.03015	4.66976
WBGene00010646	K08C7.1	MFS domain-containing protein(K08C7.1)	123	84	166	80	65	313	185	178	162	172	1.32144969255194e-11	1.4834	1.17768213533808e-12	2.79606	10.8789
WBGene00010647	K08C7.4	Uncharacterized protein(K08C7.4)	83	85	147	67	50	155	124	176	135	95	0.000145219	1.12313	5.09691e-05	2.17819	3.83798
WBGene00010648	K08C7.6	GLPGLI family protein(K08C7.6)	615	495	910	531	434	1910	1063	833	948	1118	8.43741663576261e-15	1.46546	4.75505931285996e-16	2.76152	14.0738
WBGene00219216	K08D10.14	CUB_2 domain-containing protein(K08D10.14)	107	117	178	102	97	311	236	251	196	217	4.56292818396159e-10	1.55349	5.21078290299312e-11	2.93527	9.34076
WBGene00194926	K08D8.12	LITAF domain-containing protein;RNA-binding protein(K08D8.12)	82	58	148	82	60	242	172	100	184	153	1.7614560958486e-7	1.54373	3.26005213237506e-8	2.91547	6.75413
WBGene00010660	K08D8.6	CUB-like domain-containing protein;CUB_2 domain-containing protein(K08D8.6)	1600	1128	3368	1702	1111	6556	4092	3158	3426	3826	2.58945065026097e-20	1.93989	6.23885984097892e-22	3.83677	19.5868
WBGene00010703	K09A9.6	Aspartyl/asparaginy/proline hydroxylase domain-containing protein(K09A9.6)	171	134	330	172	148	396	299	335	328	197	6.01743e-06	1.14196	1.56017e-06	2.20681	5.22059
WBGene00019547	K09C4.1	MFS domain-containing protein;Major facilitator superfamily (MFS) profile domain-containing protein(K09C4.1)	135	78	124	68	65	295	151	137	221	208	8.19463620144362e-9	1.67247	1.1716382730701e-9	3.18759	8.08647
WBGene00019564	K09D9.1	DUF4130 domain-containing protein(K09D9.1)	306	267	586	370	299	965	604	587	553	568	1.34653736085947e-9	1.2865	1.6636668351761e-10	2.43936	8.87078
WBGene00019572	K09E2.3	DUF1513 domain-containing protein(K09E2.3)	686	461	1021	458	510	1721	990	738	992	839	1.38968904364754e-9	1.15301	1.72045704861742e-10	2.22378	8.85708
WBGene00019590	K09F6.7	RING-type domain-containing protein(K09F6.7)	106	86	238	150	97	267	233	199	167	186	0.000517981	1.06862	0.000206415	2.09742	3.28569
WBGene00010727	K09G1.1	MARVEL domain-containing protein(K09G1.1)	233	178	469	206	213	745	650	610	534	454	4.86197920339498e-15	1.90224	2.64277652406297e-16	3.73794	14.3132
WBGene00019609	K10B3.1	Small EDRK-rich factor-like N-terminal domain-containing protein(K10B3.1)	187	145	331	139	172	514	358	238	274	287	1.41907e-06	1.21906	3.1966011762322e-7	2.32794	5.848
-----	K10C2.1		613	505	1041	415	541	1708	1052	1204	984	1115	7.80050888341183e-15	1.49918	4.37010585214902e-16	2.82682	14.1079
-----	K10C9.3		1171	951	1760	975	822	3015	2106	1678	1745	1589	7.9261540921921e-17	1.29037	3.27750932032287e-18	2.44591	16.1009
WBGene00010749	K10D11.5	CUB-like domain-containing protein(K10D11.5)	255	255	458	203	195	656	503	310	385	402	1.51425e-06	1.16664	3.42867063974588e-7	2.24488	5.8198
WBGene00019650	K11D12.11	BPTI/Kunitz inhibitor domain-containing protein(K11D12.11)	82	64	146	60	61	264	169	171	145	148	7.99463754333497e-14	1.72842	5.05871604451125e-15	3.31365	13.0972
WBGene00044535	K11D12.13	BPTI/Kunitz inhibitor domain-containing protein(K11D12.13)	579	503	1294	623	576	2307	1918	1383	1471	1569	1.47283015672285e-17	1.99498	5.54997274563342e-19	3.98611	16.8318
WBGene00019647	K11D12.7	BPTI/Kunitz inhibitor domain-containing protein(K11D12.7)	198	145	387	177	177	608	552	465	445	378	1.2388614320675e-13	1.86001	8.05595595675404e-15	3.63011	12.907
WBGene00010772	K11D9.3	Major facilitator superfamily (MFS) profile domain-containing protein(K11D9.3)	205	166	341	123	191	442	305	294	326	260	7.03864e-06	1.06898	1.84841e-06	2.09795	5.15251
-----	K11E4.2		103	89	156	86	86	266	145	151	127	142	6.5303e-06	1.02046	1.707e-06	2.02856	5.18507
WBGene00045052	K12C11.6	Copper transport protein(K12C11.6)	197	162	250	132	137	392	296	283	329	299	2.87288456439809e-9	1.35973	3.76265248075815e-10	2.56637	8.54168
WBGene00019682	K12H4.7	Putative serine protease K12H4.7(K12H4.7)	93	91	428	93	191	369	312	488	304	271	0.000473808	1.65789	0.000187153	3.15554	3.3244
WBGene00008570	kcnl-2	Calmodulin-binding domain-containing protein(kcnl-2)	127	96	271	144	103	310	194	186	194	240	0.000156168	1.01942	5.51762e-05	2.0271	3.80641
WBGene00004130	ketn-1	Kettin homolog(ketn-1)	3683	2232	4817	3094	2394	8012	5031	5451	4301	3408	1.89699092366469e-9	1.05425	2.40575777278988e-10	2.07664	8.72193
WBGene00002189	kin-1	Protein kinase domain-containing protein;cAMP-dependent protein kinase catalytic subunit(kin-1)	1620	1400	2630	1504	1236	4450	2857	2528	2621	2084	1.3910293281792e-18	1.20982	4.29963314041079e-20	2.31309	17.8567
WBGene00002190	kin-2	cAMP-dependent protein kinase regulatory subunit(kin-2)	2614	1999	4322	2317	1898	6986	4220	3747	3704	3557	2.2853897075216e-19	1.17382	6.25835785466921e-21	2.25608	18.641
WBGene00003480	klf-3	Kruppel-like factor 3(klf-3)	259	230	550	278	281	749	524	474	458	400	9.04833103229698e-7	1.11199	1.9409216962151e-7	2.16144	6.04343
WBGene00016848	klo-1	Glycoside hydrolase family 1 protein(klo-1)	301	320	637	305	240	989	722	518	518	603	8.06567188640218e-10	1.42136	9.65594400072825e-11	2.67838	9.09336
WBGene00017103	klo-2	Glycoside hydrolase family 1 protein(klo-2)	134	118	228	123	95	341	228	188	219	194	3.86115796421935e-8	1.17318	6.28021608019337e-9	2.25508	7.41328
WBGene00002216	klp-3	Kinesin-like protein;Kinesin-like protein klp-3(klp-3)	171	157	347	158	127	459	268	377	285	225	8.19662080123284e-8	1.20513	1.41655647527767e-8	2.30558	7.08637
WBGene00002217	klp-4	Kinesin-like protein unc-104(klp-4)	2246	1575	3404	1800	1605	5263	3289	3063	2666	3090	7.68759928418902e-14	1.11637	4.85802439134246e-15	2.16801	13.1142
WBGene00022592	klu-2	C2H2-type domain-containing protein(klu-2)	281	162	445	229	230	592	386	395	353	359	6.20901e-06	1.01594	1.61657e-06	2.02222	5.20698
WBGene00011089	kmo-1	Kynurenine 3-monooxygenase(kmo-1)	165	78	256	185	144	566	339	220	344	291	5.37278226444411e-7	1.60817	1.09740029578058e-7	3.04864	6.2698
WBGene00002232	kpc-1	Furin-like protease kpc-1(kpc-1)	849	704	1395	657	575	2145	1260	1205	1214	1143	5.67032249917674e-17	1.1611	2.29743787794906e-18	2.23628	16.2464
WBGene00002234	kqt-2	Ion transport domain-containing protein(kqt-2)	122	95	145	55	59	272	199	150	155	166	2.5582425684997e-8	1.54067	4.01384953223547e-9	2.9093	7.59206
WBGene00002235	kqt-3	Potassium voltage-gated channel subfamily KQT member 1(kqt-3)	83	80	174	115	65	270	190	177	149	147	7.97208624644642e-7	1.32915	1.69012216129331e-7	2.51255	6.09843
WBGene00018725	kreg-1	Protein kreg-1(kreg-1)	222	152	412	187	155	646	458	299	349	433	3.0526767070288e-9	1.53308	4.01848813705583e-10	2.89403	8.51532
WBGene00021948	kvs-5	BTB domain-containing protein(kvs-5)	190	127	300	117	145	381	298	312	217	220	8.38394e-06	1.15167	2.24014e-06	2.22171	5.07655
WBGene00015802	kynu-1	Kynureninase(kynu-1)	192	161	439	271	185	1067	979	848	751	636	6.94167991658273e-22	2.71515	1.27317180629279e-23	6.56662	21.1585
WBGene00014164	lact-2	Beta-lactamase domain-containing protein 2(lact-2)	4548	3208	7626	3147	2998	11471	7929	6719	7145	7222	7.11631980871212e-23	1.47505	1.08569114213782e-24	2.77993	22.1477
WBGene00016355	lact-5	Beta-lactamase-related domain-containing protein(lact-5)	131	97	241	94	129	338	225	283	195	204	3.88665231354101e-7	1.34333	7.69383307388573e-8	2.53736	6.41042
WBGene00002248	lam-3	Laminin subunit alpha lam-3(lam-3)	387	326	659	345	230	747	535	737	594	436	1.21796e-06	1.09023	2.7008012552943e-7	2.12907	5.91437
WBGene00002253	lbp-1	Fatty acid-binding protein homolog 1(lbp-1)	1992	1664	3231	1638	1489	4942	3357	2609	2778	3374	7.10299492448589e-13	1.22314	5.24656398757357e-14	2.33454	12.1486
WBGene00002254	lbp-2	Fatty acid-binding protein homolog 2(lbp-2)	20847	15191	40451	19614	15770	84109	64547	47101	49566	59477	4.96970612410073e-28	2.25855	3.06592958052067e-30	4.78509	27.3037
WBGene00002255	lbp-3	Cytosolic fatty-acid binding proteins domain-containing protein;Fatty acid-binding protein homolog 3(lbp-3)	1480	1030	2759	1232	1038	5678	4622	3854	3639	4026	1.77134363659122e-35	2.40581	2.95347000682154e-38	5.29931	34.7517
WBGene00002257	lbp-5	Fatty acid-binding protein homolog 5(lbp-5)	194	105	282	108	105	378	214	216	216	203	4.13346e-06	1.03579	1.02932e-06	2.05023	5.38369
WBGene00002258	lbp-6	Fatty acid-binding protein homolog 6(lbp-6)	1568	1239	2481	1062	1019	4128	2421	2111	2411	2375	5.97658388641446e-23	1.36387	8.96861275160153e-25	2.57375	22.2235
WBGene00002273	lec-10	Galectin(lec-10)	201	136	271	139	155	495	498	415	349	321	3.8081528091436e-12	1.87115	3.1271617482338e-13	3.65825	11.4193
WBGene00002274	lec-11	Galectin(lec-11)	414	299	626	270	338	1012	553	650	543	644	4.38032377234098e-10	1.251	4.98104345600091e-11	2.38007	9.35849
WBGene00002265	lec-2	Galectin;Galectin domain-containing protein(lec-2)	76369	54008	123419	66859	55645	209028	111915	92550	105411	95153	9.58536514577423e-14	1.07149	6.13719085615224e-15	2.1016	13.0184
WBGene00002267	lec-4	Galectin(lec-4)	1022	774	1860	868	806	3031	2061	1736	1796	1917	7.98265935789523e-20	1.55308	2.00980669119163e-21	2.93443	19.0979
WBGene00002268	lec-5	Galectin(lec-5)	7384	4899	11976	5343	4843	21674	13694	9948	11490	11225	2.41580051020865e-21	1.53295	4.83361502667842e-23	2.89376	20.6169
WBGene00002269	lec-6	Galectin(lec-6)	2020	1408	3343	1445	1465	4604	3765	3749	3345	3352	8.1947725174415e-19	1.56288	2.45262470509504e-20	2.95443	18.0865
WBGene00002271	lec-8	putative galaptin lec-8(lec-8)	6356	4196	9309	4306	4080	14247	10328	8807	8897	8414	1.14430328032862e-20	1.3531	2.54713610544177e-22	2.55461	19.9415
WBGene00002272	lec-9	Galectin(lec-9)	185	128	387	138	139	583	518	537	358	340	7.77369451509324e-13	2.03049	5.81325884121604e-14	4.08544	12.1094
WBGene00002280	let-2	Collagen alpha-2(IV) chain(let-2)	3308	2332	7746	3584	2971	17904	15396	14632	11520	10167	1.76147228194698e-29	2.79434	9.25158430701622e-32	6.93713	28.7541
WBGene00002497	let-268	Procollagen-lysine,2-oxoglutarate 5-dioxygenase(let-268)	462	262	718	354	257	1335	1033	977	768	752	2.88127101074752e-18	1.96214	9.46411653384346e-20	3.89639	17.5404
WBGene00002282	let-4	Leucine-rich repeat-containing protein let-4(let-4)	67	63	168	57	23	114	78	136	112	95	0.00860993	1.02713	0.00451277	2.03797	2.065
WBGene00002881	let-756	Protein let-756(let-756)	100	110	282	150	112	288	188	255	199	221	0.000469712	1.03784	0.000185379	2.05315	3.32817
WBGene00002915	let-805	Fibronectin type-III domain-containing protein;SHOCT domain-containing protein(let-805)	835	564	1329	874	612	2037	1581	1947	1319	1216	1.62949077773468e-10	1.48255	1.72798021615549e-11	2.79442	9.78795
WBGene00002976	lev-9	Protein lev-9(lev-9)	253	186	362	217	156	601	347	342	324	281	1.13520346299476e-8	1.059	1.66565910368552e-9	2.08348	7.94493
WBGene00002979	lfe-2	Inositol-trisphosphate 3-kinase homolog(lfe-2)	1319	1082	2128	941	847	2931	1913	1769	1754	1601	1.07222442197795e-14	1.07113	6.08741001556467e-16	2.10108	13.9697
WBGene00022500	lfi-1	Lin-5;Lin-5 (Five) Interacting protein(lfi-1)	2784	1796	3736	2259	1964	6606	4263	3953	3493	3202	1.45085314001803e-14	1.18286	8.33378752373843e-16	2.27027	13.8384
WBGene00017483	lgc-22	ShKT domain-containing protein(lgc-22)	281	178	552	187	197	1075	878	612	736	707	1.83608086920719e-21	2.41118	3.58924514987733e-23	5.31911	20.7361
WBGene00021981	lgc-26	Neurotransmitter-gated ion-channel ligand-binding domain-containing protein(lgc-26)	174	163	602	296	151	532	410	321	487	285	0.00410025	1.02066	0.00199082	2.02884	2.38719
WBGene00020569	lgc-32	Neurotransmitter-gated ion-channel ligand-binding domain-containing protein(lgc-32)	113	36	166	65	50	378	300	337	276	279	4.6160492581313e-19	2.93963	1.3238190452665e-20	7.67214	18.3357
WBGene00017389	lgc-38	Gamma-aminobutyric acid receptor subunit beta(lgc-38)	72	59	132	58	53	166	134	78	92	101	0.000514127	1.01304	0.000204836	2.01816	3.28893
WBGene00017314	lgc-39	Ligand-Gated ion Channel(lgc-39)	94	75	184	71	79	268	161	155	203	89	9.53713e-06	1.24784	2.57769e-06	2.37486	5.02058
WBGene00008076	lgc-43	Neurotransmitter-gated ion-channel ligand-binding domain-containing protein(lgc-43)	71	56	131	81	66	277	236	80	163	143	5.71593e-06	1.73944	1.4739e-06	3.33905	5.24291
WBGene00009790	lgc-44	Neur_chan_LBD domain-containing protein(lgc-44)	139	109	235	131	89	370	242	228	240	192	1.93792936142976e-10	1.33851	2.07444877038417e-11	2.52889	9.71266
WBGene00021146	lgc-45	Ligand-Gated ion Channel(lgc-45)	368	290	750	305	263	914	645	619	557	448	3.1224238372975e-8	1.15042	4.99015130979518e-9	2.21978	7.50551
WBGene00017904	lim-8	PDZ domain-containing protein(lim-8)	1174	911	1901	1035	887	3057	1905	1623	1599	1675	1.06919205029626e-13	1.14677	6.89916337581744e-15	2.21418	12.9709
WBGene00006407	lim-9	LIM domain protein;LIM zinc-binding domain-containing protein;Protein espinas(lim-9)	1439	1148	2356	1259	1021	3703	2477	2271	2059	2112	1.81808178389371e-18	1.26759	5.72934484628448e-20	2.4076	17.7404
WBGene00002990	lin-1	ETS domain-containing protein(lin-1)	807	553	1223	619	566	1742	1179	1051	985	1048	3.79400355329291e-10	1.08209	4.26687019040611e-11	2.1171	9.4209
WBGene00003007	lin-18	Inactive tyrosine-protein kinase RYK(lin-18)	191	178	365	156	153	618	473	395	323	316	5.28639378499261e-12	1.60557	4.45123611741771e-13	3.04316	11.2768
WBGene00219709	linc-37	Long Intervening Non-Coding RNA	87	77	143	67	80	238	94	120	126	179	0.000143969	1.12626	5.04941e-05	2.18293	3.84173
WBGene00219707	linc-8	Long Intervening Non-Coding RNA	132	111	190	96	112	297	204	135	181	233	9.93187e-05	1.11726	3.36168e-05	2.16934	4.00297
WBGene00022642	lipl-5	Lipase lipl-5(lipl-5)	62	60	295	143	83	406	335	372	294	231	2.50284600935463e-7	2.18566	4.78660170526013e-8	4.54934	6.60157
WBGene00008510	lipl-7	Lipase(lipl-7)	306	258	556	322	217	1028	589	491	561	531	6.9099860275095e-14	1.44666	4.32054149281544e-15	2.72576	13.1605
WBGene00008803	lips-10	LIPaSe related(lips-10)	540	374	978	261	345	2286	1461	1298	1289	1348	1.08007780757345e-28	2.52733	6.3030801609122e-31	5.76504	27.9665
WBGene00020474	lips-13	LIPaSe related(lips-13)	198	100	180	131	125	635	275	130	304	352	8.99666e-06	1.7057	2.42111e-06	3.26187	5.04592
WBGene00012585	lips-15	LIPaSe related(lips-15)	1087	542	1123	541	531	2205	1342	1094	1241	1669	5.44149756124028e-10	1.54319	6.32384126750225e-11	2.91438	9.26428
WBGene00012588	lips-16	LIPaSe related	49	70	154	81	62	258	191	164	168	237	1.72743196663787e-9	2.02623	2.1789116844711e-10	4.0734	8.7626
-----	LLC1.2		165	128	275	134	111	397	294	355	263	278	2.03960074636989e-11	1.54673	1.87551448373988e-12	2.92154	10.6905
WBGene00015471	lmp-2	Lysosome-associated membrane glycoprotein 5(lmp-2)	152	110	229	119	101	424	264	211	248	204	1.32015418575173e-11	1.41347	1.17542698656344e-12	2.66377	10.8794
WBGene00016289	lntl-1	LIN-24 (Twenty-four) Like(lntl-1)	825	732	1379	717	571	2502	1534	1142	1158	1279	8.59326908645044e-13	1.30297	6.49062258634772e-14	2.46736	12.0658
WBGene00003055	lon-1	Protein lon-1;SCP domain-containing protein(lon-1)	930	663	1871	829	539	3368	2351	2719	1989	2076	6.50093550319265e-26	2.1845	5.582295596739e-28	4.54569	25.187
WBGene00013541	lonp-2	Lon protease homolog 2, peroxisomal(lonp-2)	823	498	1201	529	556	2197	1234	1366	1118	1198	1.08758983799247e-18	1.51482	3.31853172743014e-20	2.85764	17.9635
WBGene00016974	lron-15	Chaoptin(lron-15)	111	79	124	55	43	268	133	118	127	64	0.000386653	1.14943	0.000149794	2.21826	3.41268
WBGene00022789	lron-2	Leucine-rich repeat-containing protein 15-like(lron-2)	180	149	270	160	177	606	364	278	280	276	1.24458445049749e-8	1.3703	1.83548969814928e-9	2.58524	7.90498
WBGene00007261	lron-3	LRRCT domain-containing protein(lron-3)	628	429	949	428	460	1451	876	725	782	720	1.13520346299476e-8	1.02414	1.66561335464295e-9	2.03375	7.94493
WBGene00019351	lron-7	LRRCT domain-containing protein(lron-7)	4836	3702	7236	3529	3327	12533	7446	6246	6374	6898	1.14975816039153e-20	1.2419	2.56886358470138e-22	2.3651	19.9394
WBGene00020693	lron-8	LRRCT domain-containing protein(lron-8)	111	109	262	95	64	312	249	182	179	138	3.43627e-05	1.23675	1.04735e-05	2.35667	4.46391
WBGene00011971	lron-9	eLRR (extracellular Leucine-Rich Repeat) ONly(lron-9)	338	249	496	328	268	1074	626	560	510	652	8.48797253697723e-13	1.53237	6.39693803537092e-14	2.89261	12.0712
WBGene00003071	lrp-1	Low-density lipoprotein receptor-related protein(lrp-1)	2229	1060	2837	1908	1426	7795	4494	4479	3433	4002	1.95623003015142e-20	2.01158	4.63167426897043e-22	4.03224	19.7086
WBGene00003090	lys-1	Lysozyme-like protein 1(lys-1)	182	140	773	187	264	855	1358	2160	984	785	2.88230144824662e-9	3.26783	3.7773888092069e-10	9.63193	8.54026
WBGene00003096	lys-7	Lysozyme-like protein 7(lys-7)	3572	2123	16533	6973	5571	31754	35548	47318	27346	28800	1.65560428302855e-12	3.63966	1.30157135381069e-13	12.4637	11.781
WBGene00003097	lys-8	LYSozyme(lys-8)	305	248	899	332	271	1131	1281	2264	924	1048	4.32502020057626e-11	2.77154	4.20062403807531e-12	6.82839	10.364
WBGene00011361	lyst-1	BEACH domain-containing protein(lyst-1)	293	200	444	356	172	711	454	402	345	428	9.24543e-05	1.05498	3.09697e-05	2.07769	4.03407
WBGene00010795	M01A8.1	Uncharacterized protein(M01A8.1)	422	238	625	272	344	1077	503	443	621	576	9.95793863777863e-7	1.15225	2.16343377157575e-7	2.2226	6.00183
WBGene00045338	M01B2.13	Phytanoyl-CoA hydroxylase-interacting protein-like C-terminal domain-containing protein(M01B2.13)	183	118	287	84	133	477	250	150	239	291	9.37564e-05	1.27029	3.14653e-05	2.41211	4.028
-----	M02B1.2		367	258	532	302	207	780	561	497	466	435	5.36737580303614e-9	1.15257	7.40111678051002e-10	2.22309	8.27024
WBGene00019728	M02D8.2	WW domain-containing protein(M02D8.2)	71	61	136	86	41	179	146	114	113	149	1.26448e-05	1.36126	3.51566e-06	2.56909	4.89809
WBGene00019731	M02D8.5	CUB_2 domain-containing protein(M02D8.5)	93	59	157	79	70	350	262	234	195	160	6.19229316412343e-16	2.11568	2.88061657822499e-17	4.33394	15.2081
WBGene00019732	M02D8.6	Protein quiver(M02D8.6)	111	148	379	129	122	615	482	536	569	499	6.33711438483687e-18	2.55506	2.20306519256105e-19	5.87691	17.1981
WBGene00019744	M02H5.8	30S ribosomal protein S15;GTP cyclohydrolase(M02H5.8)	128	113	314	128	92	419	391	358	369	381	7.67776525770775e-14	2.14493	4.83900836584165e-15	4.4227	13.1148
WBGene00077490	M03A1.8	Cytochrome b561 domain-containing protein(M03A1.8)	368	274	800	397	331	2362	1506	1002	1290	1389	1.30777199249658e-28	2.71512	7.84990274779107e-31	6.5665	27.8835
WBGene00019749	M03A8.3	TLDc domain-containing protein(M03A8.3)	195	109	271	136	140	455	263	243	212	275	1.01809e-06	1.18984	2.21866120017593e-7	2.28128	5.99221
WBGene00010850	M04C3.1	SNF2 N-terminal domain-containing protein(M04C3.1)	647	556	1221	611	562	1830	1264	1174	1046	1086	2.61564986871622e-13	1.31246	1.80337010540084e-14	2.48365	12.5824
WBGene00010858	M04C9.3	Pyroglutamyl-peptidase 1(M04C9.3)	90	74	94	75	40	132	159	111	135	141	8.41196e-05	1.40529	2.78832e-05	2.64871	4.0751
WBGene00077770	M04D5.3	Bm5235(M04D5.3)	740	522	984	521	489	1613	892	696	847	1061	1.24153e-06	1.01333	2.75838612525155e-7	2.01856	5.90604
WBGene00019772	M04G7.1	ShKT domain-containing protein(M04G7.1)	591	461	1166	497	403	1637	1240	829	983	1212	1.67176412241463e-10	1.52033	1.77698979247908e-11	2.86858	9.77682
-----	M05B5.4		1197	863	1689	909	848	2990	1696	1498	1843	1625	7.73726534595375e-19	1.23391	2.309246347521e-20	2.35204	18.1114
WBGene00010918	M117.1	Major facilitator superfamily (MFS) profile domain-containing protein(M117.1)	624	436	832	424	383	1312	875	724	812	658	2.46249655776223e-10	1.09677	2.70782239240382e-11	2.13876	9.60862
WBGene00010931	M162.5	Major facilitator superfamily (MFS) profile domain-containing protein(M162.5)	77	55	202	68	60	423	321	210	274	236	8.06653415295991e-18	2.60937	2.85808838266608e-19	6.10239	17.0933
WBGene00010940	M163.8	ShKT domain-containing protein(M163.8)	85	86	176	90	83	264	172	160	155	195	1.19425950931601e-7	1.35807	2.13264182488946e-8	2.56341	6.9229
WBGene00010944	M176.5	Venom protein(M176.5)	122	109	158	79	58	246	160	147	132	179	1.7514e-05	1.14904	5.01402e-06	2.21767	4.75661
WBGene00010901	M28.10	Flo11 domain-containing protein(M28.10)	1548	1159	3088	1462	1488	4397	3772	4450	3049	3334	2.16831329572965e-14	1.79125	1.26899202467879e-15	3.46114	13.6639
WBGene00019780	M60.4	MARVEL domain-containing protein(M60.4)	5709	3882	8944	3652	3799	14362	8230	5980	8090	7228	1.80148655736037e-13	1.19098	1.20599725348927e-14	2.28307	12.7444
WBGene00019781	M60.6	Tetraspanin family protein(M60.6)	327	258	535	267	206	801	453	434	463	426	7.8861542244528e-11	1.09726	7.92888869919973e-12	2.13948	10.1031
WBGene00010884	M7.8	N-acetyltransferase domain-containing protein(M7.8)	158	127	273	119	99	528	305	255	276	282	1.07491540406993e-15	1.67007	5.20655147782099e-17	3.18229	14.9686
WBGene00010902	M79.2	Phospholipid/glycerol acyltransferase domain-containing protein(M79.2)	680	488	853	408	453	1589	945	726	724	877	3.66878195998389e-8	1.14602	5.9397870498447e-9	2.21302	7.43548
WBGene00007680	maa-1	ACB domain-containing protein(maa-1)	471	382	727	300	332	1125	738	749	652	695	3.05222893396428e-13	1.33209	2.13236168958905e-14	2.51767	12.5154
WBGene00003107	mab-10	NAB transcription cofactor mab-10(mab-10)	376	246	563	297	294	933	540	443	542	403	1.67502524003061e-7	1.04064	3.07914185432889e-8	2.05714	6.77598
WBGene00009958	madd-4	Protein madd-4(madd-4)	89	47	153	75	64	207	125	138	168	182	2.64342105227598e-7	1.5206	5.08850288428949e-8	2.86911	6.57783
WBGene00010681	mak-1	MAP kinase-activated protein kinase mak-1(mak-1)	4696	3537	7240	3253	3040	9039	6415	5720	6484	5378	1.51517921657685e-14	1.00792	8.74117563877601e-16	2.01101	13.8195
WBGene00008258	mans-2	Mannosyl-oligosaccharide 1,2-alpha-mannosidase C52E4.5(mans-2)	1144	854	1846	1060	784	2902	1688	1590	1345	1660	3.01211482479652e-10	1.08334	3.34986342332518e-11	2.11894	9.52113
WBGene00017123	maoc-1	MaoC-like domain-containing protein(maoc-1)	2894	1992	3962	1758	1899	7262	4514	4611	3760	4790	1.1707074572918e-21	1.55291	2.26155259504207e-23	2.93409	20.9316
WBGene00016555	math-20	MATH domain-containing protein(math-20)	173	122	292	161	116	579	424	326	370	281	6.35761856843639e-16	1.83763	2.96282516028007e-17	3.57422	15.1967
WBGene00015608	math-3	MATH domain-containing protein(math-3)	88	139	237	166	83	279	239	219	194	198	0.000950279	1.0892	0.00040063	2.12756	3.02215
WBGene00020358	math-39	MATH domain-containing protein(math-39)	138	76	200	92	83	354	232	162	189	203	5.12643340939732e-9	1.49036	7.04323656414071e-10	2.8096	8.29018
WBGene00019347	mbl-1	C3H1-type domain-containing protein;Muscleblind-like protein(mbl-1)	548	435	1077	499	444	1716	966	945	908	784	7.48609775121823e-14	1.28119	4.71196648784474e-15	2.4304	13.1257
WBGene00003151	mca-1	Plasma membrane calcium-transporting ATPase mca-1(mca-1)	4265	3711	7468	3969	3296	11845	7053	7286	7042	6727	3.73909808257105e-29	1.26966	2.11970545739751e-31	2.41104	28.4272
WBGene00019875	mca-2	Calcium-transporting ATPase(mca-2)	1904	1202	3775	1865	1554	6813	4446	4142	3909	4411	4.53452882564819e-21	1.88605	9.5264799004864e-23	3.69622	20.3435
WBGene00015273	mct-2	MFS domain-containing protein;Major facilitator superfamily (MFS) profile domain-containing protein;Monocarboxylate transporter 14(mct-2)	156	151	271	144	121	318	1392	91	139	155	0.0157724	2.21716	0.00879416	4.64977	1.8021
WBGene00010834	mct-3	Major facilitator superfamily (MFS) profile domain-containing protein(mct-3)	1345	893	2073	1086	1011	3725	2593	1965	1995	2070	4.52287502617881e-16	1.46213	2.06630722329803e-17	2.75515	15.3446
WBGene00003986	mct-4	MFS domain-containing protein;Major facilitator superfamily (MFS) profile domain-containing protein(mct-4)	268	193	532	326	264	894	664	536	519	403	8.13577546537484e-8	1.42234	1.4053627981873e-8	2.68019	7.0896
WBGene00003163	mdl-1	Mad-like protein 1(mdl-1)	1351	1204	2292	1191	1042	4065	2869	2293	2281	1850	1.16793090820554e-17	1.40352	4.33288248563122e-19	2.64546	16.9326
WBGene00003165	mec-1	BPTI/Kunitz inhibitor domain-containing protein;CRE-MEC-1 protein;Papilin(mec-1)	55	50	108	69	51	157	92	116	105	113	2.93811e-06	1.26219	7.05960146691602e-7	2.3986	5.53193
WBGene00003175	mec-12	Detyrosinated tubulin alpha-3 chain(mec-12)	135	111	272	111	149	327	254	255	277	164	3.8468e-05	1.15005	1.18435e-05	2.21922	4.4149
WBGene00003178	mec-17	Alpha-tubulin N-acetyltransferase 1;N-acetyltransferase domain-containing protein(mec-17)	130	100	199	91	47	273	181	195	179	220	1.60960778468516e-7	1.47205	2.95217767928916e-8	2.77415	6.79328
WBGene00003169	mec-5	Uncharacterized protein(mec-5)	228	263	529	248	228	865	589	591	531	427	4.03717958340779e-13	1.55607	2.87768949046574e-14	2.94051	12.3939
WBGene00003171	mec-7	Tubulin beta-1 chain(mec-7)	86	81	147	68	45	248	152	132	136	110	3.03337383071343e-8	1.34281	4.82760370390324e-9	2.53644	7.51807
WBGene00003248	mig-17	Metalloprotease mig-17(mig-17)	66	32	122	112	48	252	213	248	168	145	8.7010474650389e-8	2.18885	1.51026101060533e-8	4.55942	7.06043
WBGene00003242	mig-6	Papilin(mig-6)	2635	2000	5993	3078	2215	11473	8974	9950	7193	5686	8.21254644678919e-21	2.24625	1.80066670738271e-22	4.74449	20.0855
WBGene00003368	mkk-4	MAP kinase kinase mkk-4(mkk-4)	178	172	330	195	123	479	251	304	276	271	2.98498060100477e-7	1.04335	5.80820735535233e-8	2.061	6.52506
WBGene00003369	mlc-1	Myosin regulatory light chain 1(mlc-1)	1127	806	2107	1120	903	3437	2506	2295	2125	1585	4.65957548851946e-15	1.52752	2.51721960530272e-16	2.8829	14.3317
WBGene00003370	mlc-2	Myosin regulatory light chain 2(mlc-2)	1676	1343	2993	1330	1220	4033	2806	2338	2560	1991	2.05585290302822e-13	1.10702	1.39367585695359e-14	2.154	12.687
WBGene00003371	mlc-3	EF-hand domain-containing protein;Myosin, essential light chain(mlc-3)	2433	1876	3833	2023	1893	5732	4252	3570	3727	2862	4.72120516541845e-14	1.16239	2.89294355696753e-15	2.23828	13.3259
WBGene00023451	mlc-7	EF-hand domain-containing protein(mlc-7)	2527	1859	4563	2051	1843	7292	4576	3371	3662	4635	1.39413745522712e-13	1.39383	9.1818973708164e-15	2.62775	12.8557
WBGene00013869	mlck-1	Protein kinase domain-containing protein(mlck-1)	1061	850	1440	843	675	2869	1468	1401	1412	1291	2.0024105953368e-17	1.1727	7.71249433135141e-19	2.25433	16.6984
WBGene00003375	mlp-1	LIM zinc-binding domain-containing protein(mlp-1)	1397	865	2457	1195	952	4137	3288	2650	2343	2964	8.77150918612265e-18	1.86133	3.14443430598811e-19	3.63343	17.0569
WBGene00012186	mlt-11	Papilin(mlt-11)	114	126	228	87	76	224	209	255	223	130	7.11074e-05	1.23922	2.31907e-05	2.36071	4.14809
WBGene00012704	mlt-3	SAM domain-containing protein(mlt-3)	174	84	210	126	109	444	357	373	257	290	4.63606934231114e-13	1.98827	3.33163132394514e-14	3.96762	12.3339
WBGene00013835	mlt-4	ANK_REP_REGION domain-containing protein(mlt-4)	123	120	220	103	113	393	236	286	216	190	9.1345853788452e-11	1.45665	9.25262295564562e-12	2.74471	10.0393
WBGene00022743	mlt-7	Peroxidase mlt-7 light chain(mlt-7)	371	388	699	299	277	1145	918	824	826	551	1.49226103318975e-14	1.67593	8.59651833208936e-16	3.19525	13.8262
WBGene00008964	mltn-9	MLt-TeN (mlt-10) related(mltn-9)	71	62	159	108	99	536	431	319	387	361	1.18545068575077e-21	3.00889	2.30270954380932e-23	8.04944	20.9261
WBGene00003380	mnm-2	Zinc finger protein mnm-2(mnm-2)	78	55	98	76	54	193	151	167	144	152	1.32810391244281e-10	1.77634	1.39176875193048e-11	3.42555	9.87677
WBGene00012184	mnr-1	Conserved plasma membrane protein(mnr-1)	245	172	491	234	230	966	775	611	579	555	2.69543944530827e-17	2.07852	1.06199925608042e-18	4.22374	16.5694
WBGene00003384	moc-1	MoaB/Mog domain-containing protein(moc-1)	448	365	715	402	284	849	676	689	641	521	3.15326517987693e-7	1.01895	6.14880138035194e-8	2.02644	6.50124
WBGene00019827	mop-25.1	uncharacterized protein(mop-25.1)	2071	1915	3361	1918	1593	5308	3016	2981	3112	2718	3.68052451912111e-19	1.00634	1.04018158564573e-20	2.0088	18.4341
WBGene00003402	mpk-2	Mitogen-activated protein kinase(mpk-2)	174	142	279	110	89	457	260	221	255	236	8.95141712605394e-10	1.33826	1.0813341738768e-10	2.52847	9.04811
WBGene00010383	mpst-3	Rhodanese domain-containing protein(mpst-3)	251	269	509	207	225	824	508	572	446	481	3.34025265202564e-13	1.48883	2.34750561538776e-14	2.8066	12.4762
WBGene00003407	mrp-1	Multidrug resistance-associated protein 1(mrp-1)	1751	1221	2890	1724	1280	5279	3313	3059	2689	2852	9.28839573122285e-19	1.46603	2.80316736532111e-20	2.76261	18.0321
WBGene00003412	mrp-6	Multidrug resistance-associated protein lethal(2)03659(mrp-6)	503	273	714	393	258	1079	623	678	602	550	6.53508725740892e-9	1.15559	9.21286582099081e-10	2.22775	8.18475
WBGene00013882	msa-1	Transmembrane protein(msa-1)	687	534	1285	586	528	2664	1894	1431	1704	1541	5.51063310126966e-31	2.08628	2.38893640071715e-33	4.24651	30.2588
WBGene00018393	msra-1	peptide-methionine (S)-S-oxide reductase(msra-1)	299	271	461	243	139	692	418	375	343	371	3.90014e-06	1.02631	9.65035688260965e-7	2.03681	5.40892
WBGene00011070	msrp-7	MS Related Protein(msrp-7)	565	396	1056	476	438	1371	975	746	831	900	1.96857111205066e-8	1.18927	3.03017328213742e-9	2.28037	7.70585
WBGene00003473	mtl-1	Metallothionein-1(mtl-1)	936	782	1347	525	545	2992	1322	811	1492	1533	2.87571523619589e-8	1.46438	4.56230603958382e-9	2.75945	7.54125
WBGene00003482	mua-3	Transmembrane cell adhesion receptor mua-3(mua-3)	285	266	616	376	204	739	646	963	575	441	1.47048e-06	1.54536	3.31975972588047e-7	2.91876	5.83254
WBGene00003495	mup-2	Troponin T(mup-2)	1310	1003	2395	1009	889	3686	2782	2643	2194	1762	9.69399969572741e-18	1.57512	3.52362139836361e-19	2.97959	17.0135
WBGene00003497	mup-4	Transmembrane matrix receptor MUP-4(mup-4)	885	791	1593	860	582	1866	1646	2135	1506	1074	7.12239181383478e-8	1.33306	1.21606156187859e-8	2.51936	7.14737
WBGene00003511	mxl-3	Protein mxl-3(mxl-3)	716	599	1140	503	463	1916	1538	1550	1114	1074	5.4747980312089e-17	1.69429	2.21365322645796e-18	3.23617	16.2616
WBGene00002348	myo-1	Myosin-1(myo-1)	1537	1192	2315	1437	1148	2975	2371	2876	1947	1568	2.57645e-06	1.00138	6.13020674277499e-7	2.00191	5.58898
WBGene00003515	myo-3	Myosin-3(myo-3)	1036	819	1865	936	509	3333	2165	1779	1814	1287	3.00017785513441e-13	1.57858	2.09349634409963e-14	2.98676	12.5229
WBGene00003517	nac-1	Sodium-dependent low-affinity dicarboxylate transporter 1(nac-1)	414	278	679	314	296	1093	662	567	640	503	6.6412426134136e-12	1.25618	5.66955601178451e-13	2.38862	11.1778
WBGene00003530	nas-11	Zinc metalloproteinase nas-11(nas-11)	611	319	1682	749	759	5516	5506	5657	4079	4189	2.93100567922826e-25	3.9779	2.95666266933405e-27	15.7567	24.533
WBGene00003549	nas-31	Zinc metalloproteinase nas-31(nas-31)	221	159	354	186	179	533	345	332	349	277	3.81501550406003e-9	1.1536	5.12061272324857e-10	2.22468	8.4185
WBGene00003553	nas-37	Zinc metalloproteinase nas-37(nas-37)	653	551	1344	838	691	2398	1614	1358	1605	1448	3.16996886191419e-13	1.59417	2.22254590485188e-14	3.0192	12.4989
WBGene00003524	nas-5	Zinc metalloproteinase nas-5(nas-5)	102	102	264	121	113	516	266	286	345	357	2.10432323782138e-15	2.04757	1.07716087371599e-16	4.1341	14.6769
WBGene00003528	nas-9	Zinc metalloproteinase nas-9(nas-9)	308	155	604	204	219	1272	986	745	804	731	6.5223782105964e-21	2.52759	1.39745827438372e-22	5.76609	20.1856
WBGene00012810	nceh-1	Alpha/beta hydrolase fold-3 domain-containing protein(nceh-1)	311	223	597	245	256	1072	890	826	721	678	2.65835474479054e-21	2.13599	5.38541227998417e-23	4.39539	20.5754
WBGene00003577	ndg-4	Nose resistant-to-fluoxetine protein N-terminal domain-containing protein(ndg-4)	1080	918	2194	1188	964	3501	2345	2260	2106	1959	1.17823978723333e-17	1.46651	4.38094993835818e-19	2.76353	16.9288
WBGene00010961	nduo-2	mitochondrial genome encoded NADH- (NaDh) Ubiquinone Oxidoreductase chain homolog	1532	917	1684	1301	1154	2554	1025	1895	2143	3426	0.00251122	1.17843	0.00116088	2.2633	2.60011
WBGene00022631	nekl-2	Serine/threonine-protein kinase nekl-2(nekl-2)	595	521	1011	494	406	1668	1208	939	902	948	3.49421369768371e-14	1.42479	2.10033763269963e-15	2.68476	13.4567
WBGene00008956	nekl-3	Serine/threonine-protein kinase nekl-3(nekl-3)	199	93	315	137	157	541	398	322	299	313	2.06219014162604e-9	1.65607	2.62695000950778e-10	3.15157	8.68567
WBGene00018225	nep-14	NEPrilysin metallopeptidase family	105	54	168	71	70	220	155	121	140	145	6.34015e-06	1.21544	1.65283e-06	2.32212	5.1979
WBGene00020230	nep-2	Neprilysin-2(nep-2)	793	608	1356	719	595	1999	1214	1202	1192	1104	3.30705552758331e-14	1.13825	1.97954636832415e-15	2.20113	13.4806
WBGene00011794	nep-21	Neprilysin-2;Neprilysin-21(nep-21)	184	147	339	208	154	466	341	264	295	248	1.51245e-05	1.02496	4.26593e-06	2.0349	4.82032
WBGene00003590	nex-3	Annexin(nex-3)	1121	782	2437	1120	879	5269	3862	3451	2508	3353	1.6671469175162e-24	2.40326	1.90411944726736e-26	5.28998	23.778
WBGene00003691	nhr-101	Nuclear Hormone Receptor family(nhr-101)	232	194	369	215	165	715	383	324	291	363	1.67617411115212e-8	1.22861	2.53068054630803e-9	2.34342	7.77568
WBGene00003697	nhr-107	Nuclear Hormone Receptor family(nhr-107)	154	135	240	149	130	405	244	249	204	190	3.05839e-06	1.01628	7.38399909045565e-7	2.02269	5.51451
WBGene00003699	nhr-109	NR LBD domain-containing protein(nhr-109)	129	77	258	102	104	312	168	136	215	212	0.000205447	1.0699	7.45913e-05	2.09929	3.6873
WBGene00003610	nhr-11	NR LBD domain-containing protein;Nuclear hormone receptor family member nhr-11(nhr-11)	478	290	796	340	326	1340	884	917	697	779	8.05277446341241e-16	1.66101	3.81323542744331e-17	3.16238	15.0941
WBGene00003704	nhr-114	Nuclear hormone receptor 114(nhr-114)	239	178	362	193	122	445	338	300	290	301	3.49701e-06	1.03963	8.55957613667651e-7	2.05571	5.4563
WBGene00003711	nhr-121	Nuclear hormone receptor family member nhr-121(nhr-121)	301	245	526	265	211	638	407	472	422	413	7.69961880257638e-8	1.00223	1.32231886063421e-8	2.0031	7.11353
WBGene00003718	nhr-128	Nuclear Hormone Receptor family(nhr-128)	141	105	224	109	99	347	228	148	162	171	6.92143e-05	1.00193	2.25213e-05	2.00268	4.1598
WBGene00003720	nhr-130	Nuclear hormone receptor family member nhr-130(nhr-130)	214	158	332	171	135	599	424	375	339	351	9.68821753692463e-16	1.63117	4.66843662888073e-17	3.09764	15.0138
WBGene00003724	nhr-134	Nuclear hormone receptor family member nhr-134(nhr-134)	281	239	420	176	206	643	383	351	336	348	3.65692203045964e-7	1.00243	7.1949445534679e-8	2.00337	6.43688
WBGene00003727	nhr-137	NR LBD domain-containing protein;Nuclear receptor(nhr-137)	60	61	128	80	56	321	219	160	210	203	9.61449216067251e-18	2.3049	3.47869078593736e-19	4.94134	17.0171
WBGene00003613	nhr-14	Nuclear hormone receptor family member nhr-14(nhr-14)	608	437	988	521	451	1547	1231	1029	1047	897	8.39762453375232e-15	1.47927	4.72563281390814e-16	2.78808	14.0758
WBGene00016366	nhr-140	Nuclear Hormone Receptor family(nhr-140)	98	68	106	59	55	205	107	141	85	128	1.95826e-05	1.19604	5.66009e-06	2.2911	4.70813
WBGene00019117	nhr-144	Nuclear Hormone Receptor family	64	45	168	73	47	158	134	150	162	109	9.77679e-06	1.45786	2.65061e-06	2.74701	5.0098
WBGene00045255	nhr-146	Nuclear Hormone Receptor family(nhr-146)	141	154	311	150	131	478	251	246	247	237	1.85782848791772e-7	1.10598	3.44770839024997e-8	2.15245	6.73099
WBGene00015897	nhr-156	Nuclear Hormone Receptor family(nhr-156)	78	80	101	60	49	175	134	128	86	131	1.58006e-05	1.29217	4.4853e-06	2.44895	4.80133
WBGene00016975	nhr-173	Nuclear receptor(nhr-173)	128	133	215	126	95	315	266	224	184	122	0.000284864	1.05274	0.000107391	2.07447	3.54536
WBGene00017503	nhr-177	NR LBD domain-containing protein(nhr-177)	122	108	163	100	74	309	234	147	192	157	2.76064064929539e-7	1.3322	5.33255888655057e-8	2.51786	6.55899
WBGene00017961	nhr-180	Nuclear Hormone Receptor family(nhr-180)	145	102	326	137	108	446	303	251	213	227	5.53219363716319e-7	1.33399	1.133188809213e-7	2.52098	6.2571
WBGene00018265	nhr-182	Nuclear Hormone Receptor family(nhr-182)	274	178	457	154	170	608	384	283	373	356	7.34633550896387e-7	1.16605	1.54389787521341e-7	2.24396	6.13393
WBGene00010215	nhr-193	Nuclear Hormone Receptor family(nhr-193)	87	90	190	76	83	283	175	85	151	160	0.000587826	1.10147	0.000236894	2.14573	3.23075
WBGene00019742	nhr-202	NR LBD domain-containing protein;Nuclear Hormone Receptor family(nhr-202)	59	46	128	51	47	203	133	90	101	114	1.38432757995241e-7	1.50323	2.51475597892147e-8	2.83477	6.85876
WBGene00019816	nhr-204	Nuclear Hormone Receptor family(nhr-204)	90	73	194	69	83	256	213	184	150	149	1.7557574608972e-7	1.46727	3.24804152207661e-8	2.76499	6.75554
WBGene00020152	nhr-211	Nuclear Hormone Receptor family(nhr-211)	118	78	240	115	136	377	202	204	200	190	1.3078e-05	1.17415	3.6481e-06	2.2566	4.88346
WBGene00020153	nhr-212	Nuclear Hormone Receptor family(nhr-212)	213	144	346	136	120	539	347	315	320	287	1.30415744358641e-12	1.46116	1.01440508117225e-13	2.75329	11.8847
WBGene00012494	nhr-232	Nuclear Hormone Receptor family(nhr-232)	226	187	507	215	181	865	512	404	417	416	5.49089014139698e-12	1.54636	4.63715857710308e-13	2.9208	11.2604
WBGene00003625	nhr-31	Nuclear hormone receptor family member nhr-31(nhr-31)	637	392	852	565	440	1592	904	966	812	869	2.08369141755699e-11	1.25751	1.92575950294874e-12	2.39083	10.6812
WBGene00017198	nhr-36	Nuclear hormone receptor E75(nhr-36)	136	107	210	141	71	341	216	153	232	216	2.6485e-06	1.25796	6.32813014806165e-7	2.39158	5.577
WBGene00003630	nhr-40	Nuclear hormone receptor family member nhr-40(nhr-40)	284	195	500	196	184	562	408	388	438	432	3.68041433097533e-8	1.22392	5.96168824100464e-9	2.33581	7.4341
WBGene00003633	nhr-43	Nuclear hormone receptor family member nhr-43(nhr-43)	97	74	149	67	62	262	176	208	214	157	1.60675856303625e-15	1.82974	8.06393209627199e-17	3.55474	14.794
WBGene00003604	nhr-5	Nuclear hormone receptor family member nhr-5(nhr-5)	162	155	277	176	99	460	347	270	265	341	9.95234453691974e-9	1.5069	1.44618061924561e-9	2.84198	8.00207
WBGene00003648	nhr-58	Nuclear receptor domain-containing protein(nhr-58)	247	158	315	167	173	462	416	444	294	355	7.35671807056297e-8	1.4338	1.2585231747224e-8	2.70157	7.13332
WBGene00003649	nhr-59	NR LBD domain-containing protein;Nuclear hormone receptor family member nhr-59(nhr-59)	92	85	160	69	73	248	128	152	129	148	3.236203267638e-7	1.16457	6.31862280350828e-8	2.24167	6.48996
WBGene00003655	nhr-65	Nuclear hormone receptor family member nhr-65(nhr-65)	257	176	401	165	161	467	329	360	313	283	1.15119e-06	1.00971	2.53538962258805e-7	2.0135	5.93885
WBGene00003658	nhr-68	NR LBD domain-containing protein;Nuclear hormone receptor family member nhr-68(nhr-68)	527	360	1044	501	436	1864	1193	1061	1118	932	2.4672815522484e-18	1.71245	7.93973054746047e-20	3.27717	17.6078
WBGene00003659	nhr-69	Nuclear hormone receptor family member nhr-69(nhr-69)	957	643	1316	737	664	2171	1266	1206	1162	1230	3.87450504155946e-12	1.08707	3.19456897549171e-13	2.12442	11.4118
WBGene00003660	nhr-70	Nuclear Hormone Receptor family(nhr-70)	455	323	803	359	319	1087	681	594	619	576	4.20114461471168e-9	1.06625	5.70073698755025e-10	2.09398	8.37663
WBGene00015497	nhr-76	Nuclear hormone receptor family member nhr-76(nhr-76)	391	297	707	323	311	1014	658	671	568	524	1.01325550788721e-10	1.20844	1.04239874675516e-11	2.31088	9.99428
WBGene00003607	nhr-8	Nuclear hormone receptor family member nhr-8(nhr-8)	496	390	717	388	340	1296	719	541	615	700	1.72803571750712e-8	1.10851	2.61474349918752e-9	2.15623	7.76245
WBGene00003670	nhr-80	Nuclear hormone receptor family member nhr-80(nhr-80)	213	199	454	211	153	730	489	488	425	398	1.51740805231085e-15	1.64334	7.60285318415022e-17	3.12389	14.8189
WBGene00003678	nhr-88	Nuclear hormone receptor E75;Nuclear receptor domain-containing protein(nhr-88)	1027	797	1602	767	715	2260	1445	1533	1306	1159	1.48772712357176e-12	1.0392	1.1633914480286e-13	2.05509	11.8275
WBGene00003680	nhr-90	Nuclear hormone receptor family member nhr-90(nhr-90)	353	303	528	252	196	737	412	455	497	520	1.28519226043763e-8	1.11277	1.90073453106825e-9	2.16261	7.89103
WBGene00003682	nhr-92	Nuclear Hormone Receptor family(nhr-92)	118	118	131	127	71	304	181	149	143	151	0.000354117	1.01993	0.000136326	2.02783	3.45085
WBGene00003684	nhr-94	NR LBD domain-containing protein;Nuclear Hormone Receptor family(nhr-94)	161	118	227	120	103	353	236	218	243	205	1.34931812182775e-9	1.22975	1.66822740697837e-10	2.34526	8.86989
WBGene00003687	nhr-97	Nuclear hormone receptor family member nhr-97(nhr-97)	1844	1272	2982	1653	1265	5288	3199	2813	2762	3003	1.9716555335575e-20	1.42593	4.68463382295863e-22	2.68688	19.7052
WBGene00003688	nhr-98	NR LBD domain-containing protein;Nuclear Hormone Receptor family(nhr-98)	149	117	264	113	72	391	219	185	233	221	3.30097280098923e-8	1.29935	5.30577370596684e-9	2.46117	7.48136
WBGene00003732	nhx-4	Sodium/hydrogen exchanger(nhx-4)	456	381	823	450	326	1341	838	727	688	674	9.72921647893972e-12	1.25869	8.48416876779571e-13	2.39278	11.0119
WBGene00003736	nhx-9	putative Na(+)/H(+) antiporter nhx-9(nhx-9)	191	125	251	136	90	443	251	203	222	244	1.33654401503521e-7	1.21651	2.42238156622471e-8	2.32384	6.87402
WBGene00003738	nid-1	Nidogen(nid-1)	769	414	1167	633	482	2056	1168	1277	1201	1052	2.17816033156726e-16	1.49401	9.5279300200826e-18	2.8167	15.6619
WBGene00014206	nit-1	CN hydrolase domain-containing protein(nit-1)	80	71	243	75	62	266	295	308	231	194	1.65359407715686e-9	2.1682	2.07750418864143e-10	4.49464	8.78157
WBGene00010117	nkb-3	Sodium/potassium-transporting ATPase subunit beta;putative sodium/potassium-transporting ATPase subunit beta-3(nkb-3)	1067	749	1826	963	742	3107	2135	2079	1916	1689	1.02017382719037e-23	1.61363	1.33528379215413e-25	3.06022	22.9913
WBGene00018854	nlf-1	NCA Localization Factor(nlf-1)	96	57	134	87	83	225	183	119	156	146	6.50914e-06	1.32467	1.70068e-06	2.50476	5.18648
WBGene00003750	nlp-12	Neuropeptide-Like Protein(nlp-12)	148	150	383	145	150	489	286	257	304	189	4.01805e-05	1.0345	1.24377e-05	2.0484	4.39598
WBGene00003754	nlp-16	Histidine-rich glycoprotein-like(nlp-16)	533	371	814	409	354	1469	1019	746	898	712	3.42107662600542e-15	1.4926	1.81107432889824e-16	2.81395	14.4658
WBGene00003755	nlp-17	Neuropeptide-Like Protein(nlp-17)	133	91	156	94	40	230	101	110	149	196	0.0041459	1.01857	0.0020154	2.02592	2.38238
WBGene00003740	nlp-2	Neuropeptide-Like Protein(nlp-2)	122	105	267	125	116	404	247	220	216	209	3.65605619528841e-8	1.27907	5.9161359525259e-9	2.42683	7.43699
WBGene00003759	nlp-21	Neuropeptide-Like Protein(nlp-21)	420	366	706	308	247	929	563	476	588	606	1.25426930335996e-7	1.04296	2.24921489914738e-8	2.06045	6.90161
WBGene00003765	nlp-27	Neuropeptide-Like Protein(nlp-27)	953	762	2358	809	909	4303	2723	2647	2941	3136	2.83584076052021e-25	2.28235	2.83702285337578e-27	4.8647	24.5473
WBGene00003766	nlp-28	QWGYGGY-amide(nlp-28)	166	102	427	255	187	1459	1309	956	1307	1098	1.26104489488005e-25	3.68512	1.18797893390117e-27	12.8627	24.8993
WBGene00003767	nlp-29	QWGYGGY-amide(nlp-29)	156	149	467	249	200	1225	1274	847	1020	946	2.48560448795511e-22	3.25573	4.14440098033365e-24	9.55151	21.6046
WBGene00003769	nlp-31	QWGYGGY-amide(nlp-31)	451	358	1304	539	412	2711	2052	1530	1909	2068	1.12709549507763e-22	2.75385	1.79789662859593e-24	6.74517	21.948
WBGene00015046	nlp-34	Neuropeptide-Like Protein(nlp-34)	291	235	869	298	262	1682	1191	933	1337	1588	3.69839752593594e-19	2.85158	1.0483160973891e-20	7.21789	18.432
WBGene00008295	nlp-39	Neuropeptide-Like Protein(nlp-39)	117	66	208	97	76	451	318	208	348	348	2.17816033156726e-16	2.44365	9.53342371048613e-18	5.44017	15.6619
WBGene00022276	nlp-40	Peptide P4(nlp-40)	3881	3054	7726	3525	3033	13055	8907	7245	7954	8681	5.27115530343091e-25	1.7603	5.62490936923015e-27	3.38768	24.2781
WBGene00018298	nlp-50	Neuropeptide-Like Protein(nlp-50)	113	52	110	61	42	194	118	105	96	145	5.06587e-05	1.27657	1.60444e-05	2.42262	4.29535
WBGene00011997	nlp-51	Neuropeptide-Like Protein(nlp-51)	102	63	179	100	95	205	168	230	208	194	3.06173e-06	1.46446	7.39460184146087e-7	2.75959	5.51403
WBGene00013334	nlp-56	Neuropeptide-Like Protein(nlp-56)	333	225	597	332	199	1048	764	607	529	754	4.10473654538753e-12	1.80498	3.40492943948361e-13	3.49425	11.3867
WBGene00003744	nlp-6	Neuropeptide-Like Protein(nlp-6)	453	324	764	341	309	1048	590	499	659	664	4.10243720575719e-8	1.07432	6.70344053629353e-9	2.10573	7.38696
WBGene00003745	nlp-7	Neuropeptide-like protein 7(nlp-7)	159	112	229	98	112	357	249	168	228	201	7.65080100725481e-7	1.19881	1.6162675908615e-7	2.2955	6.11629
WBGene00003776	nmy-1	Myosin-11(nmy-1)	8677	5273	11753	7393	5957	20722	12446	11715	10492	11505	9.77247482628909e-14	1.18519	6.27328521570871e-15	2.27394	13.01
WBGene00003778	nnt-1	proton-translocating NAD(P)(+) transhydrogenase(nnt-1)	903	527	1403	744	628	2756	1698	1528	1466	1487	1.47073729553997e-20	1.66879	3.37184457085029e-22	3.17947	19.8325
WBGene00003779	nob-1	Homeobox protein nob-1(nob-1)	57	91	150	125	69	256	165	175	180	173	1.0018e-05	1.4312	2.72354e-06	2.6967	4.99922
WBGene00003786	npa-1	Polyprotein allergen nematode domain-containing protein(npa-1)	1869	1415	3106	1535	1496	6009	3774	3702	3246	3638	8.24280686188267e-32	1.70723	3.16105973861278e-34	3.26533	31.0839
WBGene00011578	npr-20	G-protein coupled receptors family 1 profile domain-containing protein(npr-20)	280	191	433	227	161	749	416	297	408	415	9.09503767446725e-9	1.28081	1.30568194042789e-9	2.42976	8.0412
WBGene00018886	npr-28	G-protein coupled receptors family 1 profile domain-containing protein(npr-28)	102	80	191	110	118	339	190	172	125	164	0.000352875	1.05699	0.000135767	2.08059	3.45238
WBGene00021983	npr-5	G-protein coupled receptors family 1 profile domain-containing protein(npr-5)	158	156	267	156	110	478	304	226	237	209	3.6442650174067e-7	1.17926	7.16700389834297e-8	2.26461	6.43839
WBGene00003812	nrf-5	Nose resistant to fluoxetine protein 5(nrf-5)	4638	3275	7540	3666	3186	13113	8291	6201	6822	6287	8.25927949636993e-19	1.34628	2.47881668919814e-20	2.54257	18.0831
WBGene00003813	nrf-6	Nose resistant to fluoxetine protein 6(nrf-6)	837	543	1438	701	701	2929	1990	1721	1515	1691	3.3294208960294e-21	1.87401	6.88367138153641e-23	3.66551	20.4776
WBGene00006438	nrfl-1	Na(+)/H(+) exchange regulatory cofactor-like protein nrfl-1(nrfl-1)	1385	889	1862	885	921	3172	1900	1907	1619	1723	1.48710989174081e-15	1.23563	7.41385339942481e-17	2.35483	14.8277
WBGene00023477	nspc-1	Nematode Specific Peptide family, group C(nspc-1)	105	58	233	67	83	506	375	281	375	294	6.008613764927e-20	2.73042	1.50277959939817e-21	6.63649	19.2212
WBGene00009640	nspc-10	Nematode Specific Peptide family, group C(nspc-10)	583	412	1575	637	499	2620	2233	1552	1872	1803	7.52264196641405e-17	2.32601	3.091840341344e-18	5.01417	16.1236
WBGene00009637	nspc-13	Nematode Specific Peptide family, group C(nspc-13)	149	110	559	241	200	989	1052	714	874	744	7.19592940052338e-13	2.85609	5.3263297572706e-14	7.24053	12.1429
WBGene00009638	nspc-14	Nematode Specific Peptide family, group C(nspc-14)	364	204	1340	483	267	2161	2307	1599	2014	1874	1.52801629130536e-13	3.1389	1.01018500959162e-14	8.80851	12.8159
WBGene00008356	nspc-20	Nematode Specific Peptide family, group C(nspc-20)	281	173	656	409	179	890	1299	883	1006	809	5.73884858173235e-10	2.48826	6.69811422628203e-11	5.61101	9.24118
WBGene00044339	nspc-4	Nematode Specific Peptide family, group C(nspc-4)	305	163	654	299	297	1840	1187	983	1014	993	7.58167966043939e-24	2.73675	9.67067101331578e-26	6.66566	23.1202
WBGene00015392	nspc-7	Nematode Specific Peptide family, group C(nspc-7)	444	198	898	467	263	1445	1064	734	1077	1566	5.43456589312893e-9	2.24843	7.50735780318018e-10	4.75165	8.26484
WBGene00009634	nspc-9	Nematode Specific Peptide family, group C(nspc-9)	81	56	291	138	93	590	630	551	539	450	5.16988943794182e-16	3.25315	2.36621033883289e-17	9.53445	15.2865
WBGene00012591	nspe-1	Nematode Specific Peptide family, group E(nspe-1)	42	101	331	355	229	457	405	352	422	647	0.0129021	1.692	0.00705714	3.23104	1.88934
WBGene00012604	nspe-2	Nematode Specific Peptide family, group E(nspe-2)	25	54	189	192	127	240	229	204	206	309	0.0175909	1.56646	0.00990485	2.96178	1.75471
WBGene00003828	nuc-1	Deoxyribonuclease-2(nuc-1)	331	342	672	356	301	1026	740	700	747	637	2.93555342411478e-14	1.47902	1.74004042062993e-15	2.7876	13.5323
WBGene00009674	nucb-1	NUCleoBindin homolog(nucb-1)	1618	1374	2615	1362	1122	4213	2673	2131	2250	2091	3.76438904849247e-15	1.12449	2.00223444179924e-16	2.18025	14.4243
WBGene00008602	oac-14	Nose resistant-to-fluoxetine protein N-terminal domain-containing protein(oac-14)	1457	1048	2422	1062	969	4297	3090	2809	2513	3130	2.28979208028089e-26	1.88151	1.83259724641072e-28	3.68461	25.6402
WBGene00011768	oac-46	Acyltransferase 3 domain-containing protein(oac-46)	321	275	638	388	285	1305	900	772	803	767	1.36147604302605e-19	1.90963	3.58671471109822e-21	3.75713	18.866
WBGene00007835	oac-7	Nose resistant-to-fluoxetine protein N-terminal domain-containing protein(oac-7)	98	123	259	172	111	315	231	262	221	169	0.000531093	1.03909	0.000211862	2.05493	3.27483
WBGene00003837	oat-1	Major facilitator superfamily (MFS) profile domain-containing protein(oat-1)	229	139	426	136	149	691	493	594	536	400	3.68765514640285e-18	2.12816	1.23587942380487e-19	4.3716	17.4332
WBGene00003843	2002-10-01	Organic Cation Transporter	200	157	425	179	147	569	419	379	367	354	2.05840462918074e-11	1.49583	1.89623769507688e-12	2.82027	10.6865
WBGene00006411	octr-1	G-protein coupled receptors family 1 profile domain-containing protein(octr-1)	218	101	294	158	141	470	346	297	281	351	3.02620729915882e-8	1.49352	4.81367530370574e-9	2.81576	7.5191
WBGene00003846	odd-2	Protein odd-skipped-related 2(odd-2)	53	51	168	60	61	274	185	116	134	124	2.51789188779159e-7	1.70255	4.82167375261133e-8	3.25475	6.59896
WBGene00003891	osm-11	Notch ligand osm-11(osm-11)	8870	7203	17412	8097	6557	32383	21188	14950	18442	14081	1.1707074572918e-21	1.65325	2.26431121376989e-23	3.14542	20.9316
WBGene00003887	osm-7	Uncharacterized protein(osm-7)	882	609	1402	785	681	2694	1738	1480	1668	1494	8.35013517084601e-23	1.61424	1.30177180237449e-24	3.0615	22.0783
WBGene00003893	ost-1	Kazal-like domain-containing protein;SPARC(ost-1)	5023	3703	8742	4509	3650	14537	11140	8782	8551	7420	2.63461716874361e-19	1.53496	7.31411018917567e-21	2.89781	18.5793
WBGene00044077	pacs-1	Phosphofurin acidic cluster sorting protein 2(pacs-1)	141	117	323	141	119	481	337	371	301	271	9.85935464036072e-13	1.69771	7.51267206443493e-14	3.24385	12.0062
WBGene00003907	paf-2	Platelet-activating factor acetylhydrolase homolog 2(paf-2)	1099	897	1918	759	739	2768	1663	1756	1641	1407	3.37224621551013e-18	1.23841	1.12173925801462e-19	2.35938	17.4721
WBGene00009061	pals-14	Protein containing ALS2cr12 (ALS2CR12) signature(pals-14)	144	134	230	95	92	527	327	261	264	411	2.21715704560186e-14	2.10252	1.29942593001926e-15	4.2946	13.6542
WBGene00016218	pals-23	Protein containing ALS2cr12 (ALS2CR12) signature(pals-23)	336	277	703	265	292	946	597	498	486	520	1.09240941808387e-7	1.14236	1.93710281972854e-8	2.20741	6.96161
WBGene00016219	pals-24	DUF4200 domain-containing protein(pals-24)	254	252	576	229	201	785	588	459	504	459	6.570547764614e-11	1.44537	6.55137567859804e-12	2.72332	10.1824
WBGene00007657	pals-3	Protein containing ALS2cr12 (ALS2CR12) signature(pals-3)	109	99	213	96	68	424	237	166	180	211	5.34851360517532e-10	1.62059	6.19626454926836e-11	3.07501	9.27177
WBGene00018614	pals-31	Protein containing ALS2cr12 (ALS2CR12) signature(pals-31)	80	83	129	62	53	216	123	131	130	133	1.31624644670995e-8	1.31173	1.95324608182052e-9	2.48239	7.88066
WBGene00021081	pals-33	Protein containing ALS2cr12 (ALS2CR12) signature(pals-33)	281	217	428	182	123	725	482	351	365	437	1.14547745169904e-9	1.50755	1.39997494305193e-10	2.84327	8.94101
WBGene00017823	pals-34	Protein containing ALS2cr12 (ALS2CR12) signature(pals-34)	249	192	440	250	220	737	381	289	354	386	1.55662e-05	1.00466	4.40608e-06	2.00647	4.80782
WBGene00008302	pals-38	Protein containing ALS2cr12 (ALS2CR12) signature(pals-38)	92	108	208	72	62	402	272	207	207	187	1.05488157571553e-12	1.91562	8.09079657906032e-14	3.77275	11.9768
WBGene00008301	pals-39	Protein containing ALS2cr12 (ALS2CR12) signature(pals-39)	195	117	221	97	112	474	329	264	252	248	1.42918938402925e-11	1.64642	1.2796576894101e-12	3.13057	10.8449
WBGene00007658	pals-4	Protein containing ALS2cr12 (ALS2CR12) signature(pals-4)	169	143	388	133	163	610	420	272	338	361	3.37786725271071e-9	1.60038	4.50288431603537e-10	3.03224	8.47136
WBGene00007660	pals-6	Protein containing ALS2cr12 (ALS2CR12) signature(pals-6)	160	131	244	144	122	537	347	314	348	371	1.25831388801192e-19	1.90936	3.29396049050223e-21	3.75643	18.9002
WBGene00020556	pamn-1	putative peptidylglycine alpha-hydroxylating monooxygenase(pamn-1)	888	657	1510	707	554	2293	1363	1197	1375	1336	1.99531879881804e-16	1.29606	8.63335103448574e-18	2.45557	15.7
WBGene00008936	papl-1	Purple acid phosphatase(papl-1)	311	171	497	293	253	1038	820	747	664	716	1.61380812710963e-17	2.131	6.12157313743128e-19	4.3802	16.7921
WBGene00004052	parg-2	Poly(ADP-ribose) glycohydrolase 2(parg-2)	550	399	1075	477	502	2338	1553	1381	1190	1529	2.02061590841921e-23	2.16931	2.77950500116023e-25	4.49807	22.6945
WBGene00003934	pat-10	EF-hand domain-containing protein(pat-10)	2443	1808	4332	1916	1795	6552	5475	4352	4651	3706	3.07325341409039e-20	1.61722	7.43677668662205e-22	3.06784	19.5124
WBGene00003936	pat-12	Protein pat-12(pat-12)	1118	881	2602	1225	968	4425	3315	3089	2678	2568	3.43050603914156e-21	1.96281	7.12126722589619e-23	3.89821	20.4646
WBGene00012857	pbo-5	Proton-gated ion channel subunit pbo-5(pbo-5)	241	198	358	139	118	567	449	393	403	375	2.32632196716397e-13	1.69562	1.5961342050654e-14	3.23915	12.6333
WBGene00021043	pck-1	phosphoenolpyruvate carboxykinase (GTP)(pck-1)	829	558	2083	856	671	3802	3516	2421	2908	1852	1.16402880995803e-17	2.44166	4.29899760576413e-19	5.43268	16.934
WBGene00011232	pck-2	phosphoenolpyruvate carboxykinase (GTP)(pck-2)	23595	16666	36701	17736	16315	54238	36297	33795	34005	30103	1.63116930029741e-22	1.21895	2.63815626725884e-24	2.32777	21.7875
WBGene00003956	pcp-1	Putative serine protease pcp-1(pcp-1)	132	112	199	73	106	285	217	279	171	268	5.10251395796224e-7	1.56413	1.03581671426745e-7	2.957	6.29222
WBGene00022801	pcp-5	Prolyl carboxy peptidase like protein 5(pcp-5)	1319	981	2258	1032	966	4783	3109	2629	2590	2768	4.10756967963409e-37	1.96161	4.79416219382053e-40	3.89495	36.3864
WBGene00019803	PDB1.1	Cation efflux protein cytoplasmic domain-containing protein(PDB1.1)	85	56	143	89	54	345	200	153	160	161	6.64382009576786e-13	1.87696	4.89632093760632e-14	3.673	12.1776
WBGene00022389	pde-6	Phosphodiesterase;putative 3',5'-cyclic phosphodiesterase pde-6(pde-6)	897	679	1391	753	640	2248	1421	1251	1307	1259	5.43569577784981e-16	1.21456	2.49239906445802e-17	2.3207	15.2647
WBGene00020317	pdf-1	Pigment dispersing factor homolog pdf-1(pdf-1)	446	426	775	416	344	1128	767	733	743	662	5.22757763030458e-12	1.17673	4.39299562429931e-13	2.26064	11.2817
WBGene00003876	pept-2	Peptide transporter family 2(pept-2)	392	297	783	440	332	1571	846	756	726	810	4.25752467751179e-14	1.61604	2.58042554443607e-15	3.06533	13.3708
WBGene00003878	pept-3	Peptide transporter 3(pept-3)	1086	883	1775	780	739	3377	1892	1433	1740	1577	7.28910186035998e-19	1.41579	2.16941172500918e-20	2.66805	18.1373
WBGene00003987	pes-23	Major facilitator superfamily (MFS) profile domain-containing protein(pes-23)	310	239	747	487	285	1842	1283	1024	1026	1358	4.6524805404032e-17	2.53753	1.87340400251334e-18	5.80596	16.3323
WBGene00003981	pes-8	Patterned Expression Site(pes-8)	94	101	386	225	86	806	640	642	390	505	9.72640702643215e-11	2.73618	9.9412880486918e-12	6.66305	10.012
WBGene00003990	pfn-2	Profilin-2(pfn-2)	2509	1923	4405	2373	1997	7530	5303	4839	4513	4786	8.86671842553133e-25	1.60846	9.79761201519427e-27	3.04926	24.0522
WBGene00003991	pfn-3	Profilin-3(pfn-3)	361	275	550	267	261	776	626	520	522	440	3.07542270024615e-9	1.20497	4.0535583902369e-10	2.30533	8.5121
WBGene00003995	pgp-1	Multidrug resistance protein pgp-1(pgp-1)	4860	3387	7470	4198	3419	13880	7072	5388	6283	6687	1.30470242053151e-11	1.12484	1.16058147787171e-12	2.18078	10.8845
WBGene00004004	pgp-10	P-GlycoProtein related(pgp-10)	177	137	384	224	167	669	405	383	417	379	6.25486433584472e-12	1.61287	5.32406543301164e-13	3.0586	11.2038
WBGene00004005	pgp-11	P-GlycoProtein related(pgp-11)	274	247	565	480	306	1408	844	637	778	1001	8.54483921388904e-10	1.94485	1.02794522598098e-10	3.84997	9.0683
WBGene00004006	pgp-12	P-GlycoProtein related(pgp-12)	68	102	133	56	56	258	142	171	164	95	2.02919026561472e-7	1.49257	3.80042322855283e-8	2.8139	6.69268
WBGene00004008	pgp-14	P-GlycoProtein related(pgp-14)	284	175	501	184	175	924	390	379	458	306	3.5202141405169e-9	1.36356	4.70144481292878e-10	2.5732	8.45343
WBGene00003996	pgp-2	P-GlycoProtein related(pgp-2)	1077	791	1346	795	584	2491	1351	1060	1139	1258	3.32085728465568e-8	1.00928	5.34050329479016e-9	2.01291	7.47875
WBGene00003997	pgp-3	Multidrug resistance protein pgp-3(pgp-3)	312	142	440	206	166	672	454	426	362	463	6.45900957060089e-9	1.48	9.08407598633073e-10	2.78949	8.18983
WBGene00003999	pgp-5	P-GlycoProtein related(pgp-5)	587	473	1150	588	587	1749	1280	1364	1055	1042	5.14397875731962e-12	1.47018	4.31416642756443e-13	2.77056	11.2887
WBGene00004000	pgp-6	P-GlycoProtein related(pgp-6)	1318	780	2494	1385	1023	4949	3287	2398	2394	3494	2.1442993438197e-13	1.92929	1.46588200244448e-14	3.80867	12.6687
WBGene00004001	pgp-7	P-GlycoProtein related(pgp-7)	157	107	285	145	96	457	253	238	230	257	2.54823215373077e-9	1.35821	3.31195825566175e-10	2.56366	8.59376
WBGene00004002	pgp-8	P-GlycoProtein related(pgp-8)	369	363	886	412	309	1416	1350	1436	994	909	1.17709995378553e-16	2.20462	4.94588058947819e-18	4.60954	15.9292
WBGene00011936	pgrn-1	ProGRaNulin homolog	563	436	1021	468	441	1543	1142	978	1032	954	1.33935159210542e-16	1.50994	5.67228519207629e-18	2.84799	15.8731
WBGene00016782	phat-3	ShKT domain-containing protein(phat-3)		344	903	377	358	1297	885	617	777	634	3.09305521605116e-9	1.27924	4.08195615423842e-10	2.42712	8.50961
WBGene00011683	phat-6	PHAryngeal gland Toxin-related(phat-6)		382	955	424	335	1319	950	677	860	827	1.66251926135191e-10	1.33254	1.76439101267276e-11	2.51846	9.77923
WBGene00007331	pho-11	Putative acid phosphatase 11(pho-11)		49	110	74	40	171	132	141	134	92	2.65305896929045e-7	1.44337	5.10926737729132e-8	2.71955	6.57625
WBGene00020471	pho-14	Histidine acid phosphatase(pho-14)		11803	28163	13797	11076	47033	29029	22575	25894	23834	6.14189048180389e-21	1.3785	1.31081614284435e-22	2.59997	20.2117
WBGene00004024	php-3	Homeobox protein php-3(php-3)		164	380	209	136	445	337	308	351	288	2.205e-06	1.21353	5.17472045065163e-7	2.31904	5.65659
WBGene00004025	phy-2	Prolyl 4-hydroxylase subunit alpha-2(phy-2)		270	704	300	212	934	725	808	590	659	7.73746296737156e-13	1.73184	5.77971389642761e-14	3.32151	12.1114
WBGene00009384	piit-1	BPTI/Kunitz inhibitor domain-containing protein(piit-1)		55	180	86	87	226	171	109	135	102	0.00215836	1.02583	0.000984802	2.03613	2.66588
WBGene00004030	pin-2	LIM domain-containing protein pin-2(pin-2)		147	275	129	97	458	228	160	230	254	8.96419e-06	1.14208	2.40986e-06	2.20698	5.04749
WBGene00015055	pitr-3	Phosphate transporter(pitr-3)		232	436	218	235	772	473	377	462	495	1.15051633393404e-10	1.33551	1.18966240024548e-11	2.52365	9.93911
WBGene00007141	pitr-4	Phosphate transporter(pitr-4)		159	536	204	196	1083	571	376	537	585	2.0725902906313e-10	1.76682	2.23637316139155e-11	3.40302	9.68349
WBGene00004033	pkc-2	Protein kinase C;Protein kinase C-like 2(pkc-2)		746	1705	893	816	3055	1825	1686	1582	1614	4.36369865115046e-19	1.38409	1.24417252079488e-20	2.61007	18.3601
WBGene00015650	pkg-2	Protein kinase domain-containing protein;cGMP-dependent protein kinase(pkg-2)		853	1865	915	800	2782	2011	1931	1846	1596	3.76026911958185e-20	1.39049	9.24784818905081e-22	2.62168	19.4248
WBGene00004059	pmp-2	Peroxisomal Membrane Protein related(pmp-2)		604	1291	599	582	2397	1540	1441	1267	1381	3.3784359135032e-22	1.58304	5.77390047743356e-24	2.996	21.4713
WBGene00004061	pmp-4	ABC transporter domain-containing protein(pmp-4)		626	1278	528	592	2325	1513	1607	1300	1264	8.21254644678919e-21	1.59847	1.79430803363924e-22	3.02823	20.0855
WBGene00004062	pmp-5	ABC transmembrane type-1 domain-containing protein;ABC transporter domain-containing protein(pmp-5)		64	151	57	78	245	233	156	165	140	4.26500127944418e-7	1.57492	8.52644690963496e-8	2.97919	6.37008
WBGene00022781	pmt-1	Phosphoethanolamine N-methyltransferase 1(pmt-1)		1608	3786	1888	1611	5933	3162	3318	3328	2661	4.91937550873929e-20	1.15567	1.21805296047984e-21	2.22787	19.3081
WBGene00018811	pmt-2	Phosphoethanolamine N-methyltransferase 2(pmt-2)		658	1410	657	562	2111	1519	1271	1233	1003	4.92642835795173e-13	1.2752	3.54850696229287e-14	2.42033	12.3075
WBGene00004083	pph-1	Serine/threonine-protein phosphatase(pph-1)		441	908	414	393	1321	781	804	856	731	9.06227979881282e-13	1.10175	6.86753842194318e-14	2.14615	12.0428
WBGene00004092	ppt-1	Palmitoyl-protein thioesterase 1(ppt-1)		65	232	112	66	486	370	343	251	281	2.78401136233213e-16	2.52453	1.24636440314494e-17	5.75385	15.5553
WBGene00004112	pqn-22	ZM domain-containing protein;Zasp-like motif domain-containing protein(pqn-22)		89	274	146	117	448	471	389	359	199	2.13536929515115e-9	2.04942	2.72551095529505e-10	4.13939	8.67053
WBGene00004113	pqn-24	Prion-like-(Q/N-rich)-domain-bearing protein(pqn-24)		439	1141	634	511	2567	1932	1568	1570	1330	1.07892347542029e-25	2.17507	9.80430669619108e-28	4.51609	24.967
WBGene00004122	pqn-35	Prion-like-(Q/N-rich) domain-bearing protein 25(pqn-35)		391	722	326	272	1175	733	607	686	550	1.39022660372178e-12	1.26433	1.08366975779897e-13	2.40216	11.8569
WBGene00004124	pqn-37	Prion-like-(Q/N-rich)-domain-bearing protein(pqn-37)		59	164	42	60	343	196	126	168	126	5.21538856522672e-10	1.93374	6.03498068239657e-11	3.82046	9.28271
WBGene00004135	pqn-48	Prion-like-(Q/N-rich)-domain-bearing protein(pqn-48)		114	237	116	120	465	240	254	297	187	1.46816624533232e-11	1.39888	1.31578050331992e-12	2.63697	10.8332
-----	pqn-60		63	64	190	101	92	286	263	155	217	139	6.17049e-06	1.64619	1.60603e-06	3.13006	5.20968
WBGene00004157	pqn-75	Basic proline-rich protein;Basic proline-rich protein-like;Prion-like-(Q/N-rich)-domain-bearing protein(pqn-75)	146	173	540	247	173	850	601	440	674	492	2.4191744444607e-10	1.99606	2.65816750129154e-11	3.9891	9.61633
WBGene00004100	pqn-8	Prion-like-(Q/N-rich) domain-bearing protein 8(pqn-8)	212	106	313	159	97	428	290	207	218	228	0.000123314	1.05068	4.25818e-05	2.07151	3.90899
WBGene00004168	pqn-88	Prion-like-(Q/N-rich)-domain-bearing protein(pqn-88)	109	99	273	112	107	427	262	222	220	135	4.00775e-06	1.32202	9.95004416164716e-7	2.50017	5.3971
WBGene00004169	pqn-89	Prion-like-(Q/N-rich)-domain-bearing protein(pqn-89)	970	582	1281	623	584	2148	1202	974	973	1198	5.40189358833926e-8	1.07008	9.02942613140493e-9	2.09956	7.26745
WBGene00004172	pqn-92	Prion-like-(Q/N-rich)-domain-bearing protein(pqn-92)	1383	1058	2251	1161	1095	3946	2645	2169	2268	2002	5.21751366993023e-20	1.39315	1.30057239458869e-21	2.62652	19.2825
WBGene00004183	prk-2	Serine/threonine-protein kinase prk-2(prk-2)	485	493	1019	464	347	1412	785	702	780	803	6.08037190037323e-9	1.09166	8.51099993391134e-10	2.13119	8.21607
WBGene00008571	prmn-1	PRoMiNin (5-transmembrane domain glycoprotein) homolog(prmn-1)	296	215	494	176	240	658	424	376	376	369	2.28818e-06	1.02828	5.39078703062886e-7	2.0396	5.64051
WBGene00004191	prx-1	AAA+ ATPase domain-containing protein;Peroxisomal ATPase PEX1(prx-1)	179	171	303	157	118	472	280	265	223	284	2.89010259422213e-7	1.12636	5.60913617286295e-8	2.18307	6.53909
WBGene00004196	prx-11	Peroxisomal biogenesis factor 11(prx-11)	415	334	552	293	299	913	571	588	494	537	1.87857854865514e-9	1.0987	2.38052471359384e-10	2.14161	8.72617
WBGene00004197	prx-12	Peroxisome assembly protein 12(prx-12)	214	135	246	113	109	473	292	276	302	311	9.47426414413092e-13	1.58051	7.20344218378274e-14	2.99076	12.0235
WBGene00004198	prx-13	Peroxisomal membrane protein PEX13(prx-13)	572	458	1040	495	434	1494	905	857	804	974	6.72548049059861e-11	1.20169	6.71707013567081e-12	2.30009	10.1723
WBGene00004193	prx-3	Peroxisomal assembly protein PEX3(prx-3)	242	153	405	166	163	780	431	390	414	569	1.43028012546788e-14	1.86918	8.2036909239008e-16	3.65324	13.8446
WBGene00004194	prx-5	TPR_REGION domain-containing protein(prx-5)	689	457	937	409	415	1444	775	734	795	769	2.09193618612994e-9	1.0047	2.66833044166637e-10	2.00653	8.67945
WBGene00004195	prx-6	AAA+ ATPase domain-containing protein(prx-6)	266	206	402	223	203	703	377	334	328	359	9.48813085357549e-8	1.04219	1.6563689876938e-8	2.05935	7.02282
WBGene00004207	ptb-1	RRM domain-containing protein(ptb-1)	558	411	847	503	423	1375	803	684	796	748	2.05526968064933e-9	1.04807	2.61642084397793e-10	2.06776	8.68713
WBGene00004210	ptc-3	Protein patched homolog 3(ptc-3)	1442	867	2338	1003	919	4448	2733	2643	2521	2156	5.74320269154301e-30	1.77621	2.77703840024589e-32	3.42525	29.2408
WBGene00015010	ptps-1	Putative 6-pyruvoyl tetrahydrobiopterin synthase(ptps-1)	109	96	201	109	90	306	199	138	178	205	3.54048e-06	1.19979	8.68716465862255e-7	2.29706	5.45094
WBGene00004226	ptr-12	SSD domain-containing protein(ptr-12)	116	125	252	84	66	315	236	239	174	194	4.39598204054313e-7	1.42357	8.81761799878847e-8	2.68249	6.35694
WBGene00004227	ptr-13	SSD domain-containing protein(ptr-13)	797	492	1482	688	577	2984	2115	1663	1707	1441	1.98600188444505e-22	2.00861	3.26171214035578e-24	4.02394	21.702
WBGene00004228	ptr-14	SSD domain-containing protein(ptr-14)	132	93	267	104	109	584	494	468	418	403	7.29309391422726e-27	2.7131	5.53290159395315e-29	6.5573	26.1371
WBGene00004234	ptr-20	SSD domain-containing protein(ptr-20)	216	172	485	147	183	898	678	549	617	520	9.86799972664865e-21	2.26804	2.18831840540937e-22	4.81669	20.0058
WBGene00004236	ptr-22	SSD domain-containing protein(ptr-22)	1941	1375	3299	1332	1181	5348	2673	2162	2841	2799	5.1287542918712e-14	1.25666	3.16405016755706e-15	2.38942	13.29
WBGene00004237	ptr-23	SSD domain-containing protein(ptr-23)	634	396	1198	619	522	2075	1502	1361	1386	1375	2.79453903278818e-18	1.87106	9.06274017302711e-20	3.658	17.5537
WBGene00004221	ptr-6	SSD domain-containing protein(ptr-6)	123	87	299	105	73	426	257	208	239	272	2.9416557542247e-9	1.69947	3.86253256598909e-10	3.24782	8.53141
WBGene00004222	ptr-8	SSD domain-containing protein(ptr-8)	769	548	1416	709	639	4244	2669	2409	2288	2350	8.87413402235582e-55	2.66534	1.47963885324816e-58	6.34375	54.0519
WBGene00004249	pvf-1	Platelet-derived growth factor (PDGF) family profile domain-containing protein(pvf-1)	4590	3228	6653	3071	2820	10111	6400	4878	5637	5086	1.72539245185263e-13	1.04739	1.15217953641847e-14	2.06678	12.7631
WBGene00004256	pxn-1	Peroxidasin homolog pxn-1(pxn-1)	421	398	792	418	308	1150	741	835	600	514	4.23445608796736e-8	1.13039	6.9368121824559e-9	2.18918	7.3732
WBGene00004257	pxn-2	Peroxidasin homolog pxn-2(pxn-2)	155	78	219	119	125	451	293	297	269	225	3.74927197623294e-12	1.7236	3.07179669140355e-13	3.3026	11.4261
WBGene00014001	pyk-2	Pyruvate kinase(pyk-2)	473	322	806	453	435	1588	1040	846	883	979	2.02691035750801e-14	1.67183	1.17778784425434e-15	3.18618	13.6932
WBGene00010972	R01H10.4	Uncharacterized protein(R01H10.4)	447	280	580	273	244	1024	645	539	522	537	1.91517656963567e-11	1.31301	1.7531170266444e-12	2.4846	10.7178
WBGene00023414	R01H2.7	Calsyntenin-1-like(R01H2.7)	115	90	225	102	120	370	245	212	212	144	7.33425384410341e-7	1.30805	1.53961243680303e-7	2.47606	6.13464
WBGene00019841	R02F11.3	Cation efflux protein cytoplasmic domain-containing protein(R02F11.3)	457	336	746	410	316	1194	788	727	688	714	6.45973248930004e-14	1.35254	4.01747431181144e-15	2.55361	13.1898
WBGene00019837	R02F2.8	Amino acid transporter transmembrane domain-containing protein(R02F2.8)	175	128	396	196	131	595	427	407	371	331	7.75060527726733e-12	1.68741	6.65537593629458e-13	3.22077	11.1107
WBGene00010985	R03A10.5	CRAL-TRIO domain-containing protein(R03A10.5)	370	265	616	326	306	1358	835	691	681	696	1.5291278724904e-19	1.77061	4.04112993396795e-21	3.41198	18.8156
WBGene00019843	R03E9.2	Glycosyl hydrolase family 63 C-terminal domain-containing protein(R03E9.2)	194	111	255	127	106	528	363	276	255	215	2.3677011315674e-10	1.59628	2.59371345300506e-11	3.02363	9.62567
WBGene00010998	R03G8.3	Uncharacterized protein(R03G8.3)	122	79	254	145	96	398	278	243	229	275	5.72412548165798e-9	1.63894	7.95507893115786e-10	3.11437	8.24229
WBGene00019867	R04B3.2	Glycosylasparaginase beta chain(R04B3.2)	230	206	417	213	134	592	472	407	425	424	7.80065700840161e-12	1.54567	6.70485817062281e-13	2.9194	11.1079
WBGene00011003	R04B5.5	Sorbitol dehydrogenase(R04B5.5)	249	202	405	212	227	656	478	456	424	428	1.13542612018306e-11	1.41963	1.00243123074103e-12	2.67517	10.9448
WBGene00011019	R05A10.2	Secreted phosphoprotein 1(R05A10.2)	442	315	694	425	268	1295	915	551	709	906	7.33949387158891e-10	1.61046	8.73763838985324e-11	3.05349	9.13433
WBGene00011020	R05A10.3	DUF148 domain-containing protein(R05A10.3)	80	58	108	66	66	257	137	129	108	113	2.19303542324771e-8	1.42068	3.40245012310462e-9	2.67712	7.65895
WBGene00019882	R05D3.9	Uncharacterized protein(R05D3.9)	952	757	2116	1118	868	3762	2539	2004	2219	2304	2.8633637886203e-17	1.77931	1.13866154828836e-18	3.43263	16.5431
WBGene00019909	R06A10.1	Uncharacterized protein(R06A10.1)	94	73	147	68	101	224	172	114	100	159	0.0019074	1.04637	0.000860597	2.06533	2.71956
WBGene00269421	R06F6.14	FMRF-Like Peptide(R06F6.14)	219	149	414	186	123	744	391	320	319	457	4.96213093432057e-10	1.63106	5.71545996524512e-11	3.0974	9.30433
WBGene00011094	R07B7.10	SLC (SoLute Carrier) homolog(R07B7.10)	86	103	150	78	64	246	211	223	177	128	1.29740325555251e-8	1.60686	1.92095721705816e-9	3.04587	7.88693
WBGene00011090	R07B7.6	Nucleotid_trans domain-containing protein(R07B7.6)	299	232	398	196	193	765	442	357	379	394	2.11998261631413e-10	1.24968	2.29937255841991e-11	2.37789	9.67367
WBGene00011092	R07B7.8	Lipase_GDSL domain-containing protein(R07B7.8)	193	157	276	151	103	403	258	280	196	256	4.99976e-06	1.06884	1.26797e-06	2.09774	5.30105
WBGene00011093	R07B7.9	Lipase_GDSL domain-containing protein(R07B7.9)	62	73	136	52	50	160	125	116	82	108	0.000155592	1.1103	5.49599e-05	2.15891	3.80801
WBGene00019932	R07C12.2		243	340	665	319	238	878	664	703	517	464	2.71387355128675e-7	1.35049	5.23543426234059e-8	2.54998	6.56641
WBGene00011102	R07E3.1	Papain family cysteine protease;Pept_C1 domain-containing protein(R07E3.1)	616	451	1040	496	456	2012	1370	1109	1148	1165	8.41391288688406e-24	1.78239	1.08023558531067e-25	3.43997	23.075
WBGene00011105	R07E3.4	ADP/ATP translocase(R07E3.4)	189	164	326	180	163	666	381	336	270	320	3.16569793991333e-10	1.41135	3.52330700273806e-11	2.65986	9.49953
WBGene00019957	R08E3.1	EGF-like domain-containing protein(R08E3.1)	1447	1084	2430	1343	1119	3545	2515	2756	2200	2086	2.68966479041942e-15	1.30059	1.40145101626689e-16	2.4633	14.5703
WBGene00019965	R08E5.3	Glycosyl-hydrolase family 116 catalytic region domain-containing protein;Non-lysosomal glucosylceramidase(R08F11.1)	62	33	121	59	43	245	177	106	142	127	4.25678038590504e-11	2.04877	4.11660295760721e-12	4.13754	10.3709
WBGene00019965	R08F11.1	Glycosyl-hydrolase family 116 catalytic region domain-containing protein;Non-lysosomal glucosylceramidase(R08F11.1)	2011	1659	3735	1848	1531	5842	3237	3214	3149	3360	2.80952903567401e-21	1.26004	5.71509032684e-23	2.39503	20.5514
WBGene00019968	R08F11.4	Methyltransferase domain-containing protein(R08F11.4)	120	71	170	73	82	300	177	202	137	183	7.0957537660373e-9	1.48057	1.00328456750307e-9	2.79058	8.149
WBGene00019973	R09A1.3	UPF0496 protein(R09A1.3)	216	149	373	154	189	499	358	265	292	302	9.29831e-06	1.08111	2.51004e-06	2.11566	5.0316
WBGene00044514	R09E12.9	DUF4440 domain-containing protein(R09E12.9)	177	115	194	55	72	286	162	224	170	250	5.97201e-05	1.38442	1.91632e-05	2.61067	4.22388
WBGene00019986	R09F10.1	Papain family cysteine protease(R09F10.1)	156	116	321	142	117	701	420	441	448	386	1.27788371243008e-29	2.2884	6.28554723079406e-32	4.88514	28.8935
WBGene00019988	R09F10.5	Uncharacterized protein(R09F10.5)	142	124	210	68	123	388	211	185	205	241	1.31375e-06	1.34257	2.93527440762405e-7	2.53603	5.88149
WBGene00011181	R09H10.3	putative 5-hydroxyisourate hydrolase R09H10.3(R09H10.3)	122	104	273	94	87	388	254	313	285	258	3.10009097273483e-14	1.84032	1.84790749937925e-15	3.5809	13.5086
WBGene00011182	R09H10.5	EGF-like domain-containing protein(R09H10.5)	150	81	317	130	131	390	272	340	262	196	2.59803e-06	1.39664	6.19237988634894e-7	2.63287	5.58536
WBGene00011289	R102.2	DUF4440 domain-containing protein(R102.2)	546	353	915	440	372	1342	875	719	821	732	3.09927474277204e-11	1.23982	2.94553831326396e-12	2.36169	10.5087
WBGene00011293	R102.6	MARVEL domain-containing protein(R102.6)	96	70	168	80	67	308	154	111	134	140	1.76833e-06	1.23405	4.06589937973491e-7	2.35227	5.75244
WBGene00011185	R10D12.1	Major facilitator superfamily (MFS) profile domain-containing protein(R10D12.1)	279	131	350	101	140	447	287	243	282	246	0.000342783	1.00867	0.000131627	2.01205	3.46498
WBGene00011213	R10E8.8	F-box domain-containing protein(R10E8.8)	538	361	937	527	415	1551	902	559	912	1061	9.17968735821971e-7	1.32054	1.97445547179715e-7	2.49759	6.03717
WBGene00019998	R10H1.1	Uncharacterized protein(R10H1.1)	373	247	544	284	282	886	552	500	533	511	4.55097685969005e-11	1.21774	4.42766985848961e-12	2.32582	10.3419
WBGene00011222	R10H10.3	CUB domain-containing protein(R10H10.3)	110	61	207	144	109	408	288	345	238	258	1.22331135422949e-9	1.95553	1.50224062090874e-10	3.8786	8.91246
WBGene00020007	R11F4.1	putative glycerol kinase(R11F4.1)	1108	870	2042	850	849	2971	1851	1561	1815	1793	1.04176338375164e-15	1.2935	5.0372885583656e-17	2.45122	14.9822
WBGene00020009	R11F4.3		177	157	488	223	136	1074	792	711	747	603	2.11110126507088e-25	2.69983	2.07678156964039e-27	6.49725	24.6755
WBGene00011252	R11H6.4	PEST proteolytic signal-containing nuclear protein;Shugoshin_C domain-containing protein;Uncharacterized protein(R11H6.4)	868	596	1206	619	551	1833	1096	875	1014	1255	8.01068913385144e-8	1.05913	1.38041637679624e-8	2.08368	7.09633
WBGene00020029	R12C12.9	Lysosomal cobalamin transporter(R12C12.9)	72	34	152	70	63	193	167	131	90	147	6.64506e-05	1.48906	2.155e-05	2.80706	4.1775
WBGene00020058	R13D11.4	N-acetyltransferase domain-containing protein(R13D11.4)	150	80	234	92	55	401	265	179	237	194	4.07760667508466e-9	1.70732	5.50706362120647e-10	3.26554	8.38959
WBGene00020054	R13D7.2	DUF19 domain-containing protein(R13D7.2)	77	84	209	137	69	333	260	242	194	150	9.88340883521917e-7	1.61143	2.14394579318385e-7	3.05555	6.00509
WBGene00020104	R148.5	PID domain-containing protein(R148.5)	409	370	748	317	258	999	682	767	733	528	2.87255886185725e-12	1.33379	2.32055818019147e-13	2.52065	11.5417
WBGene00020120	R160.3	Leucine-rich repeat domain-containing protein(R160.3)	153	73	239	100	84	403	244	172	204	181	1.94466461136063e-7	1.40642	3.62182637914101e-8	2.65078	6.71116
-----	R186.1		84	65	142	52	64	168	139	93	115	124	0.000127219	1.09372	4.40997e-05	2.13424	3.89545
WBGene00004267	rab-3	Ras-related protein Rab-3(rab-3)	217	214	397	168	141	556	358	285	290	294	1.11596e-06	1.05053	2.45242074185264e-7	2.07128	5.95235
WBGene00004311	ras-2	R-RAS related(ras-2)	1318	816	1872	844	873	3462	2345	1726	1985	2179	9.24460621355659e-18	1.61092	3.32944550584114e-19	3.05447	17.0341
WBGene00016260	rege-1	Endoribonuclease rege-1(rege-1)	817	584	1338	669	647	1864	1237	1288	1139	1145	7.91263162820955e-12	1.15099	6.8076997418193e-13	2.22066	11.1017
WBGene00018869	rfip-1	FIP-RBD domain-containing protein(rfip-1)	2565	2162	4200	2286	2045	6916	4023	3683	3604	3747	2.88971037370194e-18	1.11624	9.54001924123359e-20	2.16781	17.5391
WBGene00044637	rft-1	Riboflavin transporter rft-1(rft-1)	163	116	342	155	130	512	266	247	211	299	3.40854e-06	1.21092	8.3156704869029e-7	2.31485	5.46743
WBGene00009100	rgef-1	Ras guanyl-releasing protein 3(rgef-1)	114	88	194	78	98	323	110	130	189	170	0.00012697	1.03354	4.40028e-05	2.04704	3.8963
WBGene00004347	rgs-4	RGS domain-containing protein(rgs-4)	254	249	513	255	178	667	454	418	437	340	4.99744660683638e-8	1.10165	8.30338565020834e-9	2.146	7.30125
WBGene00004356	rhi-1	putative rho GDP-dissociation inhibitor(rhi-1)	1552	1261	2422	1141	974	3458	2238	1868	1868	1928	5.09885702701313e-12	1.01719	4.27207279045285e-13	2.02398	11.2925
WBGene00004359	rhr-2	Ammonium transporter AmtB-like domain-containing protein(rhr-2)	82	61	113	56	45	249	175	106	91	158	1.31847678111059e-7	1.72862	2.38633855088878e-8	3.3141	6.87993
WBGene00012324	rhy-1	Regulator of hypoxia-inducible factor 1(rhy-1)	130	83	200	87	81	284	163	165	211	161	3.46960822449712e-8	1.21291	5.59418283132758e-9	2.31804	7.45972
WBGene00023069	rncs-1	RNA Non-Coding, Starvation up-regulated	348	294	577	329	292	3096	1902	602	1077	1394	2.67205842476535e-16	3.08342	1.17995777887162e-17	8.47622	15.5732
WBGene00004395	rol-3	Protein roller-3(rol-3)	216	113	382	158	107	489	390	390	301	263	4.523373981804e-8	1.52743	7.44782293794322e-9	2.88271	7.34454
WBGene00004457	rpm-1	E3 ubiquitin-protein ligase rpm-1(rpm-1)	220	190	427	261	212	699	349	411	352	311	1.21576e-06	1.03729	2.6930227823577e-7	2.05238	5.91515
WBGene00004512	rrn-1.1	Ribosomal RNA	7782	2030	2381	1520	3340	3036	13581	5943	4849	6816	0.0200768	1.70136	0.0114536	3.25208	1.69731
WBGene00004513	rrn-1.2	Ribosomal RNA	10963	3012	3121	2160	5037	4359	22491	7935	7374	9244	0.0191366	1.79945	0.0108614	3.48087	1.71813
WBGene00004622	rrn-3.1	Ribosomal RNA	312161	73156	76055	50125	139581	120386	597818	193580	167512	304773	0.0268775	1.81727	0.0158262	3.52414	1.57061
WBGene00011531	rsbp-1	Abi_C domain-containing protein(rsbp-1)	366	312	585	310	221	952	468	532	503	488	2.0484018274316e-11	1.10404	1.88531522924926e-12	2.14956	10.6886
WBGene00016344	rsef-1	Ras and EF-hand domain-containing protein homolog(rsef-1)	111	83	186	77	71	239	168	119	125	186	9.89759e-05	1.11664	3.34926e-05	2.16841	4.00447
WBGene00008311	rskn-2	Putative ribosomal protein S6 kinase alpha-2;Ribosomal protein S6 kinase(rskn-2)	1500	1153	2429	1285	1091	4158	2294	2107	2268	2088	5.68770242998907e-22	1.2119	1.02895492063996e-23	2.31642	21.2451
WBGene00020572	rund-1	RUN domain-containing protein(rund-1)	195	158	382	201	174	605	399	364	340	300	6.55890611554789e-10	1.32622	7.74797945617608e-11	2.50744	9.18317
WBGene00019666	sago-1	Piwi-like protein(sago-1)	2043	1502	3249	1631	1364	4963	3144	2870	2849	2409	5.31761002232463e-19	1.15129	1.542749718857e-20	2.22112	18.2743
WBGene00008205	sams-1	putative S-adenosylmethionine synthase 1(sams-1)	1016	625	1710	789	754	3199	2249	2263	1977	1583	6.9155672255546e-24	1.8668	8.76336988982325e-26	3.64722	23.1602
WBGene00015389	scav-1	SCAVenger receptor (CD36 family) related(scav-1)	609	354	678	371	352	1274	872	759	673	800	6.42812039307827e-11	1.37759	6.38256889383595e-12	2.59834	10.1919
WBGene00008542	scav-6	SCAVenger receptor (CD36 family) related(scav-6)	115	64	200	113	82	280	240	180	189	210	2.08244415408191e-7	1.51944	3.91836303106533e-8	2.8668	6.68143
WBGene00009895	scl-2	SCP domain-containing protein(scl-2)	835	620	2007	991	947	3990	3560	3960	2931	3646	5.44844798892613e-21	2.71669	1.15827781340239e-22	6.57365	20.2637
WBGene00009896	scl-3	SCP domain-containing protein(scl-3)	83	31	129	70	39	263	169	67	110	153	3.70799e-05	1.74437	1.13759e-05	3.35049	4.43086
WBGene00008027	scl-5	SCP domain-containing protein(scl-5)	368	365	996	356	315	1274	702	427	794	587	7.51739e-05	1.08704	2.46611e-05	2.12438	4.12393
WBGene00011124	sdz-27	SKN-1 Dependent Zygotic transcript(sdz-27)	8305	5992	12629	5817	5204	25469	16711	11956	12828	15290	9.41018129440669e-24	1.73124	1.22383349889741e-25	3.32014	23.0264
WBGene00018035	sek-4	Protein kinase domain-containing protein(sek-4)	148	112	228	117	123	396	247	180	206	219	5.366376711498e-7	1.1853	1.09509607365966e-7	2.2741	6.27032
WBGene00022499	set-30	MYND-type domain-containing protein(set-30)	718	552	1067	509	455	1483	1027	852	870	872	2.54756138375261e-9	1.02424	3.3089625976545e-10	2.03388	8.59388
WBGene00022242	sfrp-1	NTR domain-containing protein;Secreted frizzled-related protein 1;Secreted frizzled-related protein 5-like(sfrp-1)	89	72	190	76	61	261	223	156	177	140	1.2057668515289e-8	1.58036	1.77422133634724e-9	2.99044	7.91874
WBGene00044049	sfxn-5	Sideroflexin-5(sfxn-5)	130	66	207	75	112	311	274	233	188	217	9.59222290563218e-8	1.68359	1.6769396776249e-8	3.21227	7.01808
WBGene00019227	sgca-1	CADG domain-containing protein;Dystroglycan-type cadherin-like domain-containing protein(sgca-1)	157	125	233	104	84	299	180	224	199	229	1.24285e-06	1.1379	2.76235693259428e-7	2.2006	5.90558
WBGene00004789	sgk-1	Serine/threonine-protein kinase sgk-1(sgk-1)	628	411	893	498	397	1405	1031	716	839	964	2.56064130858185e-9	1.2935	3.33022129336198e-10	2.45123	8.59165
WBGene00004790	sgn-1	Sarcoglycan complex subunit protein(sgn-1)	142	128	290	120	134	493	322	276	229	272	6.18791396999744e-10	1.50061	7.26351218820875e-11	2.82963	9.20846
WBGene00004801	sir-2.2	NAD-dependent protein deacylase sir-2.2(sir-2.2)	350	347	559	271	332	914	615	539	495	517	1.31204045557282e-7	1.11011	2.37250166580862e-8	2.15861	6.88205
WBGene00009897	skpo-1	Peroxidase skpo-1(skpo-1)	17009	12807	26546	13166	11823	41234	23397	18932	22864	21338	1.26632174190142e-15	1.01732	6.19700593994277e-17	2.02415	14.8975
WBGene00017968	skpo-3	ShKT domain-containing protein(skpo-3)	70	75	182	97	78	394	303	318	210	225	2.05542767496376e-15	2.3363	1.04527793391238e-16	5.05005	14.6871
WBGene00004826	skr-20	Skp1-related protein(skr-20)	545	412	779	341	337	1098	743	590	613	683	1.929481728104e-7	1.02428	3.58711484257768e-8	2.03394	6.71456
WBGene00004810	skr-4	Skp1-related protein(skr-4)	670	540	1196	480	483	1731	1202	990	1059	1099	4.00292743985227e-14	1.37942	2.42278059302438e-15	2.60164	13.3976
WBGene00012130	slc-17.4	Major facilitator superfamily (MFS) profile domain-containing protein(slc-17.4)	781	600	1114	593	581	1887	1031	902	1036	1186	5.63661900920367e-10	1.10364	6.5600001140878e-11	2.14897	9.24898
WBGene00017398	slc-17.6	MFS domain-containing protein;Major facilitator superfamily (MFS) profile domain-containing protein(slc-17.6)	360	276	774	339	303	1047	957	825	801	787	1.00753368026307e-13	1.80416	6.48450188547806e-15	3.49225	12.9967
WBGene00022788	slc-17.7	Major facilitator superfamily (MFS) profile domain-containing protein(slc-17.7)	270	242	554	256	196	720	440	393	480	387	1.27648363465285e-8	1.09732	1.88679073300501e-9	2.13956	7.89398
WBGene00011643	slc-17.9	Major facilitator superfamily (MFS) profile domain-containing protein(slc-17.9)	234	83	170	94	98	395	291	237	271	205	7.34633550896387e-7	1.59544	1.54398597899941e-7	3.02187	6.13393
WBGene00019656	slc-25A10	Mitochondrial dicarboxylate carrier(slc-25A10)	729	688	1211	698	676	1865	1423	1223	1291	1062	8.39486402595613e-11	1.20184	8.4823469774563e-12	2.30033	10.076
WBGene00008320	slc-25A29	Mitochondrial carnitine/acylcarnitine carrier protein CACL(slc-25A29)	318	194	404	243	206	619	385	395	382	419	9.89592848656621e-8	1.08729	1.73498437742799e-8	2.12474	7.00454
WBGene00017867	slc-28.1	Concentrative nucleoside transporter C-terminal domain-containing protein;Sodium/nucleoside cotransporter(slc-28.1)	131	62	184	137	101	357	229	158	154	222	9.60335e-05	1.30568	3.23928e-05	2.472	4.01758
WBGene00017868	slc-28.2	Sodium/nucleoside cotransporter(slc-28.2)	136	128	216	113	87	345	234	114	220	167	0.000351807	1.03834	0.000135297	2.05387	3.4537
WBGene00020837	slc-36.2	Amino acid transporter transmembrane domain-containing protein(slc-36.2)	160	174	332	175	132	441	362	308	307	272	4.7884617760957e-8	1.28546	7.93847809591682e-9	2.43759	7.3198
WBGene00010421	slc-36.4	Amino acid transporter transmembrane domain-containing protein(slc-36.4)	127	116	214	143	94	267	248	198	201	150	0.000229851	1.00447	8.45629e-05	2.0062	3.63855
WBGene00016628	slc-36.5	Amino acid transporter transmembrane domain-containing protein(slc-36.5)	94	34	166	64	47	313	253	196	231	132	1.86010497683378e-11	2.33592	1.69902415340838e-12	5.04874	10.7305
WBGene00010340	slcf-1	MFS domain-containing protein(slcf-1)	288	217	408	252	293	736	478	447	421	424	4.10620485862886e-7	1.15866	8.17817707983688e-8	2.23251	6.38656
WBGene00004830	slo-1	BK channel;Calcium-activated potassium channel slo-1(slo-1)	222	175	371	214	135	571	350	273	391	222	4.42719e-06	1.0784	1.1091e-06	2.11169	5.35387
WBGene00020649	sma-10	Leucine-rich repeats and immunoglobulin-like domains protein sma-10(sma-10)	719	509	1192	555	456	1773	1358	1131	1186	1154	7.89572352675464e-17	1.52689	3.2583435979521e-18	2.88164	16.1026
WBGene00004860	sma-6	Serine/threonine-protein kinase receptor sma-6(sma-6)	393	367	708	373	289	1072	674	584	680	586	7.25045672164199e-12	1.18689	6.19567998306214e-13	2.27661	11.1396
WBGene00004875	smd-1	S-adenosylmethionine decarboxylase beta chain(smd-1)	369	322	1056	376	377	2080	1958	2485	1469	1285	9.62398741768078e-21	2.97778	2.12618313104244e-22	7.87771	20.0166
WBGene00004878	smf-3	NRAMP-like transporter smf-3(smf-3)	109	94	199	79	47	244	152	125	146	183	4.75608e-05	1.17799	1.4976e-05	2.26261	4.32275
WBGene00004890	smp-2	Sema domain-containing protein(smp-2)	403	346	824	455	332	1350	895	919	837	829	1.20720474106075e-16	1.61725	5.08243763431162e-18	3.06789	15.9182
WBGene00004911	snf-12	Sodium-dependent transporter snf-12(snf-12)	210	102	297	162	112	572	295	311	258	290	4.86319550011537e-10	1.4861	5.58689737320465e-11	2.8013	9.31308
WBGene00004902	snf-3	Sodium- and chloride-dependent betaine transporter(snf-3)	702	637	1361	683	552	2183	1351	1099	1363	1128	8.31561904761741e-16	1.33463	3.9584981043681e-17	2.52211	15.0801
WBGene00004921	snt-1	C2 domain-containing protein;Synaptotagmin-1(snt-1)	143	137	335	184	124	527	345	300	329	302	1.32685496135879e-10	1.51471	1.38935375695426e-11	2.85741	9.87718
WBGene00004925	snt-5	C2 domain-containing protein(snt-5)	126	93	264	123	103	420	261	201	166	183	6.11727e-06	1.24237	1.58911e-06	2.36586	5.21344
WBGene00004926	snt-6	C2 domain-containing protein(snt-6)	172	134	294	116	135	481	330	188	235	236	5.39338e-06	1.23168	1.37813e-06	2.3484	5.26814
WBGene00010868	somi-1	Zinc finger protein somi-1(somi-1)	433	380	769	373	362	1106	787	789	637	559	1.66234878477708e-9	1.17412	2.08988909332542e-10	2.25654	8.77928
WBGene00012891	sorb-1	SH3 domain-containing protein;Sorbin and SH3 domain-containing protein 1 homolog(sorb-1)	327	187	505	217	187	758	419	468	405	328	6.32747844373443e-9	1.18005	8.88103855658712e-10	2.26585	8.19877
WBGene00004949	sox-2	HMG box domain-containing protein;Transcription factor sox-2(sox-2)	454	361	803	419	364	1424	821	736	792	741	2.24320199188839e-16	1.39233	9.85550187349045e-18	2.62502	15.6491
WBGene00007549	spin-1	Major facilitator superfamily (MFS) profile domain-containing protein(spin-1)	436	422	848	534	369	1247	737	751	730	720	2.82784684433717e-8	1.06236	4.46986045590935e-9	2.08835	7.54854
WBGene00006893	spon-1	Spondin-1(spon-1)	1142	720	1599	952	676	2662	1469	1362	1303	1381	2.00657230674334e-10	1.05877	2.15796438157475e-11	2.08316	9.69755
WBGene00004986	spp-1	Saposin B-type domain-containing protein(spp-1)	145	115	469	143	122	559	682	1142	573	633	2.72324248758056e-12	3.05847	2.19085368946664e-13	8.33089	11.5649
WBGene00004995	spp-10	Saposin B-type domain-containing protein(spp-10)	13026	9706	20445	9747	8720	33668	21263	16082	19152	18560	5.11109010857575e-20	1.28597	1.26978311992961e-21	2.43846	19.2915
WBGene00004999	spp-14	Saposin B-type domain-containing protein(spp-14)	1164	892	2602	1063	1081	3035	2531	2685	2361	2858	1.08832306861811e-11	1.64903	9.59030832454641e-13	3.13622	10.9632
WBGene00005000	spp-15	Saposin B-type domain-containing protein(spp-15)	1117	697	1936	925	705	3716	2529	1846	2317	2336	2.09860822534741e-23	1.9537	2.90428483040992e-25	3.87366	22.6781
WBGene00005001	spp-16	Saposin B-type domain-containing protein(spp-16)	69	46	102	38	45	200	138	133	104	138	1.60178252562899e-12	1.93553	1.25792341737599e-13	3.8252	11.7954
WBGene00005003	spp-18	Saposin B-type domain-containing protein(spp-18)	443	281	951	474	311	1281	907	850	897	918	5.43494815939905e-11	1.61338	5.35565546011644e-12	3.05967	10.2648
WBGene00004987	spp-2	Saposin B-type domain-containing protein(spp-2)	121	86	882	382	198	1138	1238	1675	1036	1091	2.81403609843094e-7	3.11785	5.44742961280253e-8	8.68091	6.55067
WBGene00044283	spp-22	Saposin B-type domain-containing protein(spp-22)	137	98	214	114	70	304	229	189	167	274	1.16915e-06	1.44876	2.57710334762348e-7	2.72974	5.93213
WBGene00004988	spp-3	Saposin B-type domain-containing protein(spp-3)	199	175	585	200	210	964	658	734	691	674	2.4289531030351e-18	2.29863	7.79613959706972e-20	4.91991	17.6146
WBGene00004990	spp-5	Saposin B-type domain-containing protein(spp-5)	1300	954	3260	1398	1134	4427	3610	3781	3403	3519	1.47844025446608e-16	1.99802	6.34946222746413e-18	3.99452	15.8302
WBGene00004993	spp-8	Saposin B-type domain-containing protein(spp-8)	496	389	1447	517	505	2544	2252	2024	1545	1530	9.65449166955773e-18	2.48998	3.50121206857658e-19	5.61769	17.0153
WBGene00021495	sqst-2	ZZ-type domain-containing protein(sqst-2)	165	133	201	97	118	420	197	144	225	222	2.96772e-05	1.10656	8.87525e-06	2.15331	4.52758
WBGene00005018	sqt-3	Collagen triple helix repeat protein;Cuticle collagen 1(sqt-3)	64	101	131	64	49	216	123	142	146	106	2.07449e-06	1.28669	4.83731133286996e-7	2.43967	5.68309
WBGene00005642	srp-1	Serpin domain-containing protein(srp-1)	433	276	779	311	288	1795	1277	1016	1063	852	2.89849562087972e-29	2.35074	1.61900130553515e-31	5.10087	28.5378
WBGene00005643	srp-2	Serpin domain-containing protein(srp-2)	783	542	1335	563	468	2041	1394	1023	1179	999	9.44434757285808e-13	1.36289	7.17282254178717e-14	2.57201	12.0248
WBGene00005647	srp-6	Serpin domain-containing protein(srp-6)	716	620	1394	718	607	2364	1345	1302	1224	1195	9.27255508473346e-17	1.34108	3.86517510826739e-18	2.5334	16.0328
WBGene00005649	srp-8	Serpin domain-containing protein(srp-8)	104	99	196	89	68	305	172	134	177	111	1.45742e-05	1.07153	4.09464e-06	2.10166	4.83641
WBGene00005652	srr-1	Serpentine Receptor, class R(srr-1)	85	61	105	75	53	172	117	142	94	98	3.8611e-05	1.1075	1.18971e-05	2.15472	4.41329
WBGene00005655	srr-4	Serpentine Receptor, class R(srr-4)	3197	2430	4712	2336	1914	7727	3989	3207	3607	4348	4.96213093432057e-10	1.01399	5.71710291890874e-11	2.01949	9.30433
WBGene00005712	srv-1	Serpentine receptor class V-1(srv-1)	309	166	470	214	164	729	398	294	314	414	1.32109e-05	1.13029	3.68737e-06	2.18903	4.87907
WBGene00005833	srw-86	PH domain-containing protein(srw-86)	144	131	276	79	112	306	219	190	179	216	0.000225359	1.0095	8.26285e-05	2.01321	3.64713
WBGene00012211	ssp-37	MSP domain-containing protein(ssp-37)	369	237	565	260	243	847	594	432	663	640	2.11913223580665e-10	1.48914	2.29659629543936e-11	2.80722	9.67384
WBGene00010251	sta-2	Signal transducer and activator of transcription b(sta-2)	284	276	587	261	218	991	638	520	528	561	1.07222442197795e-14	1.55775	6.08718191362703e-16	2.94394	13.9697
WBGene00006063	sto-1	Band 7 domain-containing protein;Stomatin-1(sto-1)	2617	2074	4477	2047	1902	6444	3786	3235	3500	3576	6.62194873506016e-15	1.03579	3.67671351192169e-16	2.05024	14.179
WBGene00006067	sto-5	Band 7 domain-containing protein(sto-5)	123	141	229	110	103	346	214	237	178	189	9.4457145447911e-7	1.12343	2.03954986836256e-7	2.17865	6.02477
WBGene00006220	str-176	MFS domain-containing protein;Major facilitator superfamily (MFS) profile domain-containing protein(str-176)	473	323	786	428	360	1893	1364	1055	1068	1106	9.06279955727213e-28	2.20772	5.96883005439348e-30	4.61944	27.0427
WBGene00017464	sulp-2	STAS domain-containing protein(sulp-2)	190	129	340	132	115	550	457	354	376	336	1.69010471300578e-15	1.91484	8.51040639145886e-17	3.77072	14.7721
WBGene00012259	sulp-7	SLC26A/SulP transporter domain-containing protein;STAS domain-containing protein(sulp-7)	91	118	230	99	95	432	175	213	225	210	8.76930316969264e-10	1.4791	1.05714150757612e-10	2.78774	9.05703
WBGene00013963	sulp-8	STAS domain-containing protein(sulp-8)	469	453	805	390	378	1244	820	703	735	690	2.11036305541439e-11	1.16872	1.95817764124736e-12	2.24812	10.6756
WBGene00012759	sup-1	Protein SUP-1(sup-1)	631	438	993	561	468	1647	1004	944	894	882	4.82669094869687e-13	1.23058	3.47264217484402e-14	2.34661	12.3164
WBGene00020504	svh-2	Tyrosine-protein kinase receptor svh-2(svh-2)	2638	1879	4156	2132	1954	6589	3788	3384	3485	3704	3.55603893214502e-16	1.115	1.60681375675081e-17	2.16595	15.449
WBGene00007384	swt-3	Sugar transporter SWEET1(swt-3)	205	103	305	114	111	595	662	575	397	373	8.81822552446421e-16	2.59661	4.22716104757559e-17	6.04862	15.0546
WBGene00011190	swt-6	Sugar transporter SWEET(swt-6)	453	356	668	316	283	1122	561	418	542	732	5.69046e-06	1.09595	1.46496e-06	2.13754	5.24485
WBGene00019645	swt-7	Sugar transporter SWEET(swt-7)	1072	957	2024	790	839	2895	2740	2778	1815	1987	2.39061340966775e-14	1.78921	1.40706383261812e-15	3.45626	13.6215
WBGene00006365	syg-1	Ig-like domain-containing protein;Synaptogenesis protein syg-1(syg-1)	237	190	425	207	158	571	344	331	342	291	4.26074685496998e-8	1.01232	6.99408966855847e-9	2.01715	7.37051
WBGene00007750	syg-2	Nephrin;Synaptogenesis protein syg-2(syg-2)	167	139	364	194	95	405	260	354	271	185	0.000232214	1.05743	8.55872e-05	2.08122	3.63411
WBGene00006366	sym-1	Leucine-rich repeat-containing protein let-4(sym-1)	165	220	463	259	164	417	419	468	342	323	0.000533231	1.10788	0.000212803	2.15529	3.27308
WBGene00006371	syx-3	Putative syntaxin-3(syx-3)	373	280	516	261	245	802	490	529	494	429	2.50790995797626e-11	1.11285	2.36050883080883e-12	2.16273	10.6007
WBGene00020137	T01B10.5	Transmembrane protein(T01B10.5)	59	58	80	54	56	173	103	63	101	73	0.000478615	1.05622	0.000189172	2.07948	3.32001
WBGene00011310	T01B4.3	DUF4604 domain-containing protein(T01B4.3)	188	159	308	179	159	579	403	302	339	304	1.83998196353305e-11	1.4493	1.6735475800038e-12	2.73076	10.7352
WBGene00020149	T01D1.4	1,2-dihydroxy-3-keto-5-methylthiopentene dioxygenase homolog;putative inactive acireductone dioxygenase 1(T01D1.4)	462	339	654	377	297	1055	748	591	612	671	2.36198040546733e-10	1.24235	2.58350837179919e-11	2.36584	9.62672
WBGene00011330	T01D3.6	IgGFc-binding protein-like(T01D3.6)	148	57	413	121	158	607	477	700	382	439	9.1733424399795e-9	2.5	1.3215119413326e-9	5.65684	8.03747
WBGene00011335	T01E8.8	BPTI/Kunitz inhibitor domain-containing protein(T01E8.8)	439	278	607	294	282	1098	596	492	458	515	6.78785658577171e-8	1.11408	1.15781196952805e-8	2.16458	7.16827
WBGene00020155	T02B11.3	DUF19 domain-containing protein(T02B11.3)	3135	2049	4514	2329	1950	7460	4408	3542	4641	4324	3.8346260735128e-18	1.25872	1.28833206138029e-19	2.39284	17.4163
WBGene00020156	T02B11.4	DUF19 domain-containing protein(T02B11.4)	330	239	537	277	211	686	525	385	499	404	3.90883490277457e-7	1.07393	7.74790618420071e-8	2.10516	6.40795
-----	T02B5.3		55	59	146	60	44	271	244	187	170	191	1.10269535305548e-15	2.43543	5.35030175471687e-17	5.40926	14.9575
WBGene00011366	T02C1.2	RING-type domain-containing protein(T02C1.2)	124	67	187	107	68	327	164	128	144	168	2.17589e-05	1.1577	6.35261e-06	2.23102	4.66236
WBGene00020158	T02C5.1	TNFR-Cys domain-containing protein(T02C5.1)	3241	2427	5006	2452	2268	9304	5850	4235	4886	4827	1.1760980983022e-20	1.40994	2.64732377275193e-22	2.65725	19.9296
WBGene00011374	T02D1.8	DUF4440 domain-containing protein(T02D1.8)	120	112	238	83	108	335	187	182	186	204	1.04068e-06	1.15776	2.27396210179869e-7	2.2311	5.98268
WBGene00011393	T03D8.6	Gamma-glutamyltransferase;Gamma-glutamyltranspeptidase 1(T03D8.6)	359	322	612	261	277	1139	848	954	754	695	6.65005419642765e-23	1.9577	1.00901197478102e-24	3.88443	22.1772
WBGene00011404	T03F7.7	CRAL-TRIO domain-containing protein(T03F7.7)	276	213	617	243	226	1293	873	643	778	792	1.63628234346746e-23	2.29546	2.18261921596327e-25	4.90912	22.7861
WBGene00020195	T03G6.3	Ectonucleotide pyrophosphatase/phosphodiesterase family member 6(T03G6.3)	177	162	307	169	110	536	318	272	305	229	6.41529491615538e-10	1.29095	7.5571585798479e-11	2.4469	9.19278
WBGene00020200	T04A6.1	Leptin receptor gene-related protein(T04A6.1)	403	324	727	378	274	1361	971	710	783	813	5.30571229468563e-18	1.77476	1.82681048579005e-19	3.42181	17.2753
WBGene00011422	T04B2.3	Shieldin complex subunit 1(T04B2.3)	84	88	105	84	66	208	140	114	152	94	0.000112012	1.06443	3.82774e-05	2.09134	3.95074
WBGene00020207	T04B8.5	AA_permease domain-containing protein;Solute carrier family 12 member 9(T04B8.5)	1773	1425	3225	1680	1441	4956	3155	2965	2708	2905	2.44517604397314e-17	1.26858	9.56399212234961e-19	2.40925	16.6117
WBGene00077693	T04C12.11	LITAF domain-containing protein(T04C12.11)	377	223	636	273	295	1249	875	589	654	691	8.19183081984271e-14	1.80957	5.19715152471889e-15	3.50537	13.0866
WBGene00011430	T04C12.8	Secreted protein(T04C12.8)	85	41	124	72	50	220	151	134	127	122	2.77806715059607e-9	1.58333	3.63152087714434e-10	2.99661	8.55626
WBGene00011436	T04F3.1	Aminotransferase class I/classII domain-containing protein(T04F3.1)	660	444	1022	659	486	2220	1493	1391	1146	1300	6.04303885542349e-20	1.82942	1.51642742432886e-21	3.55393	19.2187
WBGene00011439	T04F3.4	EF-hand domain-containing protein(T04F3.4)	77	69	121	39	50	184	138	74	91	130	0.000153269	1.28373	5.40755e-05	2.43467	3.81454
WBGene00011446	T04F8.8	Translation initiation factor IF-2(T04F8.8)	628	429	1666	772	665	3603	4141	4086	3330	3535	3.27923973757692e-24	3.39398	3.90938959961233e-26	10.5121	23.4842
WBGene00020215	T04G9.4	L-aminoadipate-semialdehyde dehydrogenase-phosphopantetheinyl transferase(T04G9.4)	204	202	373	107	117	537	456	403	393	374	2.08369141755699e-11	1.81482	1.92648085208062e-12	3.51816	10.6812
WBGene00020219	T05A7.1	Uncharacterized protein(T05A7.1)	473	436	741	399	433	1136	783	874	725	727	5.57834239826909e-10	1.19871	6.48752617389361e-11	2.29535	9.25349
WBGene00020247	T05B11.4	Glycosyltransferase family 92 protein(T05B11.4)	109	121	211	140	97	349	197	194	179	239	4.85298e-06	1.18324	1.22754e-06	2.27086	5.31399
WBGene00020248	T05C1.1	Activin_recp domain-containing protein(T05C1.1)	117	111	232	116	85	396	211	200	151	155	4.67949e-06	1.14122	1.17933e-06	2.20567	5.3298
WBGene00014505	T05E11.9		3058	2428	4046	2112	2223	6585	4249	3799	3451	4925	1.04344630275711e-9	1.14619	1.26744582168996e-10	2.21328	8.98153
WBGene00011486	T05E12.3	BTB domain-containing protein(T05E12.3)	987	674	1495	979	623	1945	1765	1827	1388	1625	4.62635074600316e-9	1.39098	6.32145800141658e-10	2.62257	8.33476
WBGene00020260	T05E7.4	MARVEL domain-containing protein(T05E7.4)	165	150	253	81	96	436	237	203	209	157	1.58777e-05	1.13084	4.50983e-06	2.18986	4.79921
WBGene00011540	T06E6.10	TIL domain-containing protein(T06E6.10)	241	180	487	212	209	958	809	696	698	455	2.2853897075216e-19	2.23572	6.26838861004258e-21	4.70997	18.641
WBGene00020294	T06F4.1	Uncharacterized protein(T06F4.1)	109	77	211	132	74	287	198	156	171	141	9.37564e-05	1.0615	3.14684e-05	2.08711	4.028
-----	T07D1.2		1040	790	1672	821	814	3042	1928	1597	1779	1760	3.39619907179579e-22	1.50127	5.86086155147663e-24	2.83092	21.469
WBGene00020307	T07D3.4	Fukutin;Nucleotidyltransferase family protein(T07D3.4)	217	187	421	150	146	514	367	237	309	285	2.39656e-05	1.0375	7.04682e-06	2.05267	4.62041
WBGene00011579	T07D4.2	UPF0046 protein T07D4.2(T07D4.2)	168	107	273	133	106	478	283	236	283	143	8.7959819829201e-7	1.30288	1.88385808371169e-7	2.46722	6.05572
WBGene00020315	T07E3.4	F-box domain-containing protein(T07E3.4)	862	690	1611	861	603	2096	1510	1344	1327	940	7.57383676785713e-8	1.04584	1.29819161273149e-8	2.06457	7.12068
WBGene00020324	T07F12.4	Protein kinase domain-containing protein(T07F12.4)	124	83	187	82	66	187	177	149	197	97	0.000801472	1.0087	0.000332415	2.0121	3.09611
WBGene00011596	T07G12.5	Permease;Solute carrier family 23 member 2;Sulfate_transp domain-containing protein(T07G12.5)	54	62	140	73	52	226	232	176	188	132	6.93397649329891e-11	2.08061	6.93108613210954e-12	4.22987	10.159
-----	T07H6.1		122	116	153	47	81	197	152	203	131	130	0.00154363	1.06154	0.000682312	2.08715	2.81146
WBGene00020340	T08B1.1	Major facilitator superfamily (MFS) profile domain-containing protein(T08B1.1)	439	281	476	209	232	798	498	468	461	450	1.31910489560489e-7	1.11393	2.38857510067013e-8	2.16435	6.87972
WBGene00020341	T08B1.4	Fungal lipase-like domain-containing protein(T08B1.4)	523	349	739	352	348	1276	816	669	613	808	1.79817988657063e-10	1.34015	1.91643666920832e-11	2.53177	9.74517
WBGene00020357	T08E11.1	FTH domain-containing protein(T08E11.1)	129	56	172	65	71	259	127	172	144	177	1.72589e-06	1.34501	3.95968281170505e-7	2.54032	5.76299
-----	T08H10.1		455	336	887	347	339	1381	1047	793	851	819	1.77703587599715e-15	1.68394	8.96295710694687e-17	3.21304	14.7503
WBGene00020378	T09B4.4	EF-hand domain-containing protein(T09B4.4)	139	76	203	107	86	306	189	152	168	221	5.14583e-06	1.22426	1.31016e-06	2.33636	5.28854
WBGene00011681	T10B10.4	Glycine N-acyltransferase-like protein(T10B10.4)	477	375	938	499	369	1304	799	718	819	717	1.14143814235349e-9	1.14164	1.39408660154053e-10	2.20632	8.94255
WBGene00011684	T10B10.8	Nucleotide-diphospho-sugar transferase(T10B10.8)	184	127	336	146	176	590	213	183	259	311	0.000770957	1.00654	0.000318731	2.00909	3.11297
WBGene00020393	T10B5.7	Fungal lipase-like domain-containing protein(T10B5.7)	594	458	1127	513	423	1832	1179	932	1176	1019	7.10002044730863e-18	1.54627	2.48604300781128e-19	2.92061	17.1487
------	T10E9.3		86	66	118	46	51	159	117	111	93	93	5.77968e-05	1.04492	1.85075e-05	2.06325	4.2381
WBGene00020426	T10H10.2	Sulfhydryl oxidase(T10H10.2)	195	169	352	110	136	567	340	304	363	296	4.04601202309008e-12	1.51288	3.34609747970434e-13	2.85378	11.393
WBGene00044779	T10H9.8	EF-hand domain-containing protein(T10H9.8)	231	165	385	204	161	603	484	430	379	465	1.08179063977759e-12	1.66502	8.3152227584405e-14	3.17118	11.9659
-----	T11F9.12		1600	1098	2233	1174	1025	3639	2041	1881	1885	1814	1.1154852491857e-14	1.01856	6.35161671691399e-16	2.02589	13.9525
WBGene00011718	T11G6.3	Major facilitator superfamily (MFS) profile domain-containing protein(T11G6.3)	94	73	180	107	71	339	235	245	215	195	4.14868622279725e-15	1.88878	2.21813623050919e-16	3.70322	14.3821
-----	T12A2.1		143	115	261	79	109	549	308	285	316	249	1.10982317213617e-17	1.93965	4.08030028271822e-19	3.83613	16.9547
WBGene00011723	T12A7.2	EGF-like domain-containing protein(T12A7.2)	258	210	469	218	158	638	476	380	384	335	1.02310896963324e-8	1.23234	1.49009701538081e-9	2.34947	7.99008
WBGene00011727	T12A7.6	Uncharacterized protein(T12A7.6)	290	214	488	219	199	658	490	366	354	385	5.01910453266781e-7	1.11132	1.01721076439478e-7	2.16043	6.29937
WBGene00020445	T12B3.2	Major facilitator superfamily (MFS) profile domain-containing protein(T12B3.2)	123	65	222	115	86	409	299	329	289	320	2.22744488281713e-16	2.24509	9.76770327938148e-18	4.74067	15.6522
WBGene00011733	T12D8.5	Secreted protein(T12D8.5)	1753	1415	3363	1676	1470	8569	6690	4691	5838	5729	2.95487789464361e-42	2.60382	1.97073973798657e-45	6.07892	41.5295
WBGene00011736	T12D8.9	Protein PFC0760c-like(T12D8.9)	282	276	752	312	335	1097	1083	1095	890	575	4.20552199230316e-11	2.02439	4.06352646025791e-12	4.0682	10.3762
WBGene00020476	T13B5.9	Leishmanolysin-like peptidase(T13B5.9)	98	69	233	72	75	299	231	169	179	243	4.41942993888879e-8	1.73445	7.26930826963534e-9	3.32752	7.35463
WBGene00020497	T14A8.2	MS Related Protein(T14A8.2)	73	73	94	85	49	204	129	79	121	79	0.00127834	1.01302	0.000553218	2.01813	2.89335
WBGene00020530	T15B12.1	Calponin-homology (CH) domain-containing protein(T15B12.1)	410	391	848	467	353	1468	863	729	735	705	1.77607177395591e-11	1.3209	1.61393766870524e-12	2.49822	10.7505
WBGene00011798	T16G1.4	CHK kinase-like domain-containing protein(T16G1.4)	84	77	200	107	86	386	199	181	201	216	1.0072219481796e-10	1.65719	1.0353519483997e-11	3.15402	9.99687
WBGene00011799	T16G1.5	CHK kinase-like domain-containing protein(T16G1.5)	93	49	199	80	115	215	197	224	129	152	0.000914949	1.28776	0.000384058	2.44149	3.0386
WBGene00011800	T16G1.6	CHK kinase-like domain-containing protein(T16G1.6)	203	108	547	260	229	1207	767	504	603	645	2.34328920150439e-10	2.24946	2.56111058205274e-11	4.75503	9.63017
WBGene00011801	T16G1.7	CHK kinase-like domain-containing protein(T16G1.7)	619	425	1046	451	433	1793	942	695	995	992	4.76564825344599e-11	1.34714	4.66036298565414e-12	2.54407	10.3219
WBGene00011817	T16H12.9	Uncharacterized protein(T16H12.9)	161	121	203	145	106	366	244	164	255	253	3.09172e-06	1.22597	7.4799215301163e-7	2.33913	5.5098
-----	T18D3.7		594	403	811	393	359	1570	613	552	707	839	7.03841512463866e-7	1.10685	1.47164194519331e-7	2.15375	6.15253
WBGene00011831	T19B10.2	DUF19 domain-containing protein(T19B10.2)	532	309	1317	502	441	4329	4459	4590	2884	2844	2.49700378119539e-34	4.05848	5.02548508910433e-37	16.6618	33.6026
WBGene00011833	T19B10.5	PDZ domain-containing protein(T19B10.5)	110	105	163	116	57	369	272	307	222	263	8.3890847236434e-15	2.10952	4.71383335034235e-16	4.31549	14.0763
WBGene00020563	T19C3.5	Uncharacterized protein(T19C3.5)	645	785	2046	790	575	2260	1368	1139	1514	982	5.55486e-05	1.00823	1.77459e-05	2.01145	4.25533
WBGene00020577	T19D12.2	VWFA domain-containing protein(T19D12.2)	317	263	544	279	279	792	554	487	573	441	7.35697472370247e-10	1.19039	8.76458264291024e-11	2.28214	9.1333
WBGene00020579	T19D12.4	VWFA domain-containing protein(T19D12.4)	6976	4370	10636	5528	4911	21220	12801	11237	10504	12486	3.54456165872441e-24	1.64761	4.28479733651555e-26	3.13313	23.4504
WBGene00020581	T19D12.6	Laminin G domain-containing protein(T19D12.6)	5319	3580	7924	4090	3775	13358	9237	7310	6944	7265	3.50067225850015e-16	1.30586	1.57887760887752e-17	2.47232	15.4558
-----	T19D2.2		1374	955	1989	949	884	3549	1944	1728	1808	1793	2.1153846720848e-19	1.25133	5.73155496813306e-21	2.3806	18.6746
WBGene00020589	T19H12.3	Secreted salivary protein(T19H12.3)	272	148	298	152	126	487	300	218	258	295	4.41351e-05	1.03169	1.37833e-05	2.04441	4.35522
WBGene00011850	T20B3.1	Choline/carnitine acyltransferase domain-containing protein(T20B3.1)	843	555	1349	688	605	2018	1297	1268	1160	1124	2.16532884464962e-13	1.2141	1.48206334427456e-14	2.31996	12.6645
-----	T20D3.2		391	248	902	304	326	1032	1031	1177	743	795	8.683903863961e-10	1.91588	1.04612264138588e-10	3.77344	9.06128
WBGene00020617	T20D4.11	DUF19 domain-containing protein(T20D4.11)	224	134	325	136	114	360	352	301	234	283	9.78087e-06	1.24948	2.65254e-06	2.37756	5.00962
WBGene00020613	T20D4.7	Thioredoxin domain-containing protein(T20D4.7)	403	220	747	250	237	1199	667	472	610	755	3.95577075774016e-9	1.62192	5.32932517257866e-10	3.07785	8.40277
WBGene00011864	T20F10.2	CAP-Gly domain-containing linker protein 1-like;Leucine zipper protein 1;Si:ch211-1a19.3(T20F10.2)	582	500	944	563	448	1445	897	843	850	833	1.09788232507643e-10	1.05828	1.13312073234233e-11	2.08244	9.95944
WBGene00020631	T20F7.3	Kinase(T20F7.3)	62	40	123	61	68	251	90	80	129	131	3.25811e-05	1.37976	9.86255e-06	2.60226	4.48703
WBGene00020632	T20F7.5		511	359	718	317	303	1261	781	588	625	692	6.26473960097624e-11	1.30921	6.21512307224821e-12	2.47806	10.2031
WBGene00011870	T20G5.8	ShKT domain-containing protein(T20G5.8)	123	114	340	177	142	646	463	417	362	366	1.93162938872904e-13	2.05187	1.30154867926227e-14	4.14644	12.7141
WBGene00011893	T21C9.6	Phosphoenolpyruvate synthase(T21C9.6)	195	177	411	261	246	701	466	374	426	432	4.16857159542793e-7	1.34922	8.31281638704762e-8	2.54775	6.38001
-----	T21F4.1		1714	1220	2896	1406	1372	4816	2921	2391	2587	2835	7.54222395704098e-16	1.32796	3.54632289434857e-17	2.51048	15.1225
WBGene00020662	T21H3.1	Fungal lipase-like domain-containing protein(T21H3.1)	700	395	1968	882	718	2557	2666	3665	1718	1797	1.51533158642395e-8	2.30289	2.27141825126325e-9	4.93446	7.81949
WBGene00020674	T22B7.7	HotDog ACOT-type domain-containing protein(T22B7.7)	64	60	190	59	73	796	596	471	436	399	4.24903404736564e-39	3.91641	3.89657144818859e-42	15.0993	38.3717
WBGene00020692	T22E5.6	Transmembrane protein(T22E5.6)	110	73	148	105	57	265	167	118	162	119	1.57474e-05	1.14709	4.46887e-06	2.21466	4.80279
WBGene00044553	T23B12.11	TransThyretin-Related family domain(T23B12.11)	237	157	389	154	169	761	475	410	304	399	4.98432275883311e-12	1.67746	4.17195502281654e-13	3.19864	11.3024
-----	T23B12.8		375	273	519	290	247	701	452	458	503	646	1.34521e-06	1.14139	3.01003500795981e-7	2.20593	5.87121
WBGene00044767	T23B7.3	Neuropeptide-Like Protein(T23B7.3)	126	117	265	138	132	600	225	181	203	239	1.66048e-05	1.26078	4.73297e-06	2.39625	4.77977
WBGene00020732	T23E7.2	Aggrecan core protein;Fibronectin type-III domain-containing protein;Glycosyltransferase;Rab-GAP TBC domain-containing protein;Uncharacterized protein(T23E7.2)	211	160	532	243	144	689	526	509	468	278	2.2337477748549e-7	1.54464	4.22540533651169e-8	2.91731	6.65097
WBGene00044772	T23E7.6	Symporter YagG(T23E7.6)	1073	861	1865	1003	870	4273	2544	1665	2396	2706	8.93649659997468e-20	1.9042	2.26485616206111e-21	3.743	19.0488
WBGene00011957	T23F11.6	protein of unknown function DB domain-containing protein(T23F11.6)	394	316	1047	568	373	2001	1240	980	1005	1414	6.51799669041555e-12	2.02927	5.5589083904086e-13	4.08199	11.1859
WBGene00020747	T24A6.7	NADAR domain-containing protein(T24A6.7)	203	227	371	176	168	511	358	364	334	272	2.2344124388583e-7	1.08446	4.22852541576351e-8	2.12058	6.65084
WBGene00020764	T24C12.1	Tetraspanin family protein(T24C12.1)	68	49	121	46	55	161	94	132	114	136	2.12104724375456e-7	1.46656	3.99453582629558e-8	2.76362	6.67345
WBGene00020765	T24C12.3	Carbohydrate kinase PfkB domain-containing protein(T24C12.3)	104	75	159	51	64	290	180	214	148	126	3.93276285191987e-10	1.67445	4.4393171333885e-11	3.19199	9.4053
WBGene00011984	T24C2.5	Uncharacterized protein(T24C2.5)	327	221	539	266	191	970	486	406	408	489	3.08344666378831e-9	1.29251	4.06670497883543e-10	2.44954	8.51096
WBGene00020786	T25B2.2	Uncharacterized protein(T25B2.2)	672	628	1430	736	549	2031	1217	1002	1090	1289	9.7264952248403e-9	1.16264	1.40930793670466e-9	2.23866	8.01204
WBGene00012018	T25C12.3	C-type LECtin(T25C12.3)	540	302	881	354	337	1231	1050	1365	877	640	2.2128447717716e-10	1.78404	2.41116141451061e-11	3.4439	9.65505
WBGene00020799	T25D10.1	Uncharacterized protein(T25D10.1)	212	139	276	118	100	430	278	209	232	250	1.04029e-06	1.17309	2.27224678969358e-7	2.25494	5.98285
WBGene00020797	T25D3.3	Tryptophan synthase beta chain-like PALP domain-containing protein(T25D3.3)	311	320	870	383	324	1440	990	805	784	886	1.94736536155561e-13	1.81866	1.31501954385998e-14	3.52753	12.7106
WBGene00020806	T25F10.3	EGF-like domain-containing protein(T25F10.3)	308	239	485	253	260	882	570	460	542	523	1.36263594641475e-13	1.44472	8.94034589269201e-15	2.7221	12.8656
WBGene00020811	T25G12.3	Salivary glue protein Sgs-3-like(T25G12.3)	239	220	374	193	148	844	507	414	410	497	6.0768433528122e-18	1.79988	2.10751716112536e-19	3.4819	17.2163
WBGene00044783	T26H5.10	Uncharacterized protein(T26H5.10)	80	44	146	69	73	285	239	254	204	253	1.50794321916013e-15	2.46571	7.54285895369805e-17	5.52398	14.8216
WBGene00235133	T26H5.14	Intraflagellar transport protein 43 homolog(T26H5.14)	71	68	120	58	60	221	188	160	185	159	3.37653411320471e-14	1.97112	2.02395000199598e-15	3.92073	13.4715
WBGene00044206	T26H5.9	DUF3795 domain-containing protein;HNH endonuclease(T26H5.9)	3264	2492	6798	3081	3154	10887	7185	7595	6767	8725	7.88043450099191e-18	1.79258	2.78558084903758e-19	3.46433	17.1034
WBGene00020834	T27A1.2	F-box associated domain-containing protein(T27A1.2)	1431	974	2140	1090	877	3331	2008	1549	1903	2239	4.03117253177989e-11	1.21806	3.88498161462072e-12	2.32634	10.3946
WBGene00020846	T27A10.6	Uncharacterized protein(T27A10.6)	272	266	517	253	233	987	658	533	522	384	3.74927197623294e-12	1.51095	3.07255886005584e-13	2.84997	11.4261
WBGene00012085	T27D12.1	Major facilitator superfamily (MFS) profile domain-containing protein(T27D12.1)	1484	1116	2817	1095	904	4921	3400	2891	3082	2666	1.33136387115897e-30	1.89938	6.21562124092556e-33	3.73053	29.8757
WBGene00020865	T27E4.7	Ovule protein(T27E4.7)	446	349	611	274	349	940	669	548	551	570	2.40149927255159e-7	1.0861	4.57075684804941e-8	2.123	6.61952
WBGene00012107	T27F6.8	F-box domain-containing protein(T27F6.8)	1629	1066	2450	1048	1020	3793	1833	1650	1819	2119	4.04516308277384e-9	1.00925	5.4598741400674e-10	2.01286	8.39306
WBGene00020869	T28A11.2	DUF19 domain-containing protein(T28A11.2)	2797	1713	4120	1777	1916	7581	4923	4445	4222	4196	1.19630287124106e-25	1.62027	1.1170147693122e-27	3.07432	24.9222
WBGene00020884	T28B4.1	F-box domain-containing protein(T28B4.1)	244	141	324	153	109	508	299	322	319	233	4.41761838053337e-9	1.25922	6.01783112446146e-10	2.39366	8.35481
-----	T28C12.4		538	380	1047	352	299	2348	1545	1388	1282	1412	7.64698344768349e-33	2.52629	2.29505130568242e-35	5.76088	32.1165
WBGene00012122	T28C6.8	Membrane protein BRI3(T28C6.8)	260	180	401	178	207	691	551	362	420	474	1.15969322252986e-10	1.61164	1.20174962534774e-11	3.05599	9.93566
-----	T28D9.3		580	406	997	488	351	1612	836	775	760	899	6.08644023537834e-11	1.24917	6.02808753616463e-12	2.37705	10.2156
WBGene00012134	T28F3.8	EGF-like domain-containing protein(T28F3.8)	204	181	518	255	138	822	643	555	585	425	2.95025371833255e-13	1.95997	2.05620017384411e-14	3.89053	12.5301
WBGene00012140	T28F4.5	Uncharacterized protein(T28F4.5)	4557	3324	7313	3373	2720	12817	7924	6293	6714	7649	1.450683081682e-22	1.51486	2.33415452075553e-24	2.8577	21.8384
-----	T28H10.3		10180	6424	15440	8018	7140	27848	16691	14278	14005	16364	7.12800515844441e-19	1.42069	2.10958051792227e-20	2.67714	18.147
WBGene00006404	tag-10	DPPIV_N domain-containing protein;Protein TolB;Translocation protein TolB(tag-10)	813	619	1065	561	499	1897	1170	1007	1118	937	5.22498557701372e-15	1.20116	2.85316011083284e-16	2.29924	14.2819
WBGene00007055	tag-196	Cathepsin F(tag-196)	6414	4094	9481	4634	4314	17473	10213	8329	8695	9265	2.24692829674973e-20	1.38413	5.37614356954708e-22	2.61014	19.6484
WBGene00018874	tag-234	UPAR/Ly6 domain-containing protein(tag-234)	87	42	157	59	71	203	139	153	99	157	1.96383e-05	1.40593	5.67783e-06	2.64988	4.7069
WBGene00044078	tag-243	Costars domain-containing protein(tag-243)	391	329	736	281	297	1363	624	469	559	515	1.31529203325076e-7	1.18765	2.37947787591009e-8	2.27781	6.88098
WBGene00044073	tag-244	CUB_2 domain-containing protein;IgGFc_binding domain-containing protein;Secreted protein(tag-244)	73	46	116	60	40	151	124	104	110	120	4.24101302065306e-7	1.41331	8.46788343848611e-8	2.66348	6.37253
-----	tag-260		343	316	630	276	234	996	731	609	624	518	1.06641771987447e-14	1.50681	6.03666220754284e-16	2.8418	13.9721
WBGene00009386	tag-290	BPTI/Kunitz inhibitor domain-containing protein(tag-290)	129	68	289	113	84	318	294	224	243	235	3.91247832365131e-7	1.6252	7.75972149392785e-8	3.08484	6.40755
WBGene00006459	tag-89	G-protein coupled receptors family 1 profile domain-containing protein(tag-89)	70	65	131	49	20	177	95	96	115	77	0.000102857	1.22042	3.49173e-05	2.33015	3.98777
WBGene00006530	tba-4	Tubulin alpha chain(tba-4)	1075	795	1782	707	792	2618	1811	1396	1450	1535	1.38175414029886e-11	1.24778	1.23603350774546e-12	2.37476	10.8596
WBGene00007849	tbc-19	TBC1 domain family member 2B(tbc-19)	701	566	1189	697	562	2249	1169	1089	1105	1106	6.21250380223603e-15	1.27578	3.42348062799335e-16	2.4213	14.2067
WBGene00016292	tbc-7	Rab-GAP TBC domain-containing protein;TLDc domain-containing protein(tbc-7)	517	347	815	463	318	1530	813	702	827	837	1.96579109562623e-14	1.43657	1.14063409967141e-15	2.70676	13.7065
WBGene00006541	tbh-1	DOMON domain-containing protein;Tyramine beta-hydroxylase(tbh-1)	7911	5200	13823	6427	5697	23164	14997	11590	12275	13843	4.80748219372628e-18	1.51487	1.63923319485957e-19	2.85772	17.3181
WBGene00016201	tdo-2	Tryptophan 2,3-dioxygenase(tdo-2)	695	446	1425	815	703	3357	2433	2386	1987	2180	2.27478727822087e-22	2.42752	3.77392803973283e-24	5.37969	21.6431
WBGene00013969	tep-1	TEP (ThiolEster containing Protein)(tep-1)	8977	5809	14732	8079	6388	28038	17560	14970	15152	12992	1.12709549507763e-22	1.54692	1.80410450233352e-24	2.92193	21.948
WBGene00015217	tes-1	uncharacterized protein(tes-1)	1289	919	1707	896	823	2833	1656	1409	1527	1598	2.98639231091542e-12	1.05293	2.41500670411668e-13	2.07474	11.5249
WBGene00016918	test-1	Thyroglobulin type-1 domain-containing protein(test-1)	404	308	748	300	334	1146	916	863	781	674	9.5224955556969e-16	1.69364	4.58064188048112e-17	3.23471	15.0212
WBGene00009213	thn-1	Pathogenesis-related protein 5-like(thn-1)	70	70	202	63	74	568	412	369	412	336	2.95409863985671e-33	3.25941	7.63460257070096e-36	9.57589	32.5296
-----	tiar-3		110	63	233	108	82	391	208	163	222	167	9.34941011414229e-8	1.47445	1.62903435919611e-8	2.77879	7.02922
WBGene00006479	tmbi-4	Transmembrane BAX inhibitor motif-containing protein 4(tmbi-4)	2055	1547	3560	1674	1515	5926	3727	2983	3465	3621	1.07842387306918e-21	1.46234	2.04985946694267e-23	2.75555	20.9672
WBGene00015177	tmc-2	TMC domain-containing protein;Transmembrane channel-like protein 2(tmc-2)	181	79	299	118	110	477	302	269	220	193	8.08606615403474e-7	1.4215	1.71496059156852e-7	2.67864	6.09226
WBGene00019345	tmem-135	Transmembrane protein 135 homolog(tmem-135)	79	50	160	52	52	184	133	112	143	129	5.57285197627479e-7	1.40644	1.14244627008418e-7	2.65083	6.25392
WBGene00006584	tni-1	Troponin I 1(tni-1)	105	89	263	102	64	404	269	241	272	213	7.59271213237986e-13	1.87727	5.65892842546694e-14	3.6738	12.1196
WBGene00006585	tni-3	Troponin I 3(tni-3)	175	143	373	135	127	569	339	396	314	263	3.20624555511979e-12	1.55961	2.6061604137072e-13	2.94774	11.494
WBGene00006587	tnt-2	Troponin T(tnt-2)	117	104	340	82	91	526	485	501	438	212	9.15524372163874e-12	2.52643	7.9225868970913e-13	5.76144	11.0383
WBGene00006599	tpa-1	Protein kinase C-like 1(tpa-1)	912	736	1547	772	797	2201	1553	1433	1351	1233	4.77842376910547e-11	1.11572	4.67683993741544e-12	2.16704	10.3207
WBGene00006602	tps-1	Alpha,alpha-trehalose-phosphate synthase [UDP-forming] 1(tps-1)	2250	1641	3234	1982	1508	6234	3426	3226	3399	2959	6.6819442424535e-26	1.28539	5.79343227357368e-28	2.43749	25.1751
WBGene00006609	tre-3	Trehalase(tre-3)	460	336	893	415	403	1584	1124	1006	1094	921	2.20016778456683e-21	1.8548	4.38382743235909e-23	3.61702	20.6575
WBGene00010873	trpa-2	Ion_trans domain-containing protein(trpa-2)	204	189	296	174	167	580	372	283	312	313	2.78222841280874e-9	1.27247	3.63928001642093e-10	2.41575	8.55561
WBGene00008849	try-10	Peptidase S1 domain-containing protein(try-10)	122	52	190	59	69	230	211	139	138	230	1.51292e-05	1.63128	4.27073e-06	3.09788	4.82018
WBGene00006623	try-5	Trypsin-like protease try-5(try-5)	214	133	305	134	118	473	268	255	214	220	1.7172e-06	1.04689	3.93689780911741e-7	2.06606	5.76518
WBGene00006641	tsp-15	Tetraspanin-15(tsp-15)	242	206	335	204	167	594	416	264	371	358	1.46570235012335e-7	1.22026	2.67479987029598e-8	2.32988	6.83395
WBGene00006632	tsp-6	Tetraspanin(tsp-6)	80	60	210	94	69	271	210	181	198	239	9.39675453934629e-9	1.80985	1.3544800832455e-9	3.50605	8.02702
WBGene00006634	tsp-8	Tetraspanin(tsp-8)	132	102	256	144	92	389	344	272	195	219	1.67741379605495e-7	1.54783	3.08622596420238e-8	2.92377	6.77536
WBGene00006635	tsp-9	Tetraspanin(tsp-9)	404	276	537	301	300	773	556	463	529	518	5.13788896670162e-7	1.02315	1.04453867895448e-7	2.03235	6.28922
WBGene00010630	ttll-15	putative tubulin polyglutamylase ttll-15(ttll-15)	92	49	160	59	75	235	215	171	141	186	1.64916990903603e-8	1.81595	2.4844101922702e-9	3.5209	7.78273
WBGene00006436	ttn-1	Ig-like domain-containing protein;Titin;Titin homolog(ttn-1)	1326	657	1335	1181	858	2898	1475	1853	1385	1420	5.09129e-06	1.07909	1.29458e-06	2.1127	5.29317
WBGene00011460	ttr-14	Transthyretin-like family protein(ttr-14)	832	680	1379	667	670	2376	1382	1147	1052	1413	2.12232819288604e-10	1.23464	2.3036859584307e-11	2.35323	9.67319
WBGene00011561	ttr-15	Transthyretin-like protein 15(ttr-15)	15366	12303	27918	12705	11840	46990	30031	23544	29521	30641	2.22212256436639e-23	1.58136	3.11226836859987e-25	2.99251	22.6532
WBGene00012382	ttr-16	Transthyretin-like protein 16(ttr-16)	5426	3364	11872	5324	4214	23206	18774	15634	16544	15765	1.75310303365228e-27	2.48494	1.25691422170985e-29	5.59812	26.7562
WBGene00012383	ttr-17	Transthyretin-like family protein(ttr-17)	1338	817	2697	1264	1089	5657	4239	3021	3893	4332	2.74467719814287e-23	2.42779	3.91279533874474e-25	5.38069	22.5615
WBGene00007142	ttr-18	Transthyretin-like family protein(ttr-18)	742	494	2179	690	509	4092	3066	3150	2735	3522	1.754275805895e-22	2.99216	2.8518864706088e-24	7.95667	21.7559
WBGene00018085	ttr-20	Transthyretin-like family protein(ttr-20)	254	226	578	164	242	824	564	389	486	597	4.1476958407563e-8	1.57555	6.78430949525958e-9	2.98049	7.38219
WBGene00013077	ttr-24	DUF4150 domain-containing protein;TransThyretin-Related family domain(ttr-24)	680	486	1714	722	588	3740	2973	2076	2601	2370	2.78592145962365e-26	2.68426	2.27611757434862e-28	6.42751	25.555
WBGene00013078	ttr-25	TransThyretin-Related family domain(ttr-25)	490	327	1221	587	521	3371	3135	2385	2303	2285	8.40589880899819e-28	3.22274	5.46611177242067e-30	9.33559	27.0754
WBGene00013079	ttr-26	Transthyretin-like family protein(ttr-26)	1344	954	2272	1283	1083	4036	3026	2330	2583	2786	9.74956291137163e-19	1.69757	2.96672818895427e-20	3.24353	18.011
WBGene00011284	ttr-27	Transthyretin-like family protein(ttr-27)	80	66	122	48	68	236	136	76	110	152	4.67868e-05	1.34494	1.47128e-05	2.54019	4.32988
WBGene00020335	ttr-30	TransThyretin-Related family domain(ttr-30)	343	199	660	252	262	1313	978	791	831	1050	2.1662826861704e-20	2.41838	5.16512587115243e-22	5.3457	19.6643
WBGene00020047	ttr-32	Transthyretin-like family protein(ttr-32)	325	282	894	244	250	1873	1266	1092	1121	1376	8.86671842553133e-25	2.79171	9.8313759949618e-27	6.92448	24.0522
WBGene00045245	ttr-34	TransThyretin-Related family domain(ttr-34)	2259	1855	4132	1810	1604	6033	3442	2472	3520	4010	6.40369993881717e-10	1.19865	7.53282252077618e-11	2.29525	9.19357
WBGene00017688	ttr-35	Transthyretin-like family protein(ttr-35)	207	142	385	187	219	844	652	630	532	603	1.98659287890371e-19	2.31587	5.34947478020757e-21	4.97903	18.7019
WBGene00044605	ttr-36	Transthyretin-like family protein(ttr-36)	273	193	468	227	208	699	550	579	483	529	2.96569421113229e-14	1.68332	1.76285116509989e-15	3.21167	13.5279
WBGene00017667	ttr-37	Transthyretin-like family protein(ttr-37)	225	164	350	166	152	814	477	429	450	474	3.86967988298763e-27	2.00622	2.80668736823613e-29	4.01729	26.4123
WBGene00044788	ttr-38	TransThyretin-Related family domain(ttr-38)	95	52	101	50	48	218	175	171	113	205	2.36874138124436e-10	2.10871	2.59682777518661e-11	4.31305	9.62548
WBGene00017374	ttr-41	Transthyretin-like family protein(ttr-41)	700	436	1381	650	538	3335	2653	2229	2249	2387	1.33399851875726e-35	2.78039	2.11304475668095e-38	6.87039	34.8748
WBGene00008341	ttr-44	Transthyretin-like family protein(ttr-44)	135	68	203	71	75	282	206	211	121	223	3.51318e-06	1.53003	8.61086895025676e-7	2.88791	5.4543
WBGene00044737	ttr-45	Transthyretin-like family protein(ttr-45)	13973	10018	21366	9349	9394	34278	21389	14625	19546	22380	5.47432564492097e-12	1.28723	4.61860571293041e-13	2.44059	11.2617
WBGene00011571	ttr-46	Transthyretin-like protein 46(ttr-46)	916	580	1646	683	651	3004	2378	2212	1841	1799	2.31649775106338e-25	2.09603	2.29815116612373e-27	4.27533	24.6352
WBGene00019203	ttr-47	Transthyretin-like family protein(ttr-47)	1571	1068	3030	1362	1216	6809	5425	3959	4084	4467	1.55464440715457e-32	2.4619	5.05470044843919e-35	5.50943	31.8084
WBGene00022515	ttr-48	Transthyretin-like family protein(ttr-48)	608	378	915	385	430	2100	1548	1119	1340	1289	3.96164842873522e-27	2.22186	2.9064198560125e-29	4.66496	26.4021
WBGene00023485	ttr-49	Transthyretin-like family protein(ttr-49)	129	123	230	97	96	344	196	160	180	256	6.5303e-06	1.20154	1.7073e-06	2.29985	5.18507
WBGene00008040	ttr-5	Transthyretin-like protein 5(ttr-5)	1797	1224	3094	1429	1232	6095	4063	2766	3474	3783	5.03288037273678e-23	1.8728	7.46855111585784e-25	3.66242	22.2982
WBGene00010440	ttr-51	Transthyretin-like family protein(ttr-51)	56115	38441	77586	37671	36099	138495	82894	59288	75510	83501	3.49421369768371e-14	1.3018	2.10131437249968e-15	2.46537	13.4567
WBGene00011774	ttr-54	Transthyretin-like family protein(ttr-54)	1666	1170	2439	1324	1184	4482	2955	2415	2489	3141	4.40392677050728e-18	1.54032	1.4942877829066e-19	2.90858	17.3562
WBGene00020339	ttr-59	Transthyretin-like family protein(ttr-59)	245	107	484	240	209	1269	1086	1122	937	1286	3.43890831556218e-22	3.33086	5.96325910493484e-24	10.0621	21.4636
WBGene00020886	ttr-6	Transthyretin-like family protein(ttr-6)	4127	3014	6652	2824	2721	10595	7833	6855	6343	6355	6.77984096018293e-25	1.55775	7.34788932741793e-27	2.94395	24.1688
WBGene00020049	ttr-8	Transthyretin-like family protein(ttr-8)	62	48	180	86	53	423	337	269	230	324	8.91177578150651e-18	2.93673	3.20214702945336e-19	7.65675	17.05
WBGene00006650	tts-1	Transcribed Telomerase-like Sequence	36006	27419	50385	33503	36071	108865	61984	46810	47296	69907	2.55692279615064e-7	1.25653	4.91133815950902e-8	2.3892	6.59228
WBGene00006652	ttx-1	Homeobox protein ttx-1(ttx-1)	180	83	259	131	97	343	214	176	264	180	4.91849e-05	1.06859	1.5553e-05	2.09738	4.30817
WBGene00006656	twk-1	Potassium channel domain-containing protein(twk-1)	451	280	649	362	317	1181	648	589	593	647	3.22010500810757e-11	1.26242	3.06574399271267e-12	2.39898	10.4921
WBGene00006678	twk-25	Potassium channel domain-containing protein(twk-25)	108	72	184	125	62	261	222	210	117	223	3.08279e-05	1.4842	9.25222e-06	2.79762	4.51106
WBGene00006685	twk-33	Potassium channel domain-containing protein(twk-33)	80	45	158	78	75	267	178	152	146	94	3.54048e-06	1.43921	8.68912845416037e-7	2.71172	5.45094
WBGene00006686	twk-34	Potassium channel domain-containing protein(twk-34)	111	98	235	200	104	485	360	322	286	207	1.77284889122726e-7	1.7154	3.28409356924299e-8	3.28388	6.75133
WBGene00006693	twk-43	Potassium channel domain-containing protein(twk-43)	93	69	120	75	64	214	183	142	139	144	1.47254526508455e-8	1.49489	2.19991756151022e-9	2.81843	7.83193
WBGene00006695	twk-45	Potassium channel domain-containing protein(twk-45)	64	64	146	57	41	155	97	123	88	118	0.000110373	1.11027	3.76896e-05	2.15886	3.95714
WBGene00006696	twk-46	Two pore potassium channel protein sup-9(twk-46)	108	74	112	82	71	227	138	143	144	158	3.31668258599126e-7	1.29164	6.48681729615297e-8	2.44806	6.4793
WBGene00019904	twk-49	Potassium channel domain-containing protein(twk-49)	101	115	211	81	87	297	156	154	175	148	7.74412e-06	1.01283	2.05627e-06	2.01786	5.11103
WBGene00006660	twk-5	Potassium channel domain-containing protein(twk-5)	680	473	962	471	449	1548	937	855	943	880	2.04488582925456e-14	1.19965	1.19164251325464e-15	2.29684	13.6893
WBGene00015332	tyr-1	Putative tyrosinase-like protein tyr-1(tyr-1)	298	245	599	255	151	935	778	746	663	566	1.10506124123879e-16	2.02877	4.63397919419016e-18	4.08058	15.9566
WBGene00010661	tyr-2	ShKT domain-containing protein(tyr-2)	152	106	335	172	100	588	490	444	326	387	7.03659531667137e-14	2.17855	4.40557155716565e-15	4.52698	13.1526
WBGene00016419	tyr-4	ShKT domain-containing protein(tyr-4)	1354	838	3137	1457	1243	7826	6291	5358	4834	4869	2.40366399729735e-29	2.87303	1.28248850210113e-31	7.32605	28.6191
WBGene00022231	tyr-6	Tyrosinase copper-binding domain-containing protein(tyr-6)	216	163	383	238	190	935	585	605	528	589	2.87985658821897e-24	2.17483	3.40925081723297e-26	4.51534	23.5406
WBGene00007072	ugt-1	glucuronosyltransferase(ugt-1)	190	124	423	144	117	824	520	399	380	487	1.22843384134339e-15	2.20327	5.99111127291274e-17	4.60521	14.9106
WBGene00020592	ugt-12	glucuronosyltransferase(ugt-12)	267	221	516	291	173	1282	1102	833	823	958	1.28629743598332e-27	2.73156	8.68612691243424e-30	6.64172	26.8907
WBGene00019232	ugt-13	glucuronosyltransferase(ugt-13)	245	179	528	304	244	851	663	615	539	566	3.25724063577974e-11	1.73719	3.10381496181429e-12	3.33385	10.4872
WBGene00013901	ugt-16	UDP-glucuronosyltransferase(ugt-16)	276	237	613	292	236	1010	545	579	398	497	5.19105933161139e-9	1.35484	7.14068186507611e-10	2.55769	8.28474
WBGene00007422	ugt-17	glucuronosyltransferase(ugt-17)	267	212	609	319	194	1231	836	520	681	681	3.53626967085304e-14	2.02304	2.13149059777136e-15	4.06438	13.4515
WBGene00013900	ugt-18	UDP-glucuronosyltransferase(ugt-18)	238	236	629	254	236	774	543	578	462	522	6.37754133914239e-9	1.41191	8.95886382363895e-10	2.6609	8.19535
WBGene00019515	ugt-19	glucuronosyltransferase(ugt-19)	120	90	251	105	115	443	253	248	255	210	1.80172724625084e-12	1.60796	1.42395784030496e-13	3.04821	11.7443
WBGene00007073	ugt-2	glucuronosyltransferase(ugt-2)	295	188	404	242	248	789	444	323	368	526	4.365e-06	1.24487	1.09207e-06	2.36997	5.36002
WBGene00019516	ugt-20	glucuronosyltransferase(ugt-20)	56	56	102	65	63	194	128	75	103	98	9.04808e-05	1.18867	3.02181e-05	2.27943	4.04344
WBGene00007455	ugt-22	UDP-glucuronosyltransferase(ugt-22)	172	201	430	179	168	594	489	506	376	413	4.66350965145799e-11	1.68998	4.55270512868471e-12	3.22652	10.3313
WBGene00007650	ugt-23	UDP-glucuronosyltransferase(ugt-23)	318	214	559	205	232	863	536	393	549	412	1.08843800202592e-9	1.34613	1.32663306291112e-10	2.54229	8.9632
WBGene00016762	ugt-24	UDP-glucuronosyltransferase(ugt-24)	244	205	357	145	149	675	447	477	348	438	4.3005426950305e-15	1.74006	2.31250524242991e-16	3.34048	14.3665
WBGene00015692	ugt-25	UDP-glucuronosyltransferase(ugt-25)	184	161	440	218	203	1224	1392	1304	724	901	7.14155511607917e-23	3.37325	1.09549490734353e-24	10.3621	22.1462
WBGene00015695	ugt-26	UDP-glucuronosyltransferase(ugt-26)	263	169	694	268	266	1453	2090	2901	1063	1169	1.42890002198225e-15	3.74674	7.08791590729003e-17	13.424	14.845
WBGene00015693	ugt-28	glucuronosyltransferase(ugt-28)	326	247	577	260	208	563	466	573	440	401	6.74162e-06	1.05514	1.76704e-06	2.07793	5.17124
WBGene00021709	ugt-29	glucuronosyltransferase(ugt-29)	734	629	1756	808	740	3051	3344	3883	2039	2313	1.43484154203014e-16	2.60092	6.13650446904093e-18	6.06674	15.8432
WBGene00021464	ugt-31	glucuronosyltransferase(ugt-31)	556	459	1313	542	534	2043	2345	2861	1393	1607	3.90459024065752e-14	2.54069	2.36000660648329e-15	5.81869	13.4084
WBGene00007946	ugt-33	glucuronosyltransferase(ugt-33)	148	80	263	106	106	405	232	260	266	280	2.09060545813881e-11	1.65577	1.93461613883625e-12	3.15091	10.6797
WBGene00017329	ugt-39	glucuronosyltransferase(ugt-39)	187	159	243	155	189	536	377	361	341	328	7.33343087230536e-11	1.56015	7.35482896155344e-12	2.94885	10.1347
WBGene00017336	ugt-41	glucuronosyltransferase(ugt-41)	154	97	228	120	88	618	442	373	316	338	1.79110254885631e-25	2.43327	1.74705292385317e-27	5.40116	24.7469
WBGene00008486	ugt-44	glucuronosyltransferase(ugt-44)	60	31	342	158	107	444	601	729	407	444	4.62896975800159e-7	3.10985	9.32740300549383e-8	8.63295	6.33452
WBGene00015141	ugt-46	Putative UDP-glucuronosyltransferase ugt-46;glucuronosyltransferase(ugt-46)	156	84	272	80	113	429	205	191	169	173	6.95649e-05	1.1387	2.2647e-05	2.20183	4.15761
WBGene00011006	ugt-47	Putative UDP-glucuronosyltransferase ugt-47(ugt-47)	105	111	204	150	91	466	257	295	212	254	2.28398322187689e-11	1.72944	2.1326062596933e-12	3.31599	10.6413
WBGene00015965	ugt-48	Putative UDP-glucuronosyltransferase ugt-48(ugt-48)	434	251	687	333	315	996	946	935	576	645	2.90576447951247e-9	1.6485	3.81056067217434e-10	3.13508	8.53674
WBGene00007070	ugt-49	UDP-glucuronosyltransferase(ugt-49)	307	280	537	255	231	918	598	461	531	557	1.60061376149278e-13	1.44629	1.06351743885765e-14	2.72507	12.7957
WBGene00018931	ugt-52	glucuronosyltransferase(ugt-52)	182	175	394	148	131	471	299	254	323	213	1.08732e-05	1.00049	2.97234e-06	2.00068	4.96364
WBGene00012013	ugt-54	glucuronosyltransferase(ugt-54)	69	54	166	87	54	266	236	135	142	158	1.05653010804316e-7	1.79313	1.8673145719479e-8	3.46567	6.97612
WBGene00007402	ugt-60	Putative UDP-glucuronosyltransferase ugt-60(ugt-60)	94	82	201	111	56	289	170	144	174	163	1.19362e-06	1.2638	2.63700624329521e-7	2.40127	5.92313
WBGene00018206	ugt-61	UDP-glucuronosyltransferase(ugt-61)	214	172	282	152	159	555	395	322	389	379	4.69083367957843e-14	1.61796	2.87042261009635e-15	3.06941	13.3287
WBGene00010904	ugt-62	UDP-glucuronosyltransferase(ugt-62)	776	531	1455	668	628	2610	1419	951	1454	1750	3.37579939430314e-10	1.57744	3.7712139961369e-11	2.98441	9.47162
WBGene00015449	ugt-63	glucuronosyltransferase(ugt-63)	394	253	549	394	351	1311	615	349	602	787	6.56631e-05	1.30881	2.12563e-05	2.47738	4.18268
WBGene00020587	ugt-9	glucuronosyltransferase(ugt-9)	274	176	520	222	208	872	603	386	439	628	1.41832265199204e-9	1.7005	1.75827076574586e-10	3.25014	8.84822
WBGene00021005	ule-1	Chitin-binding type-2 domain-containing protein(ule-1)	54109	43891	91393	42301	40571	145308	80790	62556	85912	91999	3.18198316908524e-13	1.22225	2.23362219955796e-14	2.3331	12.4973
WBGene00045038	ule-2	Uterine Lumin Expressed/locailized(ule-2)	19755	15439	39186	19540	15781	65729	40095	29492	35617	45734	9.76588871808698e-14	1.55095	6.26091573506368e-15	2.93009	13.0103
WBGene00008378	ule-3	Uterine Lumin Expressed/locailized(ule-3)	36096	25997	65882	27319	24553	100966	69917	56882	59621	62342	1.09691433761609e-21	1.55169	2.09415075709949e-23	2.9316	20.9598
WBGene00007458	ule-4	UPF0375 protein ule-4(ule-4)	21599	18395	42912	19749	16707	72100	37934	27141	46767	42909	1.58318792655477e-13	1.44783	1.04929920934643e-14	2.72797	12.8005
WBGene00013394	ule-5	Uterine Lumin Expressed/locailized(ule-5)	26714	16976	40635	18170	17395	58217	37081	27920	37834	40969	2.42075465816357e-11	1.2316	2.27040349348397e-12	2.34827	10.616
WBGene00006839	unc-115	Actin-binding lim zn-finger protein limatin involved in axon guidance(unc-115)	2749	1755	3897	2119	1807	6182	3916	3561	3668	3147	1.07466911528791e-17	1.14432	3.9359271722322e-19	2.21042	16.9687
WBGene00006754	unc-15	Paramyosin(unc-15)	2367	1827	4837	2483	1857	7319	6250	6108	4887	3759	2.25753946754067e-15	1.72678	1.1612353909734e-16	3.30988	14.6464
WBGene00006759	unc-22	Twitchin(unc-22)	1817	945	2333	1576	1162	4230	2421	2844	2382	1834	4.97855536540624e-10	1.21667	5.7401767989636e-11	2.3241	9.3029
WBGene00006760	unc-23	BAG domain-containing protein(unc-23)	801	714	1334	662	549	1984	1425	1274	1103	1042	4.28287555587123e-12	1.19407	3.55983904060326e-13	2.28797	11.3683
WBGene00006762	unc-25	Glutamate decarboxylase;Glutamate decarboxylase 1(unc-25)	179	157	241	153	86	365	195	296	304	287	4.60668816146548e-7	1.31359	9.27866494214306e-8	2.48559	6.33661
WBGene00006764	unc-27	Troponin I 2(unc-27)	485	405	1246	442	404	2023	1925	1738	1687	1300	7.09758013796837e-22	2.47527	1.30768254313548e-23	5.56072	21.1489
WBGene00006779	unc-43	Calcium/calmodulin-dependent protein kinase II association-domain domain-containing protein;Calcium/calmodulin-dependent protein kinase type II;calcium/calmodulin-dependent protein kinase(unc-43)	2469	1965	4147	2309	1825	6937	4132	3621	3829	3356	1.67117659817202e-20	1.20125	3.87317294115732e-22	2.29938	19.777
WBGene00006787	unc-52	Basement membrane proteoglycan;Basement membrane-specific heparan sulfate proteoglycan core protein;Ig-like domain-containing protein(unc-52)	613	386	1194	573	440	2105	1666	2138	1209	1134	2.09665041323037e-15	2.15185	1.0697374346786e-16	4.44396	14.6785
WBGene00006789	unc-54	Myosin-4(unc-54)	1635	1283	4216	1913	1587	7855	8087	7433	5621	4129	3.64499558910511e-18	2.57799	1.21854375258954e-19	5.97106	17.4383
WBGene00006819	unc-87	Protein unc-87(unc-87)	2203	1661	3796	1688	1519	5840	4029	3410	3621	2761	3.69081288331976e-20	1.35855	9.0462608394832e-22	2.56428	19.4329
WBGene00006820	unc-89	Muscle M-line assembly protein unc-89(unc-89)	1863	1141	2322	1516	1262	3941	2683	2857	1959	1787	1.07329723544872e-7	1.07543	1.89963320621728e-8	2.10735	6.96928
WBGene00006749	unc-9	Innexin;Innexin unc-9(unc-9)	157	69	205	129	103	267	196	217	156	180	0.000533896	1.01053	0.000213113	2.01465	3.27254
WBGene00006824	unc-95	LIM domain-containing protein unc-95(unc-95)	159	144	399	170	106	422	355	313	282	229	9.08503e-06	1.23828	2.44641e-06	2.35917	5.04167
WBGene00006826	unc-97	LIM domain-containing protein unc-97(unc-97)	453	396	810	466	400	1244	834	803	790	719	7.40342624567658e-12	1.23964	6.33256801005766e-13	2.3614	11.1306
WBGene00017440	upb-1	CN hydrolase domain-containing protein(upb-1)	3286	2160	4526	2260	2006	8429	4705	3984	4506	4596	2.23579418736452e-23	1.35451	3.16869538851162e-25	2.55711	22.6506
WBGene00014153	vab-23	C4H2-type domain-containing protein(vab-23)	115	88	223	67	78	214	162	180	152	144	0.000106945	1.03382	3.6421e-05	2.04744	3.97084
WBGene00006875	vab-9	Transmembrane protein 47(vab-9)	478	304	712	436	389	1200	690	573	672	593	4.00602191735617e-7	1.02989	7.97196691682299e-8	2.04186	6.39729
WBGene00006890	vem-1	Protein vem-1(vem-1)	1139	960	1852	877	827	2934	2016	1796	1640	1852	1.30991022249187e-17	1.35456	4.90329045351273e-19	2.55719	16.8828
WBGene00006896	ver-3	Tyrosine-protein kinase receptor ver-3(ver-3)	758	734	1231	606	554	2044	1113	1097	1041	1025	3.74219854208804e-13	1.07346	2.65806849342144e-14	2.10448	12.4269
WBGene00010755	vglu-2	Major facilitator superfamily (MFS) profile domain-containing protein(vglu-2)	1418	1331	2819	1445	1074	4702	3009	2401	2833	2266	2.36897299911587e-19	1.41645	6.5371409979771e-21	2.66927	18.6254
WBGene00011556	vglu-3	putative vesicular glutamate transporter vglu-3(vglu-3)	103	65	276	134	93	1012	736	622	645	680	1.16346018547579e-34	3.74555	2.23089489503486e-37	13.4129	33.9342
WBGene00010993	vha-20	Vacuolar H ATPase(vha-20)	2437	1939	3910	2037	1655	5564	3704	3272	3160	3013	3.24922268102195e-15	1.033	1.70655297127456e-16	2.04628	14.4882
WBGene00006914	vha-5	V-type proton ATPase 116 kDa subunit a 2(vha-5)	810	388	1427	714	591	2993	1979	1842	1619	1879	5.45283924021723e-19	2.16007	1.58652846589063e-20	4.46935	18.2634
WBGene00006915	vha-6	V-type proton ATPase 116 kDa subunit a 3(vha-6)	1088	810	1651	763	795	2850	1739	1636	1521	1371	2.33294747545412e-18	1.28485	7.44909448185852e-20	2.43656	17.6321
WBGene00006925	vit-1	Vitellogenin-1(vit-1)	284	214	800	315	344	1415	1173	1363	999	801	4.21112358263868e-15	2.4386	2.25740097010144e-16	5.42116	14.3756
WBGene00006926	vit-2	Vitellogenin-2(vit-2)	62336	50078	188117	95766	67655	406299	320427	301506	253740	211738	8.35277437236765e-19	2.61182	2.51384039051665e-20	6.11272	18.0782
WBGene00006929	vit-5	Vitellogenin-5(vit-5)	8654	5824	24705	10711	10526	56270	60915	90427	42214	42686	3.84778437321697e-18	3.53403	1.29596072261747e-19	11.5838	17.4148
WBGene00006930	vit-6	Vitellogenin-6(vit-6)	15484	11922	48725	24519	17876	136458	114150	96929	88227	58772	7.9510289178949e-21	3.14577	1.73006965199714e-22	8.85058	20.0996
WBGene00018860	vpat-1	MFS domain-containing protein;Major facilitator superfamily (MFS) profile domain-containing protein(vpat-1)	448	339	791	380	329	1319	761	559	753	796	4.02218901175958e-11	1.36544	3.87297066159426e-12	2.57654	10.3955
WBGene00021869	vrp-1	Vitellogenin Regulating Protein(vrp-1)	609	416	1018	531	431	1811	1314	981	1092	1164	3.13712660719921e-17	1.69609	1.25014299144745e-18	3.24022	16.5035
WBGene00020917	W01B11.6	Thioredoxin domain-containing protein(W01B11.6)	296	192	550	244	207	1245	806	715	682	723	7.60237018817139e-29	2.28981	4.37318501862297e-31	4.88993	28.1191
WBGene00012176	W01C9.2	Reverse transcriptase domain-containing protein(W01C9.2)	66	66	244	74	42	266	166	136	183	126	3.90176e-05	1.4572	1.20322e-05	2.74575	4.40874
WBGene00012185	W01F3.2	Uncharacterized protein(W01F3.2)	2090	1388	3922	1590	1498	8699	6202	4710	5312	5697	7.04105171698193e-37	2.40854	9.39198228192671e-40	5.30936	36.1524
WBGene00012201	W02B12.1	Lipase_GDSL domain-containing protein(W02B12.1)	101	97	170	60	94	285	187	177	181	198	4.88038571205199e-9	1.5172	6.69298415700336e-10	2.86235	8.31155
WBGene00012197	W02B8.1	Uncharacterized protein(W02B8.1)	103	68	161	79	57	236	158	136	141	113	5.71438706105585e-7	1.1849	1.17489248011215e-7	2.27348	6.24303
WBGene00012213	W02D9.7	Secreted protein(W02D9.7)	4621	3584	7265	3411	3432	11975	7804	5939	7680	7790	6.22958558537412e-19	1.38871	1.8281068162165e-20	2.61844	18.2055
WBGene00020947	W02F12.2	Alkaline ceramidase(W02F12.2)	280	186	540	285	221	914	550	426	438	486	4.28989860743591e-9	1.3928	5.83311765629676e-10	2.62587	8.36755
WBGene00020954	W02G9.4	CUB domain-containing protein(W02G9.4)	359	269	1025	419	316	1156	1024	993	692	778	9.69476867696645e-8	1.63651	1.69648348919988e-8	3.10912	7.01346
WBGene00012225	W03G11.3	Putative alpha-L-fucosidase(W03G11.3)	231	139	390	184	137	916	646	521	519	543	1.4226487070151e-26	2.37798	1.12673303181688e-28	5.19809	25.8469
WBGene00012231	W04A4.2	CW domain-containing protein(W04A4.2)	1442	1262	2210	1166	921	3834	2399	2083	2425	2223	3.98887015208191e-25	1.3796	4.15680507720082e-27	2.60197	24.3992
WBGene00012235	W04A4.6	NFACT-R_1 domain-containing protein(W04A4.6)	66	82	109	61	45	166	103	99	106	144	4.4195e-05	1.21505	1.38057e-05	2.32149	4.35463
WBGene00021018	W04B5.1		287	199	486	142	154	843	578	573	483	723	5.61516840408021e-15	2.16226	3.08026745300941e-16	4.47614	14.2506
WBGene00012279	W05B10.4	Ras-associating domain-containing protein(W05B10.4)	78	73	164	53	46	228	152	161	135	93	2.42219768536989e-7	1.4425	4.61419067200516e-8	2.71791	6.61579
WBGene00012274	W05B5.1	Uncharacterized protein(W05B5.1)	646	511	1072	583	512	1799	1289	1093	1066	824	7.96179454569214e-13	1.33775	5.96719741273633e-14	2.52757	12.099
WBGene00271636	W05G11.8		112	42	140	84	80	262	183	126	150	122	2.39275e-05	1.33697	7.03364e-06	2.5262	4.6211
WBGene00012289	W05H12.1	Activin_recp domain-containing protein(W05H12.1)	221	265	497	196	160	515	396	397	394	315	1.43377e-05	1.02974	4.021e-06	2.04165	4.84352
WBGene00021048	W05H9.1	Uncharacterized protein(W05H9.1)	16050	12807	25460	12610	11705	47653	26404	23084	22483	24376	2.48640471967535e-24	1.32459	2.90201467907086e-26	2.50462	23.6044
WBGene00021050	W05H9.3		2372	1916	3867	1830	1892	5584	4431	4438	3561	4008	1.35898237764434e-16	1.42923	5.77808263942153e-18	2.69303	15.8668
WBGene00021052	W06A11.1	Protein quiver(W06A11.1)	58	37	117	43	78	369	254	202	196	189	2.19708289636047e-17	2.76252	8.48061176335888e-19	6.78583	16.6582
WBGene00012291	W06A7.2	Uncharacterized protein(W06A7.2)	118	57	168	51	90	408	266	247	172	165	1.53083036669561e-10	2.08138	1.61697546861471e-11	4.23212	9.81507
WBGene00021066	W06H8.2	NADH:flavin oxidoreductase/NADH oxidase N-terminal domain-containing protein(W06H8.2)	129	92	214	89	71	398	264	231	209	222	4.78353199428246e-15	1.80322	2.59614783516289e-16	3.48997	14.3203
WBGene00021079	W08A12.2	Neuropeptide-Like Protein(W08A12.2)	2225	1544	2844	1638	1412	4787	2864	2262	2655	3032	9.78476654551364e-11	1.07289	1.00090942487247e-11	2.10364	10.0094
WBGene00012358	W09D6.5	Uncharacterized protein(W09D6.5)	1990	1275	2375	1154	1262	4153	2333	1838	2089	2435	2.21163805229322e-8	1.03552	3.43499932590435e-9	2.04985	7.65529
	WBGene00004677		8805	1875	1924	1411	3817	3716	18684	5716	4544	8087	0.020218	1.96099	0.0115476	3.89329	1.69426
WBGene00015479	wht-1	ABC transporter ATP-binding protein/permease wht-1(wht-1)	258	178	344	226	176	541	373	310	336	386	5.366376711498e-7	1.13059	1.09519718130447e-7	2.18948	6.27032
WBGene00006951	wrt-5	Warthog protein 5(wrt-5)	551	406	727	299	321	956	660	649	662	709	8.86930789024039e-8	1.09673	1.54094519743735e-8	2.1387	7.05211
WBGene00006965	xtr-1	MX region of TRA-2 Related(xtr-1)	59	43	179	71	68	270	196	207	167	212	2.33559642943353e-10	2.12198	2.55075558362478e-11	4.3529	9.6316
WBGene00013638	Y105C5A.14		227	239	400	205	147	627	397	383	342	299	7.65793083478174e-9	1.17072	1.09043316930448e-9	2.25124	8.11589
WBGene00013639	Y105C5A.15	BED-type domain-containing protein(Y105C5A.15)	441	331	697	255	299	980	579	529	557	484	5.18521795970337e-8	1.01324	8.64995509576194e-9	2.01844	7.28523
WBGene00013643	Y105C5A.24	mitogen-activated protein kinase kinase kinase(Y105C5A.24)	183	175	313	163	134	535	392	318	308	286	1.48961574605469e-11	1.43525	1.33624555461013e-12	2.7043	10.8269
WBGene00013644	Y105C5A.25		165	97	331	173	148	663	517	388	441	321	1.14152560815573e-13	2.07499	7.39445933753231e-15	4.21341	12.9425
WBGene00013633	Y105C5A.8	DUF19 domain-containing protein(Y105C5A.8)	310	154	681	224	201	1655	1234	1107	954	1002	1.19866480218465e-26	3.02304	9.39345488998393e-29	8.12878	25.9213
WBGene00013647	Y105C5B.5	DUF4440 domain-containing protein(Y105C5B.5)	404	203	630	302	251	1511	1149	778	808	839	3.12084108577261e-20	2.3221	7.59721214710798e-22	5.0006	19.5057
WBGene00013693	Y105E8B.9	Beta-glucuronidase(Y105E8B.9)	76	32	101	65	67	158	122	66	141	107	0.000939671	1.24114	0.000395375	2.36385	3.02702
WBGene00013704	Y106G6D.8	Activin_recp domain-containing protein(Y106G6D.8)	1505	1247	2443	1404	1127	4333	2431	1958	2456	2767	1.90910464146363e-14	1.30706	1.10455908393144e-15	2.47438	13.7192
WBGene00013716	Y106G6H.1	Saposin B-type domain-containing protein(Y106G6H.1)	251	187	408	160	190	654	372	267	345	325	6.5867496517387e-7	1.11055	1.37116414175836e-7	2.15928	6.18133
WBGene00022445	Y110A2AL.9	CC domain-containing protein(Y110A2AL.9)	213	112	485	212	134	709	542	398	453	559	5.36330536268799e-10	1.9864	6.22402756553704e-11	3.96248	9.27057
WBGene00013762	Y113G7B.12	Reverse transcriptase domain-containing protein(Y113G7B.12)	121	115	204	141	82	343	194	199	158	181	1.1022e-05	1.06185	3.01392e-06	2.0876	4.95774
WBGene00013784	Y116A8C.3	DUF19 domain-containing protein(Y116A8C.3)	145	138	451	201	135	620	338	305	348	332	4.32562236191665e-7	1.39458	8.66206328747293e-8	2.62912	6.36395
-----	Y119D3B.13		168	108	328	164	131	467	397	574	315	357	2.28537254089009e-10	1.97851	2.49209444225447e-11	3.94085	9.64104
WBGene00022497	Y119D3B.21	Protein KRI1 homolog(Y119D3B.21)	3977	3071	6620	2996	2843	9028	6212	6163	6429	7180	3.23519861524239e-18	1.38163	1.07345481356104e-19	2.60562	17.4901
WBGene00012428	Y11D7A.3	UNC93-like protein MFSD11(Y11D7A.3)	346	275	602	325	302	1465	1288	1242	968	960	1.67762911843187e-29	2.55929	8.67136351336187e-32	5.89418	28.7753
WBGene00012439	Y12A6A.1	TPM domain-containing protein(Y12A6A.1)	90	34	179	110	83	451	459	279	269	298	1.04221112683875e-11	2.80126	9.14052609782712e-13	6.97047	10.982
WBGene00021190	Y14H12A.1	MARVEL domain-containing protein(Y14H12A.1)	120	66	192	45	33	247	127	100	89	131	0.00539686	1.08289	0.00269595	2.11828	2.26786
WBGene00012452	Y17D7B.4	Uncharacterized protein(Y17D7B.4)	240	167	294	164	153	570	337	339	306	262	9.18674971346998e-11	1.25207	9.32077899232427e-12	2.38184	10.0368
WBGene00021197	Y17G9A.4	Peptidase_M15_4 domain-containing protein(Y17G9A.4)	101	64	209	119	78	363	322	185	198	259	1.36427844198408e-8	1.92842	2.0290727307208e-9	3.80638	7.8651
WBGene00012487	Y18D10A.23	Amino acid transporter transmembrane domain-containing protein(Y18D10A.23)	1553	1197	2307	1054	982	4129	2529	2114	2158	2258	9.17766037012965e-22	1.38939	1.72152862299222e-23	2.61967	21.0373
WBGene00021235	Y19D10B.6	Peptidase_M13 domain-containing protein(Y19D10B.6)	93	68	198	69	80	300	235	235	185	154	9.99370014846142e-11	1.7918	1.02644756839554e-11	3.46246	10.0003
WBGene00194985	Y25C1A.14		499	368	890	430	438	1994	1266	829	977	1274	1.50128717797314e-15	1.93338	7.49704893377164e-17	3.81949	14.8235
WBGene00012381	Y2H9A.4	Transmembrane protein(Y2H9A.4)	163	109	199	142	99	379	225	258	175	224	3.44911300601586e-7	1.25044	6.76741901009682e-8	2.37914	6.46229
WBGene00086568	Y2H9A.6	Transmembrane protein(Y2H9A.6)	123	84	245	116	107	390	286	222	237	249	2.10822984901309e-10	1.63517	2.28135251689786e-11	3.10623	9.67608
WBGene00012529	Y32F6A.4	Amino acid transporter transmembrane domain-containing protein(Y32F6A.4)	397	315	913	477	360	1190	759	788	673	785	9.0989261519333e-8	1.25393	1.58235597773513e-8	2.38491	7.04101
WBGene00012530	Y32F6A.5	Retinoid-inducible serine carboxypeptidase(Y32F6A.5)	2997	2001	5283	2495	2457	9930	6883	5277	5297	5368	9.39352519287466e-21	1.70692	2.06743697450513e-22	3.26464	20.0272
-----	Y34B4A.6		563	338	980	369	350	1275	1051	1046	808	761	3.93504126301438e-11	1.54392	3.78577542102426e-12	2.91585	10.4051
-----	Y34B4A.9		302	210	607	285	250	892	711	707	511	621	8.28150617730281e-12	1.70211	7.13196822105361e-13	3.25377	11.0819
WBGene00021336	Y34F4.1	Serpentine Receptor, class J;Transmembrane 9 superfamily member(Y34F4.1)	124	95	205	74	87	324	232	142	164	168	2.08949e-06	1.29398	4.87924648987582e-7	2.45203	5.67996
WBGene00012535	Y37A1A.2	ADP,ATP carrier protein(Y37A1A.2)	171	155	362	175	173	1055	810	738	634	677	1.61565076947065e-36	2.8982	2.28979267036274e-39	7.45495	35.7917
WBGene00012536	Y37A1A.3	Major facilitator superfamily (MFS) profile domain-containing protein(Y37A1A.3)	114	97	187	91	59	347	151	155	184	170	2.72698949603238e-9	1.33625	3.55565783392634e-10	2.52493	8.56432
-----	Y37A1B.5		157	157	334	174	178	675	424	363	409	360	4.14868622279725e-15	1.73864	2.22047232599903e-16	3.3372	14.3821
WBGene00012557	Y37D8A.19	Secreted protein(Y37D8A.19)	19166	13639	33325	13207	12548	44955	27236	21109	32096	30833	5.182923021968e-12	1.27086	4.3511492147743e-13	2.41306	11.2854
WBGene00012544	Y37D8A.2	Putative phospholipase B-like 1(Y37D8A.2)	6292	4155	10601	5630	4148	17010	10945	9255	9601	8221	1.96433602079431e-17	1.31632	7.54946982564549e-19	2.4903	16.7068
WBGene00021397	Y38C1AA.6	RING-type domain-containing protein(Y38C1AA.6)	62	59	119	61	49	198	85	111	92	84	1.77649e-05	1.05958	5.09325e-06	2.08433	4.75044
-----	Y38C1AA.9		103	64	121	67	71	176	167	135	106	125	8.22725e-05	1.17949	2.72161e-05	2.26496	4.08475
WBGene00012592	Y38E10A.14	SMN domain-containing protein(Y38E10A.14)	2745	2105	4790	2314	2251	8780	5808	4342	4831	6220	3.45252880471312e-18	1.67795	1.15132265267632e-19	3.19972	17.4619
WBGene00012622	Y38H6C.9	DUF38 domain-containing protein(Y38H6C.9)	86	99	225	102	63	220	176	179	136	185	0.000204104	1.13629	7.40525e-05	2.19815	3.69015
WBGene00021435	Y39A3A.4	Tyrosine-protein phosphatase domain-containing protein(Y39A3A.4)	170	173	311	138	129	368	252	308	249	271	1.98102e-06	1.08589	4.59789297474025e-7	2.12268	5.70311
WBGene00044527	Y39H10B.2	Rab5-bind domain-containing protein;Viral A-type inclusion protein;tRNA dihydrouridine synthase DusB(Y39H10B.2)	347	229	586	311	256	994	680	548	487	567	9.13571486578771e-11	1.44134	9.26138330704281e-12	2.71573	10.0393
WBGene00012753	Y41C4A.6	DUF148 domain-containing protein(Y41C4A.6)	62	50	147	57	51	197	128	100	85	110	2.85108e-05	1.2318	8.49024e-06	2.3486	4.54499
WBGene00012755	Y41C4A.8	DUF3105 domain-containing protein(Y41C4A.8)	356	321	773	303	362	1055	603	561	607	659	8.54642591376785e-8	1.15431	1.48199799088263e-8	2.22577	7.06822
WBGene00044901	Y41G9A.10	Prion-like-(Q/N-rich)-domain-bearing protein(Y41G9A.10)	602	390	1756	636	436	4402	2951	2299	2620	2716	1.16929729844699e-26	3.10284	9.0658314927528e-29	8.59107	25.9321
WBGene00021529	Y41G9A.5	Prion-like-(Q/N-rich)-domain-bearing protein(Y41G9A.5)	125	98	197	90	52	336	176	247	182	262	4.65464281228281e-10	1.75217	5.32790711235039e-11	3.36865	9.33211
WBGene00021532	Y42G9A.2	Secreted protein(Y42G9A.2)	151	127	214	150	107	364	228	234	200	273	6.50221619299516e-7	1.22753	1.35194057401667e-7	2.34165	6.18694
WBGene00021533	Y42G9A.3	L domain-like protein;Leucine-rich repeat-containing protein 58(Y42G9A.3)	929	624	1291	631	558	2367	1394	1212	1280	1327	3.2501484752443e-19	1.40912	9.05001743002581e-21	2.65576	18.4881
WBGene00021543	Y43B11AR.1	MS Related Protein(Y43B11AR.1)	1101	960	2167	1093	819	3460	2006	1492	2013	1869	2.64613083713128e-13	1.28562	1.8332094419809e-14	2.43787	12.5774
WBGene00012782	Y43C5A.2	Fibrinogen C-terminal domain-containing protein(Y43C5A.2)	519	313	1138	511	450	1938	1461	1510	1153	1137	7.77958075798937e-16	2.05083	3.67738415154645e-17	4.14345	15.109
WBGene00012783	Y43C5A.3	FIP (Fungus-Induced Protein) Related(Y43C5A.3)	455	392	1105	497	453	2530	1549	1200	1395	1997	9.55487117893174e-20	2.43757	2.44547349056444e-21	5.41728	19.0198
WBGene00012794	Y43E12A.2	3CxxC-type domain-containing protein(Y43E12A.2)	465	422	764	338	266	1297	808	719	661	688	8.92811456564928e-14	1.39588	5.69404555458249e-15	2.6315	13.0492
WBGene00012796	Y43F4A.1	Leishmanolysin-like peptidase(Y43F4A.1)	96	66	148	74	47	217	222	195	113	103	5.31907e-06	1.59076	1.35693e-06	3.01208	5.27416
WBGene00012812	Y43F8B.1	MIF4G domain-containing protein;Prion-like-(Q/N-rich)-domain-bearing protein;Titin;ZM domain-containing protein(Y43F8B.1)	1229	905	1732	985	773	2871	2017	1721	1730	1256	1.49968401935808e-12	1.19307	1.17399190844289e-13	2.28638	11.824
WBGene00012821	Y43F8B.11	DUF19 domain-containing protein(Y43F8B.11)	219	154	458	201	172	939	802	653	559	704	6.85574597532257e-22	2.51574	1.25169518015477e-23	5.7189	21.1639
WBGene00012822	Y43F8B.12	Uncharacterized protein(Y43F8B.12)	173	115	196	103	80	404	199	120	171	206	0.000267767	1.07979	0.000100403	2.11373	3.57224
WBGene00012813	Y43F8B.2	GSKIP domain-containing protein(Y43F8B.2)	2169	1931	3577	1806	1729	5318	3556	2809	3272	3017	4.32940532697749e-14	1.07052	2.62760073200468e-15	2.10019	13.3636
WBGene00195176	Y43F8B.24	DUF1893 domain-containing protein(Y43F8B.24)	160	94	245	106	121	372	159	166	221	313	0.000141304	1.21578	4.94298e-05	2.32267	3.84985
WBGene00012834	Y43F8C.13	Nucleoside hydrolase(Y43F8C.13)	144	192	330	171	131	474	335	383	392	278	7.06934262567322e-10	1.48503	8.38655652883117e-11	2.79923	9.15062
WBGene00012825	Y43F8C.3	BTB domain-containing protein(Y43F8C.3)	810	788	1199	655	660	2097	1380	1220	1293	1117	1.34818503972875e-13	1.19373	8.83429296562562e-15	2.28744	12.8703
WBGene00012850	Y44A6C.1	F-box C protein(Y44A6C.1)	1147	1021	1645	599	583	2140	1584	1272	1303	1217	4.28583e-06	1.00061	1.07083e-06	2.00085	5.36796
WBGene00012869	Y45F10A.7	DEP domain-containing protein;DUF547 domain-containing protein(Y45F10A.7)	273	222	395	220	203	742	453	452	364	369	1.00589508988712e-11	1.29385	8.78009303136152e-13	2.45182	10.9974
[truncated: 155 more rows]

## Sheet: Downregulated  C. chinensis 
			Downregulated genes in C. elegans treated with C. chinensis vs Control
Wormbase ID	Gene	Gene Name	Control (D11)	Control (D3)	Control (D4)	Control (D8)	Control (D9)	C. chinensis (Cu10)	C. chinensis (Cu11)	C. chinensis (Cu 3)	C. chinensis (Cu 4)	C. chinensis (Cu 9)	padj	log2FoldChange	pvalue	foldChange	log10padj
WBGene00018339	abcf-3	ABC transporter, class F	23215	18938	31006	16722	14658	27401	10997	12599	14166	10222	2.80319645592881e-8	-0.690441	4.42388569493392e-9	0.619664	7.55235
WBGene00011174	acs-23	fatty Acid CoA Synthetase family	101	159	249	148	92	145	72	82	105	95	0.0117001	-0.763128	0.00634021	0.589218	1.93181
WBGene00017967	ada-2	SANT domain-containing protein(ada-2)	7003	5674	9025	5046	4479	8139	3122	4474	4355	3108	3.09172e-06	-0.628015	7.47898674639428e-7	0.647066	5.5098
WBGene00012157	adbp-1	Adr-2-binding protein 1(adbp-1)	3522	3016	5214	2607	2290	4005	1724	2159	2261	1701	2.20854949912949e-9	-0.672671	2.82628051785224e-10	0.627344	8.65589
WBGene00044440	adpr-1	WD and tetratricopeptide repeats protein 1;WD_REPEATS_REGION domain-containing protein(adpr-1)	9320	6688	11189	6653	5940	9029	3766	4548	4773	4037	8.76541620227905e-14	-0.874518	5.57566699653098e-15	0.545436	13.0572
WBGene00000079	adr-1	A-to-I RNA editing regulator adr-1(adr-1)	8210	6784	11043	6433	5784	9229	4243	4821	5517	3743	3.58969245380528e-9	-0.680126	4.80620765386518e-10	0.624111	8.44494
WBGene00000093	agt-1	Methylated-DNA--protein-cysteine methyltransferase(agt-1)	2074	1826	3039	1278	1426	2352	1092	1026	1460	1151	0.000318543	-0.593185	0.000121362	0.662878	3.49683
WBGene00012835	ani-3	Anillin-like protein 3(ani-3)	6229	5607	8809	4965	4282	7226	3126	4103	4133	2680	7.3850828110461e-8	-0.707579	1.26399124727617e-8	0.612347	7.13164
WBGene00219575	anr-8	ABC transporter domain-containing protein(abcf-3)	483	406	555	267	272	396	205	225	253	281	0.00275389	-0.704956	0.00128431	0.613461	2.56005
WBGene00000163	apb-3	AP-3 complex subunit beta(apb-3)	10790	8195	13234	6969	6791	11018	4866	6470	6631	4910	4.33592762557251e-7	-0.610464	8.68631436786223e-8	0.654986	6.36292
-	apc-17		1375	942	1971	1396	990	1598	644	978	847	668	0.00020125	-0.713903	7.28996e-05	0.609669	3.69626
WBGene00000156	apr-1	Adenomatous polyposis coli protein;Adenomatous polyposis coli protein-related protein 1(apr-1)	11354	8983	15002	7969	7472	12371	4729	7006	6618	4895	1.82611656006675e-8	-0.738113	2.79055577707574e-9	0.599523	7.73847
WBGene00009202	aptf-4	Transcription factor aptf-4(aptf-4)	142	148	177	85	142	99	59	72	50	59	2.25663e-06	-1.48007	5.30303156357805e-7	0.358471	5.64654
WBGene00021349	arl-13	ADP-ribosylation factor-like protein 13B(arl-13)	366	348	544	315	255	404	158	213	269	191	7.0093e-05	-0.792492	2.28423e-05	0.577346	4.15433
WBGene00020205	arrd-1	Arrestin C-terminal-like domain-containing protein(arrd-1)	197	297	339	150	179	145	111	97	96	113	4.37042e-06	-1.41951	1.09415e-06	0.373839	5.35948
WBGene00011054	arrd-13	Arrestin C-terminal-like domain-containing protein(arrd-13)	7533	5958	9987	4865	4541	7748	3351	4151	4358	3164	5.66503780125356e-10	-0.73603	6.59779725581594e-11	0.600389	9.2468
WBGene00008107	aspm-1	Calponin-homology (CH) domain-containing protein(aspm-1)	11930	9205	15430	8655	7614	14082	5532	7024	7152	5259	2.60060041755563e-7	-0.642849	5.00173836040087e-8	0.640447	6.58493
WBGene00007101	B0024.11	Putative pseudouridine synthase B0024.11(B0024.11)	8166	6365	10985	5760	5130	9314	3808	4508	5365	3901	1.59572792879617e-7	-0.614126	2.9240600145844e-8	0.653326	6.79704
WBGene00044290	B0035.18	Mitochondrial cytochrome c oxidase subunit VIc/VIIs domain-containing protein(B0035.18)	1984	1510	2507	1222	1233	1603	704	861	1026	829	3.91783033742988e-12	-1.03663	3.23355734393963e-13	0.487465	11.407
WBGene00015064	B0228.7	S-methyl-5'-thioadenosine phosphorylase(B0228.7)	4216	3310	5627	2709	2457	4459	2037	2285	2535	2069	1.64452545985242e-7	-0.603995	3.02033312884943e-8	0.657929	6.78396
-	B0250.3		646	763	1090	507	566	1221	410	283	429	353	0.0211918	-0.696894	0.0121834	0.616899	1.67383
WBGene00007136	B0285.3	Uncharacterized protein(B0285.3)	1191	1238	1940	939	855	1323	626	865	943	602	0.000112065	-0.662872	3.83048e-05	0.63162	3.95053
WBGene00015136	B0304.4	Uncharacterized protein(B0304.4)	1653	1363	1995	957	1025	1501	636	924	880	673	1.09561e-06	-0.840933	2.40220365535338e-7	0.558283	5.96035
WBGene00015150	B0336.13	Transcription initiation factor IIA small chain homolog(B0336.13)	2482	2252	3481	1727	1921	2842	1165	1395	1538	1250	4.7884617760957e-8	-0.775146	7.94018380379688e-9	0.584329	7.3198
WBGene00015191	B0432.10	Lant_dehydr_C domain-containing protein(B0432.10)	1965	1613	2478	1523	1311	2197	952	1092	1365	1024	2.02364e-05	-0.60545	5.86426e-06	0.657266	4.69387
WBGene00007188	B0464.9	putative protein phosphatase methylesterase 1(B0464.9)	3056	2526	4105	1984	1816	3528	1486	1804	2031	1222	0.000129796	-0.593907	4.50798e-05	0.662546	3.88674
WBGene00015232	B0511.6	ATP-dependent RNA helicase(B0511.6)	51099	43531	67760	34382	32271	55650	21989	23832	28165	20620	9.50538941427604e-11	-0.893514	9.69953867701032e-12	0.538301	10.022
WBGene00015245	B0524.6	HMG box domain-containing protein(B0524.6)	3789	3163	5405	3103	2659	4735	2033	2425	2533	1862	2.51721398386226e-7	-0.598168	4.8182770378889e-8	0.660592	6.59908
WBGene00017461	bath-28	F-box domain-containing protein(bath-28)	2681	2202	3850	1872	1848	3037	1329	1485	1670	1373	1.81369348307496e-8	-0.670811	2.76854753439787e-9	0.628153	7.74144
-	bath-43		18767	14484	24034	12717	11836	20524	8667	9448	10729	7991	6.99229038697219e-10	-0.742544	8.28348865351187e-11	0.597685	9.15538
WBGene00019141	bath-5	BTB domain-containing protein(bath-5)	3825	3295	5040	2660	2474	4292	1927	2165	2260	1723	1.74141707204801e-8	-0.691828	2.63644302029111e-9	0.619069	7.7591
WBGene00018667	bath-7	BTB domain-containing protein(bath-7)	532	734	876	523	371	604	332	530	423	331	0.0214742	-0.587822	0.01236	0.665347	1.66808
WBGene00010981	blos-8	BLOC-1-related complex subunit 7(blos-8)	112	176	200	132	108	143	78	117	89	70	0.00914931	-0.775696	0.00483361	0.584107	2.03861
WBGene00000257	bmk-1	Kinesin-like protein(bmk-1)	12000	9680	16838	8242	7367	13050	5674	7081	7484	5720	1.6733145514021e-9	-0.639962	2.10507016095521e-10	0.64173	8.77642
WBGene00000265	brd-1	BRCA1-associated RING domain protein 1(brd-1)	4396	3956	6201	3290	2990	5104	2169	2776	2883	2044	2.5970353982889e-8	-0.67811	4.07688007918133e-9	0.624983	7.58552
WBGene00000271	brf-1	B-related factor 1(brf-1)	5704	4632	8115	4563	3928	6958	2906	3795	3655	2637	2.14178059054921e-7	-0.6234	4.03715374341956e-8	0.649139	6.66923
WBGene00001963	btb-1	BTB domain-containing protein	258	273	343	170	177	267	103	203	162	137	0.0106734	-0.671119	0.00572242	0.628019	1.9717
WBGene00010193	btb-20	BTB domain-containing protein(btb-20)			4492	2234	2170	3697	1499	1624	1926	1518	3.81999349589765e-9	-0.79879	5.13047896781252e-10	0.574831	8.41794
WBGene00015013	btb-3	BTB domain-containing protein	555	450	764	393	395	503	196	290	276	189	5.72371924758464e-10	-1.16907	6.67091247029873e-11	0.444708	9.24232
WBGene00019142	btb-4	BTB domain-containing protein(btb-4)	876	729	1217	542	517	854	411	492	437	440	1.48751e-05	-0.736711	4.18784e-06	0.600106	4.82754
WBGene00000275	bub-1	Mitotic checkpoint serine/threonine-protein kinase bub-1(bub-1)	21705	16928	29222	15135	13846	24720	10541	12531	13947	10391	4.54800805864403e-8	-0.593534	7.4925646902544e-9	0.662718	7.34218
WBGene00044053	C01G12.12		417	335	571	305	265	443	144	257	265	129	0.000329697	-0.895631	0.000126112	0.537512	3.48189
WBGene00044333	C01G12.13	Uncharacterized protein(C01G12.13)	145	171	319	199	136	244	122	96	111	129	0.0217301	-0.637333	0.0125218	0.6429	1.66294
WBGene00015307	C01G5.5	NADP-dependent oxidoreductase domain-containing protein(C01G5.5)	2515	1967	3379	1684	1682	2884	1139	1294	1559	1178	8.60760012846491e-7	-0.688897	1.83777106536045e-7	0.620328	6.06512
WBGene00007224	C01G6.2	Uncharacterized protein(C01G6.2)	405	380	651	350	229	505	182	175	248	293	0.00772359	-0.705147	0.00400184	0.61338	2.11218
WBGene00015360	C02G6.2	Insulin-degrading enzyme(C02G6.2)	156	128	244	206	111	173	107	100	77	115	0.0137065	-0.755479	0.0075497	0.59235	1.86307
WBGene00015405	C03H5.3	SRF-dependent transcription regulation-associated protein(C03H5.3)	5109	4948	7493	3730	3611	5958	2610	3028	3092	2323	5.1800814749946e-10	-0.788623	5.98836975127212e-11	0.578896	9.28566
WBGene00045104	C04G2.12		125	110	182	89	98	125	74	62	59	102	0.0287768	-0.661487	0.0170646	0.632226	1.54096
WBGene00015462	C05C8.5	Exonuclease domain-containing protein(C05C8.5)	5309	4038	6737	3507	3236	5427	2124	2394	2751	2708	1.06557862734947e-8	-0.800855	1.55728164547196e-9	0.574009	7.97241
-	C05D2.10		14621	11350	19176	9394	8981	15506	6742	8004	9603	6727	4.02372588140577e-7	-0.612725	8.01055223409503e-8	0.65396	6.39537
WBGene00015505	C06A5.8	RING-type domain-containing protein(C06A5.8)	4457	3696	5936	3156	2729	4716	1840	2375	2626	2070	3.57493213362832e-10	-0.781381	4.00857333866618e-11	0.581809	9.44673
WBGene00007374	C06C3.3	Doublecortin domain-containing protein(C06C3.3)	161	139	179	104	109	146	63	111	82	86	0.00874115	-0.699243	0.00459175	0.615895	2.05843
-	C06G4.1		7043	5825	9890	5000	4424	8235	3132	4213	4447	3194	1.36293508800671e-7	-0.669885	2.47134957600216e-8	0.628557	6.86552
WBGene00015573	C07G1.7	ELM2 domain-containing protein(C07G1.7)	149	105	133	82	98	86	56	43	80	63	0.000648437	-1.09228	0.000263051	0.469021	3.18813
WBGene00015613	C08F1.10	Serpentine Receptor, class U(C08F1.10)	268	307	440	200	235	296	173	159	165	183	0.00110372	-0.763807	0.000472404	0.58894	2.95714
WBGene00015610	C08F1.6	DUF1624 domain-containing protein(C08F1.6)	244	220	382	184	225	276	113	149	161	160	0.000887802	-0.757706	0.000371774	0.591436	3.05168
-	C08H9.3		3620	2920	5258	2621	2280	4140	1782	2110	2436	1768	1.05827988332762e-7	-0.608228	1.87128939769727e-8	0.656002	6.9754
WBGene00007489	C09G5.7	Uncharacterized protein(C09G5.7)	2175	2094	3580	1887	1514	2888	1213	1522	1525	1108	3.92155e-06	-0.624874	9.70988673584785e-7	0.648476	5.40654
WBGene00015670	C10B5.1	WD_REPEATS_REGION domain-containing protein(C10B5.1)	1607	1289	2071	976	1053	1502	617	728	851	809	1.95066270112832e-7	-0.880637	3.63624993724295e-8	0.543128	6.70982
WBGene00007515	C10C6.7	Transmembrane protein(C10C6.7)	157	140	229	158	117	169	70	104	109	83	0.000397992	-0.817137	0.00015485	0.567567	3.40013
-	C12D8.1		17976	14314	25372	12665	11307	18712	8197	11182	11699	7942	8.95599491244976e-9	-0.676521	1.28422769899238e-9	0.625672	8.04789
WBGene00015733	C13B9.2	Uncharacterized protein(C13B9.2)	1736	1412	2292	1161	1203	1970	810	1028	1096	826	1.25782e-05	-0.63686	3.49505e-06	0.643111	4.90038
WBGene00015747	C13G5.2	Uncharacterized protein(C13G5.2)	7296	5476	9362	4772	4735	7526	3191	3939	4262	4127	1.32813e-06	-0.619615	2.96851140440494e-7	0.650845	5.87676
WBGene00007569	C14A6.5	FH2 domain-containing protein(C14A6.5)	107	64	172	91	55	82	62	44	49	50	0.00120546	-0.967398	0.000519669	0.511428	2.91885
WBGene00184990	C14B1.12	Spliceosome-associated protein CWC15 homolog(C14B1.12)	2277	1797	3205	1574	1580	2356	1023	1098	1323	912	4.62158524204004e-11	-0.905542	4.50792391261929e-12	0.533832	10.3352
WBGene00007585	C14C10.2	ERAP1_C domain-containing protein(C14C10.2)	1255	1109	1773	854	863	1320	552	594	707	562	5.18507921422936e-9	-0.923828	7.12813307566837e-10	0.527108	8.28524
WBGene00007609	C15C8.7	Uncharacterized protein(C15C8.7)	6174	4038	6941	3582	3510	5824	2336	2538	3185	2889	1.5938e-06	-0.746739	3.62076771065155e-7	0.595949	5.79757
WBGene00015815	C16A11.2	Coiled-coil domain-containing protein 93;DUF4200 domain-containing protein(C16A11.2)	4900	3923	6397	3456	2936	5165	2269	2759	2827	2318	3.22148712099495e-10	-0.685802	3.5907697213591e-11	0.62166	9.49194
WBGene00015816	C16A11.3	SPK domain-containing protein(C16A11.3)	5790	4698	7696	4015	3865	5849	2351	2822	3100	2387	1.47362790184885e-15	-0.952074	7.32963632605054e-17	0.516889	14.8316
WBGene00015817	C16A11.4	SPK domain-containing protein(C16A11.4)	32411	25314	41233	21145	20298	31012	12735	15101	17164	12951	4.66903878459301e-15	-0.942607	2.52622440283523e-16	0.520292	14.3308
-	C16A3.4		22170	18301	28447	13519	13629	23533	9955	10521	13371	10624	3.30503526262629e-7	-0.699753	6.46128194319187e-8	0.615677	6.48082
WBGene00015811	C16A3.6	Protein MAK16 homolog(C16A3.6)	39817	31593	49763	25410	24831	43521	18175	18642	22616	19040	1.10616029475568e-7	-0.706097	1.96425296192547e-8	0.612976	6.95618
WBGene00194998	C16C4.18	Spore protein(C16C4.18)	385	361	626	260	263	454	152	296	260	207	0.00671024	-0.624157	0.00342253	0.648799	2.17326
WBGene00015850	C16C8.12	SKA2 domain-containing protein(C16C8.12)	1520	1235	2162	1036	939	1863	762	878	885	709	4.81278e-05	-0.612276	1.51987e-05	0.654164	4.3176
WBGene00044236	C17E4.11	Methyltransferase type 11 domain-containing protein(C17E4.11)	1914	1485	2448	1308	1156	2008	849	1030	1044	1013	2.00609e-06	-0.665828	4.66443082253815e-7	0.630327	5.69765
-	C17E4.4		1280	984	1768	877	862	1428	628	646	796	588	4.34309e-06	-0.699047	1.08622e-06	0.615979	5.3622
WBGene00270322	C17G10.13	THAP-type domain-containing protein(C17G10.13)	3916	2963	5285	2779	2445	4339	1631	1966	2270	1686	1.92343087570078e-9	-0.791178	2.44377545191162e-10	0.577872	8.71592
-	C23H3.3		7817	6469	9725	4926	4672	8981	3863	3916	4524	3659	5.45967e-06	-0.620797	1.39735e-06	0.650311	5.26283
WBGene00007697	C24F3.2	protein-tyrosine-phosphatase(C24F3.2)	2627	2247	4033	1980	1775	2985	1247	1534	1720	1187	1.86156536381273e-9	-0.758579	2.35586179430406e-10	0.591078	8.73012
WBGene00007702	C24H11.5	Gem-associated protein 7(C24H11.5)	668	572	973	447	419	752	276	308	454	327	0.000178209	-0.75379	6.36768e-05	0.593043	3.74907
WBGene00016081	C25A6.1	Serine/threonine-protein phosphatase(C25A6.1)	80	85	161	109	39	118	52	62	55	42	0.0318581	-0.711549	0.0190378	0.610664	1.49678
WBGene00007722	C25D7.15	Uncharacterized protein(C25D7.15)	164	147	256	118	122	143	81	81	105	119	0.00334547	-0.767624	0.00159729	0.587384	2.47554
WBGene00007715	C25D7.2		94	99	150	67	74	92	44	38	71	61	0.00257235	-0.88613	0.00119278	0.541064	2.58967
WBGene00007730	C25G4.2	Esterase C25G4.2(C25G4.2)	11293	8746	13541	6811	7039	11901	5130	5260	6409	5832	4.6531e-06	-0.645825	1.17152e-06	0.639127	5.33226
WBGene00007731	C25G4.3	Ribosome-binding factor A(C25G4.3)	957	739	1223	585	590	954	390	524	678	474	0.00198176	-0.586265	0.000896293	0.666065	2.70295
-	C27A12.2		5202	4107	7113	3987	3105	6386	2441	3240	3240	2353	5.9374e-06	-0.596374	1.53793e-06	0.661414	5.2264
-	C27A12.7		7524	5668	10000	4838	4787	8267	3361	4243	4701	3715	5.35353445500688e-7	-0.598125	1.09168364126276e-7	0.660612	6.27136
WBGene00007766	C27C7.1	SRP40_C domain-containing protein(C27C7.1)	6130	5450	9093	4498	4037	6921	3058	4066	4713	2645	3.48845e-05	-0.611178	1.06442e-05	0.654662	4.45737
WBGene00016166	C27F2.4	Methyltransferase BUD23(C27F2.4)	5231	4161	6770	3684	3340	6079	2460	2870	3410	2548	1.00604e-06	-0.599539	2.18987909606175e-7	0.659965	5.99739
WBGene00016175	C27H5.6	G_PROTEIN_RECEP_F1_2 domain-containing protein(C27H5.6)	3741	2757	3894	2116	1985	4149	1093	845	1428	1678	0.00100208	-1.04766	0.000424476	0.483752	2.9991
WBGene00007787	C27H6.8	MYG1 protein C27H6.8(C27H6.8)	14536	10213	16864	8644	8679	14794	6298	7141	8137	6977	1.99696e-06	-0.620561	4.63986903333476e-7	0.650418	5.69963
WBGene00077500	C27H6.9	Mitochondrial genome maintenance exonuclease 1(C27H6.9)	2325	2038	3583	1774	1585	2812	1304	1477	1482	1124	1.6884357847279e-7	-0.635585	3.10942446724797e-8	0.64368	6.77252
WBGene00007788	C28A5.1	Ig-like domain-containing protein(C28A5.1)	2734	2415	4256	2081	1694	3149	1409	1700	1985	1282	2.71438e-06	-0.624457	6.49460552873429e-7	0.648664	5.56633
WBGene00016182	C28C12.12	DUF4806 domain-containing protein(C28C12.12)	6117	4981	8443	4571	4059	7553	3072	3598	4119	2894	9.97521777338419e-7	-0.59043	2.16968263199328e-7	0.664145	6.00108
WBGene00007792	C28D4.4	DUF1248 domain-containing protein(C28D4.4)	171	100	258	133	91	174	92	88	102	85	0.0154924	-0.590392	0.00862639	0.664162	1.80988
WBGene00007798	C29A12.2		291	176	293	207	173	191	137	175	136	164	0.0245577	-0.628794	0.0143293	0.646717	1.60981
WBGene00016230	C29G2.2		1097	861	1383	658	559	1016	482	661	633	367	0.000518588	-0.709686	0.000206744	0.611453	3.28518
WBGene00016277	C30G12.6	Uncharacterized protein(C30G12.6)	8786	6787	11929	6584	5735	10237	3884	5048	5364	4086	9.55784954490386e-9	-0.690983	1.38168496130582e-9	0.619432	8.01964
WBGene00016318	C32D5.11	RING-type domain-containing protein(C32D5.11)	18437	14244	25247	13223	11880	21398	8600	10225	11294	8424	4.56819167221607e-9	-0.673422	6.23437246137365e-10	0.627018	8.34026
-	C32E8.5		6254	5325	8785	4521	4366	7232	3048	3785	4185	3115	1.57139410124848e-8	-0.638858	2.36200380537809e-9	0.642221	7.80371
-	C33H5.8		3176	2835	4726	2432	2259	4071	1540	1847	2062	1585	1.64671983074794e-7	-0.693582	3.02573614586783e-8	0.618317	6.78338
WBGene00007921	C34C12.2	Fibronectin type-III domain-containing protein(C34C12.2)	7381	6210	10361	5185	4812	8702	3617	4484	4820	3361	2.11691469142458e-7	-0.625617	3.98498822279009e-8	0.648142	6.6743
WBGene00016427	C34H4.5	C2H2-type domain-containing protein(C34H4.5)	2239	1756	3034	1519	1412	2207	884	1170	1275	1045	6.76516140679127e-10	-0.827708	8.00877798886503e-11	0.563424	9.16972
WBGene00016452	C35D10.17	COX assembly mitochondrial protein 2 homolog(C35D10.17)	2080	1575	2518	1308	1263	1976	856	839	1107	956	6.72508422892981e-8	-0.85918	1.14542284949592e-8	0.551266	7.1723
WBGene00016443	C35D10.6	NADP-dependent oxidoreductase domain-containing protein(C35D10.6)	6872	5636	9022	4733	4534	7946	3098	3762	4080	3580	1.29286089659683e-7	-0.655337	2.33135316326715e-8	0.634927	6.88845
WBGene00016457	C35E7.5	Ig-like domain-containing protein(C35E7.5)	1920	2388	3174	1575	1813	1985	1001	1482	1195	1260	7.15868e-06	-0.892425	1.88411e-06	0.538708	5.14517
WBGene00164983	C36A4.12		90	130	113	97	94	136	60	62	63	62	0.020904	-0.740278	0.0119952	0.598624	1.67977
WBGene00016495	C37C3.1	DUF1768 domain-containing protein;NADAR domain-containing protein(C37C3.1)	3156	2717	4705	2507	2269	3849	1635	2037	2132	1684	3.7866387179788e-8	-0.611342	6.14953916016899e-9	0.654587	7.42175
WBGene00016516	C38C3.8		266	214	488	296	177	331	145	191	166	182	0.00500395	-0.653449	0.00247549	0.635759	2.30069
-	C38D4.9		1215	888	1505	713	735	1194	566	542	624	670	0.000313962	-0.656565	0.000119355	0.634387	3.50312
WBGene00016520	C39B5.2	F-box domain-containing protein(C39B5.2)	235	319	371	259	232	243	103	231	196	168	0.00774952	-0.826516	0.00401722	0.563889	2.11073
WBGene00016524	C39B5.6	Glutamyl-tRNA(Gln) amidotransferase subunit B, mitochondrial(C39B5.6)	2856	2379	3862	2049	1704	2910	1281	1594	1796	1356	7.42103199946747e-9	-0.714349	1.05113241909923e-9	0.60948	8.12954
WBGene00008035	C39E9.12	SAP domain-containing protein(C39E9.12)	12508	9874	16399	8193	7632	12436	5373	6490	7308	4892	3.40009359272297e-11	-0.817634	3.24844289892499e-12	0.567372	10.4685
WBGene00016538	C39F7.1	HET domain-containing protein;Transmembrane protein(C39F7.1)	224	166	282	104	125	168	46	64	127	143	0.0213593	-0.931567	0.0122831	0.524288	1.67041
-	C41H7.5		2958	2332	3848	1793	1878	2917	1153	1420	1688	1639	6.35636e-06	-0.73352	1.65758e-06	0.601435	5.19679
WBGene00016586	C42C1.8	MFS domain-containing protein(C42C1.8)	8994	6905	12077	6432	5632	10373	4110	5227	5770	4128	2.20452033080204e-7	-0.618971	4.16828020863613e-8	0.651135	6.65669
WBGene00016609	C43E11.12	Transcription factor TFIIIC triple barrel domain-containing protein(C43E11.12)	2972	2628	4329	2295	2047	3458	1604	1928	2013	1547	5.15211835751914e-8	-0.596116	8.5818528372849e-9	0.661533	7.28801
-	C44B7.2		4557	3379	6098	3206	2886	4936	2075	2624	2692	2090	2.05008213717382e-9	-0.671185	2.60810782936828e-10	0.627991	8.68823
WBGene00016675	C45G9.4	Uncharacterized protein(C45G9.4)	1477	1213	2274	1155	971	1781	757	635	859	792	7.42836e-06	-0.779149	1.96129e-06	0.58271	5.12911
WBGene00016702	C46A5.6	Uncharacterized protein(C46A5.6)	9821	7656	11603	6155	6055	9613	3447	4056	4593	3756	4.02323286583677e-12	-1.03993	3.32390476869049e-13	0.48635	11.3954
WBGene00044502	C46G7.5	Transposase(C46G7.5)	1086	1007	1630	722	675	1186	564	712	711	517	0.000152556	-0.619824	5.37988e-05	0.65075	3.81657
-	C47E12.7		6426	5193	8290	4175	3916	6932	2881	3342	3678	2900	4.12206651435911e-9	-0.716684	5.5774188852062e-10	0.608494	8.38489
-	C47E8.10		136	148	256	92	98	151	74	71	112	94	0.0158051	-0.669033	0.00881635	0.628928	1.8012
WBGene00016745	C48B6.9	Transmembrane protein(C48B6.9)	637	499	749	354	361	550	226	266	284	228	8.29003071412291e-8	-1.05735	1.43477313568313e-8	0.480515	7.08144
WBGene00008178	C48D1.5	Glycoprotein;Recep_L_domain domain-containing protein(C48D1.5)	302	321	467	231	237	281	103	228	216	171	0.00114365	-0.866929	0.000490642	0.548313	2.94171
WBGene00044909	C48D1.7		126	85	174	58	84	114	54	51	58	63	0.00301574	-0.834214	0.00142302	0.560889	2.52061
WBGene00008197	C49C3.7	Coiled-coil domain-containing protein 176(C49C3.7)	5663	4862	8082	4275	3660	7012	2672	3192	3713	2507	2.63500987777187e-7	-0.695642	5.07011487944767e-8	0.617435	6.57922
WBGene00016767	C49C8.3	HTH CENPB-type domain-containing protein(C49C8.3)	475	474	805	392	395	631	292	318	315	305	0.000496368	-0.614953	0.000196933	0.652951	3.3042
WBGene00008219	C50B6.3	DUF3452 domain-containing protein(C50B6.3)	12164	10064	15739	8825	7935	13046	5511	7785	7583	5485	4.44165951643825e-8	-0.673567	7.30957556102469e-9	0.626955	7.35245
WBGene00008232	C50F4.4	COMM domain-containing protein(C50F4.4)	883	663	1005	516	566	889	418	522	414	371	0.000413185	-0.678046	0.000161416	0.625011	3.38386
WBGene00194706	C53A5.16	Polynucleotide adenylyltransferase(C53A5.16)	1339	1134	1930	948	937	1551	568	706	784	700	1.17927e-06	-0.779296	2.6023603336345e-7	0.582651	5.92839
WBGene00194707	C53A5.17	tRNA (guanine(37)-N1)-methyltransferase(C53A5.17)	3091	2670	4110	2214	2175	3088	1216	1497	1848	1278	4.37887431601846e-12	-0.9831	3.64328184025546e-13	0.505891	11.3586
WBGene00016907	C53H9.2	CP-type G domain-containing protein(C53H9.2)	29909	24239	41699	19739	19635	34367	14142	14938	18469	14017	2.834430908238e-8	-0.703451	4.48499363387722e-9	0.614102	7.54753
WBGene00008318	C54G4.9	RAP domain-containing protein(C54G4.9)	2507	2347	3466	1718	1719	3256	1115	1389	1524	1497	0.000294882	-0.622402	0.000111635	0.649589	3.53035
WBGene00008339	C55A6.10	Macro domain-containing protein;NARG2_C domain-containing protein(C55A6.10)	5428	4303	6917	3634	3592	5469	2487	2920	3142	2870	3.2831636779647e-9	-0.686906	4.36295364958378e-10	0.621185	8.48371
WBGene00077568	C56A3.10		99	85	132	61	66	110	41	54	53	50	0.00521136	-0.730674	0.00259243	0.602622	2.28305
WBGene00008345	C56A3.6	EF-hand domain-containing protein(C56A3.6)	10832	7864	13216	6810	6598	11057	4906	5108	5574	4965	1.68018209116908e-9	-0.734002	2.11511042739918e-10	0.601234	8.77464
WBGene00008346	C56A3.8	Phosphatidylinositol 4-kinase type 2(C56A3.8)	3037	2575	4741	2387	2006	3375	1583	1757	2039	1394	3.22074878623213e-10	-0.730528	3.58726167436942e-11	0.602683	9.49204
WBGene00016965	C56C10.9	45 kDa calcium-binding protein(C56C10.9)	3386	2698	4526	2413	2341	4163	1690	1998	1967	1702	1.49636e-06	-0.607589	3.38568640112396e-7	0.656293	5.82496
WBGene00000301	cav-1	Caveolin;Caveolin-1(cav-1)	3985	4406	5565	2881	3503	3928	2171	2332	2597	2718	4.12021e-05	-0.773705	1.27996e-05	0.584914	4.38508
WBGene00010351	cbd-1	Chitin-binding domain protein cbd-1(cbd-1)	54560	48618	77620	43063	39278	56336	26624	43705	38111	22622	9.58628e-05	-0.674627	3.23272e-05	0.626494	4.01835
WBGene00012277	ccch-3	C3H1-type domain-containing protein(ccch-3)	3050	2413	4149	2035	2070	3193	1330	1567	1906	1501	1.45014472007795e-8	-0.738098	2.16524317937442e-9	0.599529	7.83859
WBGene00016993	CD4.8	SPK domain-containing protein(CD4.8)	3320	2519	4482	2365	2084	3517	1516	1888	2188	1480	1.0128810794739e-7	-0.661765	1.78011384341521e-8	0.632105	6.99444
WBGene00000386	cdc-25.1	M-phase inducer phosphatase cdc-25.1(cdc-25.1)	16881	12274	21100	11779	11456	19404	7397	9964	10116	8014	1.3966e-06	-0.620949	3.13668388596769e-7	0.650243	5.85493
WBGene00010562	cdc-48.3	ATPase family protein 2 homolog(cdc-48.3)	6325	5374	8211	4609	3958	7208	2915	3583	3807	2941	1.14690380255365e-8	-0.692989	1.68378290645851e-9	0.618571	7.94047
WBGene00000382	cdc-6	Cell division control protein(cdc-6)	8837	7249	11607	5950	5509	9882	4114	5142	5055	3619	3.76787383504874e-8	-0.71179	6.11278239516869e-9	0.610562	7.4239
WBGene00000405	cdk-1	Cyclin-dependent kinase 1(cdk-1)	17582	13708	22760	11719	11368	19438	8424	9688	10857	8208	2.21724960523961e-8	-0.631021	3.44556337154367e-9	0.645719	7.65419
WBGene00011636	cec-3	Chromo domain-containing protein cec-3(cec-3)	8462	7446	12096	6449	6075	10304	4288	5100	5421	4043	2.24199400543854e-9	-0.691323	2.87655587692364e-10	0.619286	8.64937
WBGene00020463	cec-6	Chromo domain-containing protein(cec-6)	6827	5699	9310	5194	4409	8112	3426	4499	4700	2941	1.24098e-05	-0.586709	3.44205e-06	0.66586	4.90623
WBGene00012551	cec-7	Chromo domain-containing protein(cec-7)	16968	14205	22991	11394	10707	17241	7114	8967	10005	6296	6.47015897157927e-11	-0.886277	6.44049171493593e-12	0.541008	10.1891
WBGene00021913	cec-8	Chromo domain-containing protein(cec-8)	602	567	828	555	496	676	394	457	322	348	0.00112891	-0.664422	0.000484032	0.630941	2.94734
-	cec-9		3633	3045	5503	3165	2601	4313	1745	2332	2450	1874	2.97963897031816e-9	-0.701551	3.91737445284847e-10	0.614911	8.52584
WBGene00000435	ceh-10	Homeobox protein ceh-10(ceh-10)	339	326	481	209	254	306	125	148	185	148	1.62613238629075e-7	-1.15801	2.9851967608272e-8	0.448131	6.78884
WBGene00000444	ceh-21	Homeobox protein ceh-21(ceh-21)	2280	2313	3263	1613	1469	2367	1002	1584	1612	863	9.3946e-05	-0.781451	3.15555e-05	0.581781	4.02712
WBGene00000463	ceh-43	Homeobox domain-containing protein;Homeobox protein ceh-43(ceh-43)	432	493	681	291	397	463	271	319	217	273	0.00206255	-0.773398	0.00093561	0.585038	2.6856
WBGene00018355	ceh-86	Homeobox domain-containing protein(ceh-86)	111	109	172	93	91	73	60	83	69	54	0.000647584	-0.989539	0.000262597	0.503639	3.1887
WBGene00013431	ceh-92	Homeobox-cysteine loop-homeobox domain-containing protein(ceh-92)	5417	4648	7947	4044	3480	6136	2590	3375	3792	2542	1.00212001085575e-7	-0.644566	1.75861827665807e-8	0.639685	6.99908
WBGene00000482	chd-3	Chromodomain-helicase-DNA-binding protein 3 homolog(chd-3)	5907	4944	6981	3863	3769	6388	2721	3635	3686	2597	1.25772e-05	-0.611835	3.49371e-06	0.654364	4.90042
WBGene00000498	chk-1	Serine/threonine-protein kinase chk-1(chk-1)	10826	8724	14388	7235	6566	11424	4949	6143	6859	4752	1.78074702015162e-8	-0.669493	2.7108328960374e-9	0.628728	7.7494
WBGene00000499	chk-2	Serine/threonine-protein kinase chk-2(chk-2)	3281	2371	4619	2379	2215	3344	1457	1879	1938	1583	7.99549669186466e-11	-0.739993	8.05882075903658e-12	0.598742	10.0972
WBGene00010839	chl-1	ATP-dependent DNA helicase chl-1(chl-1)	5675	4735	7817	4238	3681	6747	2762	3520	3580	2707	5.70314016681326e-8	-0.623654	9.59002394036043e-9	0.649025	7.24389
WBGene00015347	cids-1	CID domain-containing protein 1(cids-1)	3210	2561	4732	2278	2048	3688	1730	2054	2029	1440	1.05043e-06	-0.588733	2.29701133237912e-7	0.664927	5.97863
WBGene00010909	cisd-3.1	Iron-binding zinc finger CDGSH type domain-containing protein(cisd-3.1)	2238	1787	2925	1418	1468	2419	1025	1214	1365	1272	5.12172e-05	-0.58609	1.62341e-05	0.666146	4.29058
WBGene00000519	cku-70	Ku domain-containing protein(cku-70)	9225	8033	13942	7583	6141	11805	4829	6054	6678	4190	5.23233e-06	-0.601627	1.33349e-06	0.65901	5.2813
WBGene00009156	clec-196	C-type lectin domain-containing protein(clec-196)	104	139	152	76	119	106	68	73	70	75	0.0108449	-0.825055	0.00582977	0.564461	1.96477
WBGene00016088	clec-266	C-type lectin domain-containing protein(clec-266)	1052	1274	1291	615	919	561	306	390	411	446	1.82205784200428e-10	-1.81428	1.94585752030636e-11	0.284346	9.73944
WBGene00000537	clk-2	Telomere length regulation protein clk-2(clk-2)	7187	5843	8831	4764	4664	7228	2642	3682	3983	2973	2.48626843625995e-10	-0.895138	2.73810804860308e-11	0.537696	9.60445
WBGene00013847	cls-3	Protein CLASP-3(cls-3)	1311	1168	2012	1233	901	1585	648	1086	890	719	0.000666804	-0.585908	0.000271391	0.66623	3.176
WBGene00000592	coh-3	Rad21/Rec8-like protein C-terminal eukaryotic domain-containing protein(coh-3)	6999	5952	9863	5270	4543	7787	3167	3713	4268	2963	9.26419704038955e-12	-0.828536	8.03231756732399e-13	0.5631	11.0332
WBGene00021560	coh-4	Rad21/Rec8-like protein C-terminal eukaryotic domain-containing protein(coh-4)	4046	3448	5633	2795	2798	4450	1784	2050	2399	1760	5.12220458473502e-11	-0.852373	5.03893406418285e-12	0.553873	10.2905
WBGene00000639	col-63	Nematode cuticle collagen N-terminal domain-containing protein(col-63)	70	104	177	97	56	97	37	53	89	58	0.0285487	-0.763039	0.0169198	0.589254	1.54441
WBGene00000762	coq-2	4-hydroxybenzoate polyprenyltransferase, mitochondrial(coq-2)	3362	2877	4871	2270	2203	3580	1467	1702	2097	1659	1.92093306069008e-9	-0.785377	2.43900045971738e-10	0.5802	8.71649
WBGene00000787	cps-6	Endonuclease G, mitochondrial(cps-6)	16343	12863	21507	10603	10390	18000	7480	8055	9648	8146	3.64283618693245e-8	-0.679109	5.88866975111464e-9	0.624551	7.43856
WBGene00017313	cpsf-2	putative cleavage and polyadenylation specificity factor subunit 2(cpsf-2)	9728	7691	12673	6955	5913	11450	4298	5645	5783	4565	4.00450337142378e-7	-0.634998	7.96560653957244e-8	0.643942	6.39745
WBGene00013460	cpsf-3	Cleavage and polyadenylation specificity factor subunit 3(cpsf-3)	10004	7836	13002	7122	6426	11724	4604	5672	6112	4767	1.07723655338099e-7	-0.630183	1.90750349260628e-8	0.646095	6.96769
WBGene00044329	cpsf-4	Cleavage and polyadenylation specificity factor subunit 4(cpsf-4)	9748	7506	12622	6023	6242	10962	5027	5393	5820	4092	3.50025e-06	-0.607668	8.57046706650474e-7	0.656256	5.4559
WBGene00000798	crn-5	Exosome complex component RRP46 homolog(crn-5)	3717	2958	4904	2339	2333	3639	1756	1915	2226	1994	2.19711530814204e-7	-0.653005	4.15061549666516e-8	0.635954	6.65815
WBGene00000817	csn-5	COP9 signalosome complex subunit 5(csn-5)	7914	6381	10844	5203	4884	9074	3972	4431	4951	3676	2.81607993420681e-7	-0.5978	5.45608150654158e-8	0.660761	6.55036
WBGene00000818	csn-6	COP9 signalosome complex subunit 6;MPN domain-containing protein(csn-6)	7812	7025	11165	5719	4835	9104	4033	4985	5456	3413	5.72081e-06	-0.607411	1.47604e-06	0.656373	5.24254
WBGene00000839	cul-4	Cullin-4(cul-4)	9342	7383	12427	7303	5890	10871	4390	5605	5702	4499	1.56202383245038e-8	-0.642809	2.34661687876247e-9	0.640465	7.80631
WBGene00021919	cutl-25	ZP domain-containing protein(cutl-25)	106	84	171	73	57	102	51	91	56	49	0.0414724	-0.594012	0.0254574	0.662498	1.38224
WBGene00012165	cutl-6	ZP domain-containing protein(cutl-6)	125	120	151	88	72	125	67	68	66	40	0.00149642	-0.859451	0.000659573	0.551162	2.82495
WBGene00000874	cyk-3	Ubiquitin carboxyl-terminal hydrolase cyk-3(cyk-3)	14224	11022	18559	9955	9124	15645	6638	8100	8341	6339	6.18791396999744e-10	-0.686312	7.25912905775629e-11	0.62144	9.20846
WBGene00015591	cyk-7	Cytokinesis defective protein 7(cyk-7)	16290	12842	23007	11242	10075	18515	8284	9363	10702	7019	3.05406678217328e-7	-0.614483	5.95027433925714e-8	0.653164	6.51512
WBGene00000876	cyl-1	Cyclin L homolog cyl-1(cyl-1)	10051	8683	13544	7389	6789	11914	5020	5876	6257	4971	7.56067633289103e-9	-0.649522	1.07469388475025e-9	0.637492	8.12144
WBGene00000885	cyn-9	Peptidyl-prolyl cis-trans isomerase 9(cyn-9)	3112	2633	4095	2341	2055	3658	1408	1949	2107	1530	7.89822e-06	-0.606865	2.10114e-06	0.656622	5.10247
WBGene00017017	D1014.4	t-SNARE coiled-coil homology domain-containing protein(D1014.4)	1648	1522	2393	1176	1126	1957	857	1112	1060	784	2.05454e-05	-0.623942	5.96204e-06	0.648895	4.68728
-	D1043.1		13093	9834	15734	8843	7782	13444	5129	6326	7035	5459	2.0725902906313e-10	-0.825199	2.23760268976034e-11	0.564404	9.68349
WBGene00008384	D1081.6	Carn_acyltransf domain-containing protein(D1081.6)	796	796	1193	581	599	958	364	518	489	357	1.26269e-05	-0.819859	3.50964e-06	0.566497	4.8987
WBGene00008399	D2005.4	TPR_REGION domain-containing protein(D2005.4)	10665	8319	14123	7960	6808	12210	4933	5993	6288	4643	1.56351049410034e-9	-0.715378	1.95650625397634e-10	0.609045	8.8059
WBGene00017050	D2024.1	Protein kinase domain-containing protein(D2024.1)	166	202	248	184	119	207	91	95	94	127	0.00287935	-0.835164	0.00134906	0.560519	2.54071
-	D2024.10		123	80	88	66	79	67	46	44	47	40	0.000276225	-1.19739	0.000103904	0.436064	3.55874
WBGene00271706	D2089.8	Cysteine-rich DPF motif domain-containing protein 1(D2089.8)	1016	842	1364	679	614	919	460	448	561	431	5.98186112747642e-9	-0.930724	8.34817467894583e-10	0.524595	8.22316
WBGene00017074	D2096.7	DDE-1 domain-containing protein;ELYS domain-containing protein;FA_FANCE domain-containing protein;Uncharacterized protein(D2096.7)	5311	4290	6668	3427	3422	5754	2140	2380	2808	2298	2.24258156275929e-9	-0.872372	2.87917933026203e-10	0.546248	8.64925
WBGene00021929	dcap-1	mRNA-decapping enzyme 1(dcap-1)	9280	7688	13559	6876	5942	11074	5069	5656	6057	3966	4.83654764219958e-7	-0.621225	9.78196296788343e-8	0.650119	6.31546
WBGene00010890	ddb-1	DNA damage-binding protein 1(ddb-1)	35273	24414	39642	21255	21249	35365	13658	15906	17896	15349	5.19236641081946e-8	-0.777285	8.66620888241814e-9	0.583464	7.28463
WBGene00011467	decr-1.3	putative 2,4-dienoyl-CoA reductase 3 [(3E)-enoyl-CoA-producing](decr-1.3)	588	584	1160	540	390	756	315	295	459	444	0.0046405	-0.661071	0.00228059	0.632409	2.33344
WBGene00012460	dhps-1	Deoxyhypusine synthase(dhps-1)	2875	2408	3997	2147	1905	3488	1411	1641	1896	1399	6.6322968639535e-7	-0.630973	1.38175155173154e-7	0.645741	6.17834
WBGene00000974	dhs-11	Estradiol 17-beta-dehydrogenase 8;Estradiol 17-beta-dehydrogenase 8-like(dhs-11)	3105	2299	3933	1656	1931	2958	1342	1359	1819	1443	7.72262e-06	-0.723727	2.04799e-06	0.605531	5.11224
WBGene00001016	dna-2	DNA replication ATP-dependent helicase/nuclease(dna-2)	9419	7462	12743	6796	6007	9971	4320	5497	5867	3885	6.55890611554789e-10	-0.735478	7.74820338952177e-11	0.600619	9.18317
WBGene00022118	dnc-5	Dynactin subunit 5(dnc-5)	2827	2133	3678	1789	1771	3304	1227	1376	1761	1481	0.000144108	-0.590078	5.05551e-05	0.664307	3.84131
WBGene00001049	dog-1	DNA helicase(dog-1)	10195	7725	13445	7023	6389	10805	4380	5558	6115	4548	3.46397818814809e-10	-0.721349	3.87838491595072e-11	0.60653	9.46042
WBGene00007555	dohh-1	Deoxyhypusine hydroxylase(dohh-1)	20498	16060	25974	12488	12349	21640	8969	9474	11117	9701	3.28082552963564e-8	-0.735814	5.26791994170758e-9	0.600479	7.48402
WBGene00001050	dom-3	Decapping nuclease dom-3(dom-3)	2943	2681	4347	2225	1800	3456	1535	1971	1970	1323	7.74412e-06	-0.61494	2.05602e-06	0.652957	5.11103
WBGene00007576	dph-1	2-(3-amino-3-carboxypropyl)histidine synthase subunit 1(dph-1)	3325	3061	4271	2355	2161	3891	1717	1703	2159	1716	8.31675e-06	-0.637411	2.22106e-06	0.642866	5.08005
WBGene00007488	dph-2	2-(3-amino-3-carboxypropyl)histidine synthase subunit 2(dph-2)	4054	3262	5522	2917	2561	4347	1646	2125	2290	1877	3.08376735590301e-11	-0.82152	2.92822927751024e-12	0.565846	10.5109
WBGene00010484	dph-3	DPH3 homolog;Diphthamide biosynthesis protein 3(dph-3)	3755	2968	4655	2158	2505	3981	1577	1542	2111	2082	0.000114549	-0.719755	3.9278e-05	0.6072	3.94101
WBGene00008580	dsb-1	Double-Strand Break factor(dsb-1)	5713	4551	8177	4262	3499	6899	2628	3314	3959	2572	5.18627e-06	-0.61686	1.32089e-06	0.652089	5.28514
WBGene00194892	dsb-2	Double-Strand Break factor(dsb-2)	2533	2385	4014	1928	1928	3112	1391	1532	1812	1303	1.51684509210566e-7	-0.673363	2.7769835950513e-8	0.627043	6.81906
WBGene00001104	dsl-2	Delta-like protein(dsl-2)	301	273	363	140	282	224	109	95	160	165	0.000496832	-1.20338	0.000197159	0.434256	3.30379
WBGene00001119	dyf-3	Clusterin-associated protein 1 homolog(dyf-3)	838	794	1379	727	540	809	415	690	548	372	0.000182932	-0.769278	6.56388e-05	0.586711	3.73771
WBGene00008455	E02H1.1	putative dimethyladenosine transferase(E02H1.1)	6442	5125	7908	4129	3934	6888	2829	3111	3491	3299	2.48020344873293e-7	-0.696125	4.73502784293323e-8	0.617228	6.60551
WBGene00017141	EEED8.13	FBA_2 domain-containing protein(EEED8.13)	197	201	242	149	114	216	105	122	143	85	0.0147533	-0.605053	0.00817305	0.657447	1.83111
WBGene00017142	EEED8.14	MATH domain-containing protein(EEED8.14)	2868	2285	3780	2070	1735	3313	1270	1539	1714	1099	8.76545014357879e-7	-0.755597	1.87585748383216e-7	0.592301	6.05723
WBGene00001160	efk-1	Eukaryotic elongation factor 2 kinase(efk-1)	11971	9149	15199	8382	7884	13716	5702	6608	7275	6039	1.28926424890753e-7	-0.602721	2.32379266872704e-8	0.658511	6.88966
WBGene00008133	efsc-1	Tr-type G domain-containing protein(efsc-1)	2999	2361	4092	2094	1905	2984	1384	1843	1968	1350	1.02897720079621e-7	-0.666949	1.81518612495604e-8	0.629837	6.98759
WBGene00001225	eif-3.B	Eukaryotic translation initiation factor 3 subunit B(eif-3.B)	35570	28135	48245	25835	23814	41969	17500	20177	23574	16717	1.25759667397229e-7	-0.618349	2.25710140927318e-8	0.651416	6.90046
WBGene00001227	eif-3.D	Eukaryotic translation initiation factor 3 subunit D(eif-3.D)	33321	26310	45450	22389	20866	38712	16353	18211	21362	14427	6.30232050258018e-7	-0.629255	1.30670038265252e-7	0.64651	6.2005
WBGene00001239	elo-1	Elongation of long chain fatty acids protein 1(elo-1)	22779	17462	29088	14446	14403	24328	9606	11057	13133	9458	3.84170937595832e-9	-0.78129	5.16284744814073e-10	0.581846	8.41548
WBGene00014123	elpc-3	Elongator complex protein 3(elpc-3)	8006	6314	9901	4898	4812	8345	3538	3803	4421	3993	2.36578053079469e-7	-0.691121	4.49882900437073e-8	0.619372	6.62603
WBGene00016128	elpc-4	Elongator complex protein 4(elpc-4)	7014	5976	9492	4785	4641	7554	2920	3532	4079	3110	2.63560470348415e-11	-0.853437	2.48509288840398e-12	0.553464	10.5791
WBGene00019630	emb-1	Anaphase-promoting complex subunit emb-1(emb-1)	3962	3298	5646	2697	2634	3832	1599	1818	2399	1854	3.21525942052543e-12	-0.920651	2.61836050087868e-13	0.52827	11.4928
WBGene00013378	emc-3	ER membrane protein complex subunit 3(emc-3)	13192	10874	16987	8567	8498	14895	6243	6708	8028	6147	1.264965841006e-7	-0.675281	2.27156016800911e-8	0.62621	6.89792
WBGene00018923	eme-1	Crossover junction endonuclease MUS81;ERCC4 domain-containing protein(eme-1)	5512	5054	7846	4050	3575	5956	2771	3523	3869	2615	1.41085945588864e-7	-0.645632	2.57001076374879e-8	0.639213	6.85052
WBGene00010477	enu-3.6	ENhancer of Uncoordination(enu-3.6)	1836	1779	2901	1405	1219	1771	1072	1333	1371	779	0.000138772	-0.675428	4.84979e-05	0.626146	3.8577
WBGene00021468	epg-2	Ectopic P granules protein 2(epg-2)	1472	1670	2121	1061	1256	1826	989	909	953	987	0.00226845	-0.592122	0.00103938	0.663366	2.64427
WBGene00008665	ercc-1	ERCC1-like central domain-containing protein(ercc-1)	4915	3795	6664	3449	3348	5624	2319	2777	3289	2283	2.87064539792389e-7	-0.632304	5.56658707425674e-8	0.645145	6.54202
WBGene00017606	ets-6	ETS class transcription factor(ets-6)	4426	3884	6453	3455	2884	4917	2095	2894	2859	2059	3.2256419521996e-9	-0.706332	4.26768968581972e-10	0.612877	8.49138
WBGene00001358	evl-20	ADP-ribosylation factor-like protein 2(evl-20)	2659	2101	3229	1782	1742	2544	1082	1291	1501	1115	1.38920897376201e-10	-0.880009	1.45696114130271e-11	0.543364	9.85723
WBGene00009731	exo-1	Exonuclease 1(exo-1)	4614	3543	6222	3147	3077	5362	2091	2658	2764	2389	4.83057956691898e-7	-0.612047	9.76183815774206e-8	0.654268	6.316
WBGene00009289	exos-7	Exoribonuclease phosphorolytic domain-containing protein(exos-7)	6074	4815	7981	4247	3787	6076	2665	2960	3728	2731	1.34893287510634e-11	-0.792055	1.20442443454681e-12	0.577521	10.87
WBGene00008487	F01D4.3		200	188	329	156	111	156	70	96	111	99	9.24818466187929e-7	-1.17117	1.99314221996601e-7	0.444062	6.03394
WBGene00008503	F01G4.4	CNH domain-containing protein(F01G4.4)	9032	7883	12682	7215	5554	11063	4513	5831	6399	3817	3.03169e-05	-0.609373	9.08369e-06	0.655482	4.51832
WBGene00017210	F07E5.5	CCHC-type domain-containing protein(F07E5.5)	10839	9422	15267	7442	7067	12926	5150	5802	6796	5266	5.16150144242818e-8	-0.683557	8.60178523002413e-9	0.622628	7.28722
WBGene00017235	F08B4.3		1470	1187	1625	866	963	1417	641	705	640	711	1.05136e-05	-0.826039	2.86616e-06	0.564076	4.97825
WBGene00017262	F08F3.4	NAD-dependent epimerase/dehydratase domain-containing protein(F08F3.4)	1712	1218	1565	771	1071	1236	483	507	607	711	2.87318e-06	-1.22492	6.89610494813528e-7	0.42782	5.54164
-	F09F7.7		26457	20081	29937	15137	16200	25651	10761	10558	13569	13322	3.82221e-06	-0.777858	9.44160406552391e-7	0.583232	5.41769
WBGene00017311	F09G2.2	Cyclin(F09G2.2)	11339	9561	15652	8047	7293	12695	5954	6586	7584	5385	2.06612608355597e-8	-0.607198	3.19177293274632e-9	0.65647	7.68484
WBGene00008639	F10B5.2	Protein AAR2 homolog(F10B5.2)	6595	5030	8776	4692	4294	7412	2830	3425	4143	3244	4.89493696021327e-8	-0.68832	8.12898242996651e-9	0.620576	7.31025
WBGene00008645	F10C2.4	DNA polymerase delta catalytic subunit(F10C2.4)	13291	11088	18479	10040	8615	15887	6672	8469	8746	6097	2.7280623177446e-7	-0.603087	5.26735500449895e-8	0.658344	6.56415
WBGene00017352	F10E7.11	ELM2 domain-containing protein(F10E7.11)	892	710	892	482	455	668	381	418	435	279	3.86366e-05	-0.90778	1.19115e-05	0.533005	4.413
WBGene00017348	F10E7.6	Uncharacterized protein(F10E7.6)	2469	1928	3306	1548	1582	2725	1078	1216	1495	1275	7.324e-06	-0.662497	1.93129e-06	0.631784	5.13525
WBGene00008667	F10G8.9	beta-ketoacyl-[acyl-carrier-protein] synthase I(F10G8.9)	2641	2152	3534	1788	1684	2943	1232	1341	1529	1212	2.49562206606203e-8	-0.734404	3.91143766919268e-9	0.601066	7.60282
WBGene00045511	F11A5.18	DUF1064 domain-containing protein(F11A5.18)	239	197	317	120	175	237	106	101	108	131	0.00131735	-0.855166	0.000572407	0.552802	2.8803
WBGene00045208	F13E9.15	Uncharacterized protein(F13E9.15)	1263	828	1035	430	639	841	179	137	360	366	7.61859e-05	-1.77333	2.50375e-05	0.292532	4.11813
WBGene00008766	F13G3.6	Glycosyltransferase 2-like domain-containing protein(F13G3.6)	5430	4598	7018	3531	3274	4997	2217	2674	2961	2505	7.3016205202225e-13	-0.876423	5.42371311673051e-14	0.544716	12.1366
WBGene00008784	F14B6.3	Uncharacterized protein(F14B6.3)	195	196	258	135	169	206	108	94	107	128	0.00222329	-0.802191	0.00101721	0.573478	2.653
WBGene00017459	F14D2.11	Ubiquitin-like domain-containing protein(F14D2.11)	620	495	661	306	336	618	240	203	268	298	0.00180555	-0.834581	0.000810125	0.560746	2.74339
WBGene00017462	F14D2.14	FBA_2 domain-containing protein(F14D2.14)	657	697	757	422	434	538	234	260	309	239	2.49742887735142e-9	-1.33353	3.23968264540125e-10	0.396796	8.60251
WBGene00023427	F14D2.15	BTB domain-containing protein(F14D2.15)	1406	1156	2224	1113	932	1578	638	886	1021	759	2.02838e-05	-0.639997	5.88139e-06	0.641714	4.69285
-	F14D2.2		743	691	960	382	528	675	294	466	445	290	0.000389271	-0.845279	0.00015097	0.556603	3.40975
WBGene00017453	F14D2.5	BZIP domain-containing protein(F14D2.5)	782	592	1052	460	444	611	338	436	440	359	2.50146e-05	-0.765089	7.38237e-06	0.588417	4.60181
WBGene00017456	F14D2.8	C-type lectin domain-containing protein(F14D2.8)	899	850	1156	608	535	797	411	425	451	338	6.72031874915364e-9	-1.04086	9.49080446941748e-10	0.486037	8.17261
WBGene00017520	F16G10.5	PDZ domain-containing protein(F16G10.5)	147	145	249	131	86	129	88	85	102	80	0.00101642	-0.813203	0.000431397	0.569117	2.99293
WBGene00219908	F20C5.10		1303	1004	1858	1010	856	1568	611	753	667	606	2.1526e-06	-0.75242	5.04276244120668e-7	0.593607	5.66704
WBGene00017633	F20D6.1	PDZ domain-containing protein(F20D6.1)	266	267	399	193	188	293	101	122	176	170	0.000890415	-0.845565	0.000373017	0.556493	3.05041
WBGene00017637	F20D6.8	GTP-binding protein Rheb(F20D6.8)	534	401	679	328	339	695	257	224	274	224	0.00333382	-0.690183	0.00159062	0.619775	2.47706
WBGene00017646	F20H11.1	Differentially expressed in FDCP 8 homolog(F20H11.1)	3639	2904	4817	2585	2548	4131	1691	2184	2302	1794	1.62108788044342e-7	-0.639601	2.97458476436513e-8	0.641891	6.79019
WBGene00009020	F21D9.6		115	126	210	90	103	104	72	94	58	36	0.000341834	-1.1104	0.000131205	0.463165	3.46618
WBGene00009055	F22D6.14		1065	885	1333	606	722	926	366	510	577	488	9.19166906333454e-7	-0.959451	1.97856519562566e-7	0.514253	6.03661
WBGene00017741	F23C8.13	PDZ domain-containing protein(F23C8.13)	622	402	777	318	379	589	280	311	329	273	0.00102311	-0.643481	0.000434834	0.640167	2.99008
WBGene00017750	F23F1.10	Reverse transcriptase domain-containing protein(F23F1.10)	1310	1278	1999	1017	849	1493	674	741	862	671	6.11087904823423e-7	-0.740891	1.26242253284906e-7	0.59837	6.2139
WBGene00017776	F25B5.5	CDK5RAP1-like protein(F25B5.5)	4449	3644	6193	3236	2845	5272	2337	2630	2859	2132	1.27830804670416e-7	-0.585135	2.30084791399273e-8	0.666587	6.89336
WBGene00009123	F25H2.12	Methyltransferase domain-containing protein(F25H2.12)	3316	2440	3941	2033	1969	3403	1443	1577	1939	1454	1.20857e-06	-0.682371	2.6720531826708e-7	0.62314	5.91773
WBGene00017803	F26A1.4	Protein kinase domain-containing protein(F26A1.4)	250	334	435	299	168	281	155	161	232	173	0.00549201	-0.755418	0.00274761	0.592375	2.26027
WBGene00077543	F27D4.8	Chromate transporter(F27D4.8)	898	684	1153	564	560	941	415	430	606	438	0.000680441	-0.61037	0.000277657	0.655029	3.16721
WBGene00269336	F28A10.11		357	223	430	203	197	286	83	67	145	101	6.02342651117265e-7	-1.54394	1.24134308758806e-7	0.342947	6.22016
-	F28D1.2		1198	1207	1597	795	952	1166	661	742	796	713	0.000344789	-0.666441	0.000132454	0.630059	3.46245
-	F28F8.10		162	167	271	182	120	216	93	112	133	116	0.0123503	-0.585324	0.00672551	0.6665	1.90832
WBGene00017916	F29A7.6	Protein F29A7.6(F29A7.6)	2568	2046	3490	1794	1760	2838	1273	1515	1541	1354	1.20802284849571e-7	-0.622609	2.15822673141001e-8	0.649495	6.91792
WBGene00009266	F30A10.9	PIN domain-containing protein(F30A10.9)	8135	6121	8713	4360	4956	7366	2998	2890	3917	3828	2.52228e-06	-0.896144	5.99102031927864e-7	0.537321	5.59821
-	F31C3.2		8523	6884	12852	6565	5429	9746	4428	5206	5829	3821	2.07033118923561e-8	-0.639372	3.19999501862678e-9	0.641992	7.68396
WBGene00017952	F31E3.6	Uncharacterized protein(F31E3.6)	8339	6796	10984	5233	5181	6961	2661	2836	4070	3177	2.72832229541081e-16	-1.27082	1.21233495911126e-17	0.414426	15.5641
-	F32B6.3		3142	2717	4237	2372	2087	3550	1495	1756	1851	1500	4.92475806964778e-10	-0.748877	5.6658325436548e-11	0.595067	9.30762
WBGene00009335	F32D8.13	Phosphomevalonate kinase(F32D8.13)	216	233	331	157	159	225	93	95	91	78	4.06993496049991e-8	-1.33106	6.64354535444671e-9	0.397476	7.39041
WBGene00017992	F32E10.5	Tudor domain-containing protein(F32E10.5)	4103	3596	5273	2989	2791	4145	1863	2219	2285	1772	1.85320544310333e-13	-0.879952	1.2437101973307e-14	0.543385	12.7321
WBGene00009346	F32H2.10	CCR4-NOT transcription complex subunit 11(F32H2.10)	1464	1236	2053	1007	985	1579	689	790	938	628	3.72920255352214e-7	-0.765678	7.35580928856473e-8	0.588177	6.42838
WBGene00018010	F33E11.2	'chromo' domain containing protein;Mediator complex subunit 6(F33E11.2)	6242	5288	9157	4246	3830	6981	2992	3684	4088	2756	1.01442832261793e-7	-0.665405	1.78511856006803e-8	0.630512	6.99378
-	F33G12.2		3080	2506	4330	2110	1971	3285	1386	1648	1965	1361	4.92259366546311e-9	-0.746062	6.75497221621699e-10	0.596229	8.30781
-	F33H1.3		5898	5222	9247	4732	4156	7612	3309	3862	4403	2723	6.04325e-06	-0.586869	1.56787e-06	0.665786	5.21873
WBGene00009371	F33H2.8	TPT domain-containing protein(F33H2.8)	180	129	228	112	143	137	74	132	109	78	0.00590863	-0.765819	0.00297673	0.588119	2.22851
-	F35E2.3		139	85	156	137	83	110	64	97	68	85	0.0375249	-0.651923	0.0227402	0.636431	1.42568
WBGene00009452	F36A2.2	DUS-like FMN-binding domain-containing protein(F36A2.2)	9905	7191	12127	6112	5780	10651	4535	5237	5445	4723	8.56153969020005e-7	-0.593788	1.82650938451204e-7	0.662601	6.06745
WBGene00018082	F36A4.3	Transthyretin-like family protein(F36A4.3)	239	207	389	207	180	214	106	125	170	178	0.00194255	-0.791413	0.000877103	0.577778	2.71163
-	F36H12.2		1302	1079	1900	1019	872	1542	538	726	810	643	1.57969e-06	-0.770229	3.58606586973622e-7	0.586325	5.80143
-	F40E3.7		384	224	415	233	224	248	113	117	159	137	9.49788994517418e-9	-1.30641	1.37222536681841e-9	0.404327	8.02237
WBGene00044916	F40F8.11	NADAR domain-containing protein(F40F8.11)	14145	11008	18419	9671	9165	15830	6274	7736	8630	6316	1.28957170643407e-8	-0.692426	1.90828660185116e-9	0.618813	7.88955
WBGene00044412	F40H6.6		3305	2255	3923	1928	1970	3102	1447	1532	1868	1526	1.14214e-06	-0.675579	2.51288027707464e-7	0.626081	5.94228
WBGene00018310	F41G4.7	Uncharacterized protein(F41G4.7)	353	383	531	236	240	289	182	269	328	175	0.0407392	-0.586696	0.02497	0.665866	1.38999
WBGene00018328	F42A6.6	Hikeshi-like domain-containing protein(F42A6.6)	2221	1580	2536	1255	1445	2139	988	922	1158	1236	0.000376353	-0.673811	0.000145552	0.626849	3.42441
WBGene00009644	F42G4.7	Noncompact myelin-associated protein(F42G4.7)	551	327	715	389	308	490	240	279	329	239	0.000199949	-0.701285	7.23952e-05	0.615024	3.69908
WBGene00018366	F42H10.2	Uncharacterized protein(F42H10.2)	1495	1238	2003	999	936	1568	815	855	1010	644	9.05264e-05	-0.601871	3.02484e-05	0.658899	4.04322
WBGene00009656	F43G6.3		1477	1303	1837	937	934	1213	515	790	689	498	2.00693182623963e-10	-1.15211	2.16002416646549e-11	0.449967	9.69747
WBGene00009697	F44F1.5		159	184	296	148	149	154	106	119	101	102	0.000239653	-0.895377	8.87485e-05	0.537607	3.62042
WBGene00009698	F44F1.6	Ig-like domain-containing protein;PH_RBD domain-containing protein(F44F1.6)	171	238	331	155	104	120	83	91	75	97	2.34395e-06	-1.43879	5.53082034753229e-7	0.368875	5.63005
WBGene00009711	F44G4.1	Brix domain-containing protein F44G4.1(F44G4.1)	17124	13616	21336	11632	11395	20212	8065	8897	9985	8661	9.07979371294073e-7	-0.634993	1.94918456113567e-7	0.643944	6.04192
WBGene00009729	F45E10.2	Major facilitator superfamily (MFS) profile domain-containing protein(F45E10.2)	1239	958	1623	824	739	1328	512	455	693	752	0.00129278	-0.726252	0.000560224	0.604472	2.88847
WBGene00009733	F45G2.7	COMM domain-containing protein(F45G2.7)	1989	1640	2364	1239	1388	1899	885	852	1142	1040	5.06111e-06	-0.802395	1.28564e-06	0.573397	5.29575
WBGene00009734	F45G2.8	Mitochondrial import inner membrane translocase subunit tim-16(F45G2.8)	2446	2009	2920	1451	1500	2473	1176	1249	1199	1313	3.95498e-05	-0.659121	1.22161e-05	0.633264	4.40286
WBGene00009752	F46A8.9		317	327	474	233	215	274	117	115	206	148	1.03494e-06	-1.20215	2.25969465729677e-7	0.434628	5.98509
WBGene00009776	F46B6.12	UPF0587 protein F46B6.12(F46B6.12)	7537	5477	9053	4530	4451	7584	3291	3648	4638	3714	7.97817e-06	-0.601687	2.12507e-06	0.658983	5.0981
WBGene00009769	F46B6.4	Hflx-type G domain-containing protein(F46B6.4)	1906	1532	2702	1358	1188	2009	953	1101	1274	953	9.97172793386683e-7	-0.613767	2.16726091901549e-7	0.653488	6.00123
WBGene00018489	F46E10.2	Glycine-rich cell wall structural protein(F46E10.2)	149	197	196	164	157	140	93	103	109	123	0.00791229	-0.850937	0.00411155	0.554424	2.1017
WBGene00018493	F46F5.1	Smr domain-containing protein(F46F5.1)	441	483	766	384	341	527	278	228	312	353	0.00430184	-0.656465	0.00209946	0.634431	2.36635
WBGene00009752	F47B7.6		450	549	618	343	303	408	186	316	318	165	0.000267916	-0.990674	0.000100511	0.503243	3.572
WBGene00009889	F49E11.2	G-protein coupled receptors family 1 profile domain-containing protein(F49E11.2)	298	161	345	193	186	255	105	112	133	173	0.00292283	-0.818908	0.00137325	0.566871	2.5342
WBGene00018638	F49E8.7	BACK domain-containing protein(F49E8.7)	4964	3806	6077	3469	3078	5662	2114	2589	3035	2436	2.63286e-06	-0.637385	6.28198335434675e-7	0.642877	5.57957
WBGene00018669	F52C6.12		1031	861	1256	580	626	858	397	387	513	392	1.0937364488873e-8	-1.0895	1.60116815693714e-9	0.469924	7.96109
WBGene00018670	F52C6.13		182	161	262	154	148	181	109	110	119	78	0.000155044	-0.83396	5.47274e-05	0.560987	3.80955
WBGene00018660	F52C6.3	Ubiquitin-like domain-containing protein(F52C6.3)	513	484	729	399	340	597	258	290	313	251	1.85734e-05	-0.750914	5.34519e-06	0.594227	4.73111
WBGene00009993	F53F4.11	Ribosomal L1 domain-containing protein(F53F4.11)	47675	38578	59885	31025	29273	49907	19265	20942	25463	17445	2.37420942049836e-10	-0.941967	2.60480166517369e-11	0.520523	9.62448
WBGene00018772	F53G12.4	LisH domain-containing protein(F53G12.4)	119	156	314	115	115	152	109	103	125	76	0.0332035	-0.62504	0.0199	0.648402	1.47882
WBGene00018777	F53H1.3	UDENN domain-containing protein(F53H1.3)	3496	3074	5026	2420	2219	4223	1715	2036	2301	1580	2.28624e-06	-0.642691	5.38252368088968e-7	0.640517	5.64088
WBGene00018795	F54C4.4	NAM-associated domain-containing protein(F54C4.4)	1054	732	1208	641	702	1004	387	472	546	507	1.58897e-05	-0.823281	4.51589e-06	0.565155	4.79888
WBGene00018805	F54D10.4	Uncharacterized protein(F54D10.4)	216	232	460	241	175	291	112	219	190	103	0.0101082	-0.713626	0.00539832	0.609786	1.99533
WBGene00018806	F54D10.5	Uncharacterized protein(F54D10.5)	1995	1860	3206	1574	1439	2309	1153	1388	1373	1025	2.97522045126032e-7	-0.631238	5.78425518327558e-8	0.645622	6.52648
WBGene00010048	F54D11.3	Decapping nuclease(F54D5.2)	2055	1520	2312	1028	1037	1598	868	1030	817	646	3.22145e-06	-0.925568	7.81794625094069e-7	0.526473	5.49195
-	F54D5.11		6683	5268	8251	4180	4156	7203	2977	3616	3853	3162	2.47477171531461e-7	-0.647672	4.72259479479379e-8	0.638309	6.60646
WBGene00010048	F54D5.2		7692	6345	10579	5296	5028	8378	3428	3766	4504	3472	1.49435786042095e-11	-0.813545	1.34174524024457e-12	0.568982	10.8255
WBGene00010061	F54E12.2	Transcription termination factor 2(F54E12.2)	20045	15387	27372	15006	12983	23081	9460	13134	12974	8751	1.48024e-06	-0.609977	3.34329826234851e-7	0.655207	5.82967
WBGene00018831	F54E7.9	N-acetyltransferase domain-containing protein(F54E7.9)	3583	2881	4319	2125	2191	3931	1444	1557	2055	1917	0.000150309	-0.678125	5.29434e-05	0.624977	3.82301
WBGene00010066	F54F7.6	Conserved plasma membrane protein(F54F7.6)	3375	2628	3675	1998	1795	3413	1417	1630	2059	1507	0.000199695	-0.606484	7.22866e-05	0.656795	3.69963
WBGene00010081	F55A11.8	Reverse transcriptase domain-containing protein(F55A11.8)	2438	2222	3866	1929	1669	3043	1149	1461	1815	1319	5.55018e-06	-0.644608	1.42421e-06	0.639666	5.25569
	F55A12.10		3536	2865	4743	2382	2367	3604	1412	1605	1924	1618	6.1553808486083e-12	-0.924331	5.22912303854261e-13	0.526925	11.2107
WBGene00018848	F55A3.2	C2H2-type domain-containing protein(F55A3.2)	2615	2230	3437	1927	1663	2849	1216	1521	1580	1335	4.72646582491279e-8	-0.676487	7.81374050087708e-9	0.625687	7.32546
WBGene00018852	F55A3.7		1214	980	1827	937	748	1198	634	851	879	562	0.000289732	-0.587269	0.000109395	0.665601	3.538
WBGene00044249	F55B11.6	RNA-binding Raly-like protein(F55B11.6)	RNA-binding Raly-like protein(F55B11.6)	255	414	208	143	216	150	214	162	105	0.012536	-0.691513	0.00683394	0.619204	1.90184
-	F55G1.9		2943	2374	4279	2050	2072	3379	1568	1652	1810	1455	1.94262672830471e-8	-0.655866	2.98641407836089e-9	0.634694	7.71161
WBGene00010141	F56A8.5	F-box domain-containing protein(F56A8.5)	5326	4252	6886	3465	3427	5772	2541	2499	3148	2731	2.32167026195437e-7	-0.680094	4.40914118943899e-8	0.624125	6.6342
WBGene00018955	F56C11.3	Sulfhydryl oxidase(F56C11.3)	1490	1237	1937	964	1012	1563	617	651	962	855	0.000208189	-0.720075	7.56918e-05	0.607066	3.68154
WBGene00010227	F58A4.2	Uncharacterized protein(F58A4.2)	5425	3998	6764	3459	3351	5622	2475	2796	3119	2693	6.4898542229879e-8	-0.635794	1.1026530142934e-8	0.643587	7.18777
WBGene00010248	F58D5.9	Cystatin domain-containing protein(F58D5.9)	492	326	448	287	229	395	173	204	250	162	0.000297318	-0.846385	0.000112607	0.556177	3.52678
WBGene00010264	F58G1.2	C2H2-type domain-containing protein(F58G1.2)	9713	7505	12312	6106	6055	9848	4557	5176	5498	4151	5.94137654775901e-10	-0.714245	6.94935497832921e-11	0.609524	9.22611
WBGene00010305	F59A2.5	ACT domain-containing protein(F59A2.5)	1709	1394	2403	1063	1185	1794	787	948	1061	1013	9.3831e-05	-0.617998	3.15048e-05	0.651575	4.02765
WBGene00019075	F59A3.2	SPK domain-containing protein(F59A3.2)	3032	2305	3951	1914	1700	3316	1456	1761	1741	1302	1.20994e-05	-0.58769	3.34384e-06	0.665407	4.91724
WBGene00019094	F59A7.7	Tryptophan synthase beta chain-like PALP domain-containing protein(F59A7.7)	170	148	195	105	175	115	67	50	91	48	1.03492e-06	-1.61317	2.2587811341424e-7	0.32688	5.9851
WBGene00019095	F59A7.8		2811	2372	3745	2087	1845	2735	1343	1732	1695	1371	5.08973472680688e-10	-0.726989	5.8726076380998e-11	0.604163	9.2933
WBGene00044251	F59C6.12		444	402	594	334	316	470	191	229	240	185	1.77284889122726e-7	-0.976674	3.28323403436012e-8	0.50815	6.75133
WBGene00019129	F59G1.8	Uncharacterized protein(F59G1.8)	5790	5022	8046	3948	3652	6006	2173	2932	3392	2336	5.9015510585996e-11	-0.938043	5.84005094335783e-12	0.521941	10.229
WBGene00019134	F59H6.3		1505	1202	2097	1049	939	1446	735	703	870	645	1.43293631952008e-9	-0.853885	1.77758169524458e-10	0.553293	8.84377
WBGene00008569	fbxa-101	DUF38 domain-containing protein(fbxa-101)	7112	5708	8604	4444	4230	7477	3086	3406	4046	2951	4.18774810624275e-8	-0.757572	6.85331349108338e-9	0.591491	7.37802
WBGene00012564	fbxa-107	F-box domain-containing protein(fbxa-107)	7628	5418	8344	4464	4649	8084	3165	3405	3730	4123	0.000216255	-0.638419	7.89842e-05	0.642417	3.66503
WBGene00010293	fbxa-108	F-box domain-containing protein(fbxa-108)	5145	4134	6106	3161	3331	4518	1451	1906	2370	1926	1.01080695583992e-12	-1.25472	7.74432340489277e-14	0.419074	11.9953
WBGene00013757	fbxa-113	F-box domain-containing protein(fbxa-113)	93	104	189	83	104	136	70	60	90	50	0.0112029	-0.702906	0.0060418	0.614334	1.95067
WBGene00013758	fbxa-114	F-box domain-containing protein(fbxa-114)	3622	3287	5145	2477	2359	3725	1767	2044	2157	1833	1.50216312460197e-10	-0.746744	1.58293804876773e-11	0.595947	9.82328
WBGene00016346	fbxa-120	F-box domain-containing protein(fbxa-120)	362	367	574	254	284	341	158	302	265	163	0.00229403	-0.771425	0.00105206	0.585839	2.6394
WBGene00012485	fbxa-121	F-box domain-containing protein	346	283	400	218	175	292	155	211	193	80	0.00356756	-0.849272	0.00171552	0.555065	2.44763
[truncated: 564 more rows]

## Sheet: Unregulated Genes C. chinensis
			Unregulated genes in C. elegans treated with C. chinensis vs Control
[truncated: 7,631 more rows]

## Sheet: Upregulated Genes E. ulomides
			Upregulated genes in C. elegans treated with E. ulmoides vs Control
[truncated: 210 more rows]

[truncated: 2 more sheets: Downregulated E. ulomides, Unregulated E. ulomides]
