# Supplementary material for: Transcriptomic insights into the healthspan-enhancing effects of C. chinensis seed and E. ulmoides bark extracts in Caenorhabditis elegans
Source: Biogerontology. 2025 Nov 13;26(6):203. doi: 10.1007/s10522-025-10349-1 (PMC12615526; doi:10.1007/s10522-025-10349-1)
Supplement: Supplementary file 3 — Supplementary file3 (XLSX 84 KB) [file 10522_2025_10349_MOESM3_ESM.xlsx]

## Sheet: Title
Supplementary data S11
Article:
Transcriptomic Insights into the Healthspan-Enhancing Effects of C. chinensis Seed and E. ulmoides Bark Extracts in Caenorhabditis elegans
Journal:
Biogerontology
Authors:
Shimaa M. A. Sayed, Anna Pitas, Christian Schmitz-Linneweber, Nadine Saul
Corresponding Author:
Nadine Saul
Affiliation: Molecular Genetics Group, Institute of Biology, Faculty of Life Sciences, Humboldt University of Berlin, Philippstr. 13, 10115 Berlin, Germany
e-mail: nadine.saul@hu-berlin.de

## Sheet: upregulated terms, C. chinensis
Upregulated GO and KEGG terms during Cuscuta chinensis treatment
Term Category	Term Identifier	Term Name	Gene Count	%	PValue	Genes	List Total	Pop Hits	Pop Total	Fold Enrichment	Bonferroni	Benjamini	FDR
KEGG pathway	cel00531	Glycosaminoglycan degradation	3	0.137931	0.0284512	BGAL-1, HEX-1, Y105E8B.9	220	4	3022	10.3023	0.933676	0.116026	27.1402
KEGG pathway	cel00100	Steroid biosynthesis	3	0.137931	0.0451749	F52H2.6, DRD-1, LIPL-5	220	5	3022	8.24182	0.987033	0.159547	39.7764
KEGG pathway	cel00430	Taurine and hypotaurine metabolism	3	0.137931	0.0451749	T03D8.6, CDO-1, UNC-25	220	5	3022	8.24182	0.987033	0.159547	39.7764
KEGG pathway	cel00790	Folate biosynthesis	4	0.183908	0.030781	CAT-4, F49H6.5, PTPS-1, F49E2.1	220	10	3022	5.49455	0.947075	0.119951	29.0341
KEGG pathway	cel00770	Pantothenate and CoA biosynthesis	4	0.183908	0.0401112	DPYD-1, UPB-1, T04G9.4, DHP-2	220	11	3022	4.99504	0.978681	0.148146	36.1787
KEGG pathway	cel00061	Fatty acid biosynthesis	5	0.229885	0.0113932	ACS-17, ACS-5, FASN-1, ACS-3, ACS-2	220	13	3022	5.28322	0.659422	0.0580842	11.812
KEGG pathway	cel00511	Other glycan degradation	6	0.275862	0.00430344	BGAL-1, HEX-1, W03G11.3, R04B3.2, GBA-3, AMAN-1	220	16	3022	5.15114	0.333288	0.0266645	4.62085
KEGG pathway	cel00860	Porphyrin and chlorophyll metabolism	6	0.275862	0.00574269	UGT-46, UGT-48, UGT-23, UGT-62, Y105E8B.9, UGT-61	220	17	3022	4.84813	0.418049	0.0313435	6.12239
KEGG pathway	cel00350	Tyrosine metabolism	6	0.275862	0.0218668	GST-42, D2063.1, ALH-5, HGO-1, GOT-1.2, TYR-4	220	23	3022	3.5834	0.874855	0.0986974	21.5366
KEGG pathway	cel00053	Ascorbate and aldarate metabolism	7	0.321839	0.000388593	UGT-46, UGT-48, UGT-23, UGT-62, ALH-12, C54E4.5, UGT-61	220	15	3022	6.4103	0.0358755	0.00303994	0.425457
KEGG pathway	cel00410	beta-Alanine metabolism	7	0.321839	0.00164604	ALH-5, DPYD-1, UPB-1, DHP-2, ALH-12, GTA-1, UNC-25	220	19	3022	5.06077	0.143461	0.0110001	1.79094
KEGG pathway	cel00250	Alanine, aspartate and glutamate metabolism	7	0.321839	0.0184094	GLN-3, DDO-2, GOT-1.2, GTA-1, UNC-25, ASNS-2, GLNA-2	220	30	3022	3.20515	0.825636	0.0878281	18.44
KEGG pathway	cel00040	Pentose and glucuronate interconversions	8	0.367816	0.000152279	DHS-21, UGT-46, UGT-48, UGT-23, R04B5.5, UGT-62, Y105E8B.9, UGT-61	220	18	3022	6.10505	0.0142134	0.00158933	0.166922
KEGG pathway	cel02010	ABC transporters	9	0.413793	5.19824e-06	PGP-14, PGP-5, PGP-11, HAF-7, PGP-12, PGP-1, PMP-2, PGP-2, PGP-3	220	16	3022	7.7267	0.000488516	8.14359e-05	0.00570226
KEGG pathway	cel00830	Retinol metabolism	9	0.413793	1.55528e-05	D2063.1, UGT-46, UGT-48, DHRS-4, UGT-23, DHS-3, UGT-62, UGT-61, DHS-19	220	18	3022	6.86818	0.00146091	0.00018273	0.01706
KEGG pathway	cel00380	Tryptophan metabolism	9	0.413793	0.000757526	ACSD-1, NIT-1, KYNU-1, ECH-8, KMO-1, CTL-1, TDO-2, ALH-12, CTL-2	220	29	3022	4.26301	0.0687564	0.00546458	0.827866
KEGG pathway	cel00270	Cysteine and methionine metabolism	10	0.45977	0.000230471	CTH-1, SMD-1, CBS-1, GOT-1.2, CDO-1, SAMS-1, CBL-1, F42F12.4, ZC373.5, CYSL-1	220	31	3022	4.43109	0.0214338	0.00216434	0.252534
KEGG pathway	cel00980	Metabolism of xenobiotics by cytochrome P450	10	0.45977	0.000300747	GSTK-1, D2063.1, ALH-5, GST-4, UGT-46, GST-36, UGT-48, UGT-23, UGT-62, UGT-61	220	32	3022	4.29261	0.0278785	0.00256711	0.329422
KEGG pathway	cel01212	Fatty acid metabolism	10	0.45977	0.00483612	ACS-17, ACS-5, FASN-1, PPT-1, ECH-8, FAT-6, FAT-5, ACS-3, Y48A6B.9, ACS-2	220	46	3022	2.98617	0.365995	0.0280793	5.1791
KEGG pathway	cel00983	Drug metabolism - other enzymes	11	0.505747	9.19712e-06	F13H6.3, GES-1, UGT-46, UGT-48, DPYD-1, UPB-1, UGT-23, DHP-2, UGT-62, Y105E8B.9, UGT-61	220	27	3022	5.5963	0.000864159	0.000123497	0.0100887
KEGG pathway	cel00982	Drug metabolism - cytochrome P450	13	0.597701	4.10186e-06	GSTK-1, FMO-1, D2063.1, FMO-3, FMO-4, ALH-5, GST-4, UGT-46, GST-36, UGT-48, UGT-23, UGT-62, UGT-61	220	36	3022	4.96035	0.000385501	7.71121e-05	0.0044996
KEGG pathway	cel04010	MAPK signaling pathway	17	0.781609	2.23086e-06	LIN-1, CNB-1, MKK-4, GPA-12, AKT-2, PKC-2, LET-756, FLN-2, Y105C5A.24, MXL-3, KIN-1, HSP-70, CRP-1, RSKN-2, MPK-2, RAS-2, F11F1.1	220	59	3022	3.95794	0.000209679	5.2424e-05	0.0024472
KEGG pathway	cel01130	Biosynthesis of antibiotics	21	0.965517	0.0227378	D2063.1, ATIC-1, CTL-1, CBS-1, GOT-1.2, F44E7.2, CYSL-1, IDHG-2, PAF-2, PACS-1, CTH-1, F10F2.2, PCK-2, PCK-1, K01C8.1, ECH-8, F41E6.5, ALH-12, CBL-1, CTL-2, DRD-1	220	173	3022	1.66742	0.884908	0.0978312	22.2996
KEGG pathway	cel04146	Peroxisome	24	1.10345	1.39682e-11	ACS-17, PRX-3, PRX-5, CTL-1, DHRS-4, C24A3.4, PMP-2, GSTK-1, ACS-5, F25E2.3, ZK550.6, PRX-11, ACL-7, PRX-12, F41E6.5, PRX-13, DDO-2, F18F11.1, CTL-2, DAF-22, T20B3.1, FARD-1, ACS-3, ACS-2	220	63	3022	5.2329	1.31302e-09	4.37672e-10	1.5323e-08
KEGG pathway	cel04142	Lysosome	33	1.51724	1.4281e-17	CPR-5, CPR-4, TAG-196, CRN-6, CPR-1, M05B5.4, ASM-1, VHA-6, CRN-7, T28H10.3, VHA-5, GBA-3, SMF-3, CPL-1, Y53G8AR.7, F32H5.1, LIPL-5, ASP-3, ASP-4, PPT-1, HEH-1, R04B3.2, Y105E8B.9, AMAN-1, NUC-1, ASAH-1, HAF-7, SPP-10, F41C3.5, BGAL-1, CPZ-1, HEX-1, CPZ-2	220	78	3022	5.81154	1.34241e-15	1.34241e-15	1.56661e-14
KEGG pathway	cel01100	Metabolic pathways	97	4.45977	1.81872e-13	GES-1, ATIC-1, K07E3.4, F54D7.2, UPB-1, CBS-1, C24A3.4, FUT-8, IPP-5, GLNA-2, PACS-1, F25E2.3, CKB-2, Y51H4A.7, R09H10.3, DHS-25, DPY-18, TDO-2, F41E6.5, UGT-62, UGT-61, UNC-25, KLO-1, CKC-1, GLY-12, ACSD-1, FASN-1, GLN-3, PHY-2, HGO-1, CGT-2, NNT-1, DHP-2, GTA-1, GOT-1.2, SAMS-1, ASAH-1, ZC416.6, PAF-2, ALH-5, DAO-3, CDO-1, DAF-22, GST-42, D2063.1, F49H6.5, ASM-1, VHA-6, TRE-3, VHA-5, GBA-3, F44…	220	678	3022	1.96523	1.70943e-11	8.54716e-12	1.99496e-10
GO term Cellular Component (CC)	GO:0005859	muscle myosin complex	3	0.137931	0.030534	MLC-1, UNC-54, TTN-1	1191	3	11373	9.54912	0.997404	0.21192	32.0282
GO term Cellular Component (CC)	GO:0032982	myosin filament	4	0.183908	0.017925	MYO-3, UNC-54, UNC-15, MYO-1	1191	6	11373	6.36608	0.96897	0.140145	20.1638
GO term Cellular Component (CC)	GO:0005779	integral component of peroxisomal membrane	4	0.183908	0.017925	PRX-3, PRX-11, PRX-12, PMP-4	1191	6	11373	6.36608	0.96897	0.140145	20.1638
GO term Cellular Component (CC)	GO:0031674	I band	4	0.183908	0.0289546	KETN-1, UNC-87, TTN-1, T03G6.3	1191	7	11373	5.45664	0.996452	0.209474	30.6366
GO term Cellular Component (CC)	GO:0005863	striated muscle myosin thick filament	5	0.229885	0.00590653	MYO-3, MLC-3, UNC-54, C04F12.8, MYO-1	1191	8	11373	5.9682	0.679354	0.0612347	7.1101
GO term Cellular Component (CC)	GO:0005861	troponin complex	5	0.229885	0.00590653	MUP-2, UNC-27, TNT-2, TNI-1, TNI-3	1191	8	11373	5.9682	0.679354	0.0612347	7.1101
GO term Cellular Component (CC)	GO:0005778	peroxisomal membrane	5	0.229885	0.00975808	PRX-1, MAOC-1, PRX-5, PRX-12, PRX-13	1191	9	11373	5.30507	0.847829	0.0898425	11.4928
GO term Cellular Component (CC)	GO:0009925	basal plasma membrane	5	0.229885	0.00975808	GTL-2, PAT-12, DGN-1, UNC-115, UNC-97	1191	9	11373	5.30507	0.847829	0.0898425	11.4928
GO term Cellular Component (CC)	GO:0031672	A band	6	0.275862	0.000218014	MYO-3, C46G7.2, UNC-89, TTN-1, MAK-1, UNC-22	1191	7	11373	8.18496	0.0409991	0.00379852	0.271092
GO term Cellular Component (CC)	GO:0031012	extracellular matrix	6	0.275862	0.00780041	CLE-1, MUP-4, GON-1, MIG-6, ZMP-4, PXN-1	1191	13	11373	4.40729	0.777661	0.0760841	9.28949
GO term Cellular Component (CC)	GO:0030016	myofibril	7	0.321839	0.0006861	MYO-3, UNC-54, UNC-15, D2092.4, MYO-1, CPN-3, TNI-3	1191	12	11373	5.57032	0.123463	0.00874662	0.850857
GO term Cellular Component (CC)	GO:0090575	RNA polymerase II transcription factor complex	7	0.321839	0.040325	NHR-5, NHR-88, NHR-31, NHR-8, NHR-97, EGL-44, YAP-1	1191	25	11373	2.67375	0.99963	0.253752	40.0977
GO term Cellular Component (CC)	GO:0045177	apical part of cell	8	0.367816	0.00023851	LET-4, LYS-1, SNF-12, LEC-10, VHA-6, OSM-11, STA-2, MAA-1	1191	14	11373	5.45664	0.0447664	0.00380934	0.296543
GO term Cellular Component (CC)	GO:0005921	gap junction	8	0.367816	0.0119492	INX-1, INX-17, INX-13, INX-15, INX-16, UNC-9, INX-5, INX-12	1191	25	11373	3.05572	0.900546	0.104083	13.9004
GO term Cellular Component (CC)	GO:0034707	chloride channel complex	8	0.367816	0.0440461	BEST-21, BEST-22, BEST-14, BEST-24, BEST-15, BEST-1, BEST-3, GLC-2	1191	32	11373	2.38728	0.999825	0.265734	42.9261
GO term Cellular Component (CC)	GO:0016459	myosin complex	11	0.505747	7.4998e-05	MYO-3, MLC-3, MLC-2, HUM-6, MLC-1, UNC-54, HUM-9, UNC-15, NMY-1, HUM-4, MYO-1	1191	24	11373	4.37668	0.014297	0.00143898	0.0933335
GO term Cellular Component (CC)	GO:0031430	M band	12	0.551724	6.2622e-05	CPNA-1, ZYX-1, LIM-9, SLO-1, UNC-89, TTN-1, LIM-8, SPON-1, UNC-23, HSP-25, UNC-97, UNC-95	1191	28	11373	4.09248	0.0119518	0.00133509	0.0779373
GO term Cellular Component (CC)	GO:0005604	basement membrane	13	0.597701	4.08731e-08	LET-2, CLE-1, GON-1, MIG-17, MIG-6, EPI-1, EMB-9, LAM-3, NID-1, SPON-1, UNC-52, OST-1, PXN-2	1191	19	11373	6.53361	7.8476e-06	1.56952e-06	5.08876e-05
GO term Cellular Component (CC)	GO:0005777	peroxisome	13	0.597701	0.000331325	GES-1, PRX-1, CTL-1, ACDH-2, PMP-2, GSTK-1, DHS-28, TMEM-135, PRX-12, PRX-13, CTL-2, DAF-22, FARD-1	1191	38	11373	3.2668	0.0616431	0.00488227	0.411723
GO term Cellular Component (CC)	GO:0005578	proteinaceous extracellular matrix	15	0.689655	1.34155e-06	LET-2, CRI-2, GON-1, DIG-1, MIG-17, SYM-1, MIG-6, EMB-9, EGL-20, UNC-52, TEST-1, MADD-4, OST-1, MEC-5, K07C11.3	1191	32	11373	4.47615	0.000257545	3.21968e-05	0.00167024
GO term Cellular Component (CC)	GO:0016324	apical plasma membrane	16	0.735632	0.00175088	LET-4, IFB-1, AQP-4, HMIT-1.1, PTC-3, VHA-6, LRP-1, NEKL-3, VHA-5, HMIT-1.3, PGP-1, SMF-3, PGP-3, DCAR-1, PAT-12, CSQ-1	1191	63	11373	2.42517	0.285708	0.0195974	2.15815
GO term Cellular Component (CC)	GO:0045202	synapse	23	1.05747	0.0337736	LGC-43, LGC-45, SLO-1, LGC-38, AVR-15, LGC-39, SUP-1, TBH-1, ACR-15, GLC-4, GLC-1, GLC-2, EAT-4, ACE-1, LEV-9, DAF-28, SNT-1, ACR-12, AEX-1, GAR-3, SYG-1, RPM-1, SYG-2	1191	140	11373	1.56878	0.998635	0.224086	34.8026
GO term Cellular Component (CC)	GO:0045121	membrane raft	24	1.10345	5.74923e-07	LEC-4, LEC-5, F35E12.6, B0024.4, TRE-3, C18H7.11, K10C2.1, K08D8.6, F35E12.9, F56F10.1, Y47H9C.1, F53C11.1, C26B9.5, F54E2.1, TAG-244, TAG-10, CLD-9, H20E11.1, C34H4.2, C34H4.1, ACT-4, LEC-2, Y12A6A.1, T19D12.4	1191	72	11373	3.18304	0.000110379	1.57692e-05	0.000715785
GO term Cellular Component (CC)	GO:0005764	lysosome	27	1.24138	1.15047e-08	CPR-6, CPR-5, CPR-4, TAG-196, Y71H2AM.25, AAGR-2, CPR-1, ASM-1, R09F10.1, CPL-1, F32H5.1, ASP-3, ASP-4, CIMA-1, R07E3.1, F26E4.3, PPT-1, R04B3.2, CDR-4, NUC-1, ASAH-1, Y37D8A.2, SPP-10, CPZ-1, HEX-1, CPZ-2, F57F5.1	1191	74	11373	3.48414	2.2089e-06	5.52225e-07	1.43235e-05
GO term Cellular Component (CC)	GO:0055120	striated muscle dense body	29	1.33333	1.84065e-07	ZYX-1, SGCA-1, D2063.1, C46G7.2, M79.2, UPB-1, F15G9.1, PFN-3, HSP-25, UNC-95, CPNA-1, DEB-1, Y43F8B.2, PYK-2, GSNL-1, UNC-23, ALP-1, CNB-1, SLO-1, ZIG-12, HGO-1, UNC-97, F26A3.4, CYSL-1, PCK-1, SPON-1, MLP-1, T03G6.3, RSBP-1	1191	94	11373	2.946	3.53399e-05	5.89007e-06	0.000229164
GO term Cellular Component (CC)	GO:0030054	cell junction	32	1.47126	0.000505102	LGC-43, ZYX-1, CLE-1, LGC-45, INX-17, AVR-15, SUP-1, ACR-15, MUP-4, DEB-1, LEV-9, SNT-1, SYG-1, SYG-2, LGC-38, LGC-39, UNC-9, GLC-4, UNC-97, GLC-1, GLC-2, EAT-4, INX-1, ACE-1, ACR-12, INX-13, BAR-1, INX-15, INX-16, INX-5, VAB-9, INX-12	1191	160	11373	1.90982	0.0924476	0.00690491	0.627043
GO term Cellular Component (CC)	GO:0043231	intracellular membrane-bounded organelle	43	1.97701	1.1303e-13	CATP-1, UGT-49, UGT-29, MCA-2, UGT-28, RGEF-1, UGT-22, UGT-41, UGT-44, UGT-20, UGT-26, UGT-46, MCA-1, UGT-63, UGT-25, UGT-24, UGT-48, UGT-47, UGT-23, UGT-60, UGT-62, UGT-61, FMO-1, FMO-3, FMO-4, UGT-16, UGT-17, UGT-18, Y105E8B.9, UGT-19, UGT-39, UGT-33, UGT-31, CATP-7, UGT-2, UGT-13, CATP-5, UGT-12, UGT-54, UGT-1, CATP-3, UGT-52, UGT-9	1191	116	11373	3.53976	2.17e-11	7.23333e-12	1.4071e-10
GO term Cellular Component (CC)	GO:0005887	integral component of plasma membrane	85	3.90805	0.0170859	F23F1.6, BEST-14, BEST-15, OCTR-1, Y51A2D.18, CATP-1, K11D9.3, T28D9.3, MCA-2, TWK-1, TWK-25, MRP-1, B0454.6, TWK-5, TSP-6, IRK-3, MCA-1, T08B1.1, TSP-9, OAT-1, TSP-8, OCT-2, SMA-10, T12B3.2, TWK-34, TWK-33, CLHM-1, GLC-1, B0252.3, LON-1, NAC-1, GLC-2, DCAR-1, PES-23, Y66D12A.13, SULP-7, SULP-8, SNF-12, TWK-43, TWK-45, TWK-46, EGL-23, TWK-49, ABTS-2, PGP-6, PGP-5, TSP-15, CNG-1, C06H5.6, GAR-3, S…	1191	641	11373	1.26626	0.963442	0.139638	19.3104
GO term Cellular Component (CC)	GO:0005886	plasma membrane	87	4	0.000975288	LGC-43, CDF-2, LGC-44, LGC-45, F53B1.8, BEST-15, LIN-18, KCNL-2, MNR-1, SMA-6, AVR-15, F29B9.8, SUP-1, ACR-15, C05D9.3, TWK-1, MRP-1, C24A3.2, DEB-1, MUP-4, UNC-115, DPF-2, DPF-1, CLC-2, VER-3, LET-4, CLHM-1, DRAG-1, BLI-3, GLC-4, GLC-1, RAB-3, MUA-3, GLC-2, SNT-6, EAT-4, SNT-5, ZC416.6, W06A7.2, F13H6.3, ACE-1, ACR-12, F42A8.1, ITR-1, C05G5.1, INX-5, AQP-11, GLT-1, SWT-6, DDR-1, INX-17, GEM-1, K…	1191	593	11373	1.40097	0.170844	0.0116409	1.20749
GO term Cellular Component (CC)	GO:0005576	extracellular region	90	4.13793	7.9293e-18	MIG-17, DIG-1, FLP-24, LET-756, INS-7, C35A5.6, CLEC-160, TTR-16, PXN-1, GPX-3, WRT-5, LET-2, GON-1, TEP-1, CHT-3, FLP-18, F26E4.3, ABF-2, Y48G1C.13, HEH-1, FLP-14, C08F11.12, FLP-13, DPY-10, NAS-37, LON-1, LBP-3, ACE-1, DAF-28, UNC-52, NAS-31, SQT-3, HCH-1, COL-19, FAR-1, NRF-5, DDO-3, K07C11.3, FAR-2, CHIL-13, Y69A2AL.2, ASM-1, PAMN-1, MIG-6, LBP-2, LBP-1, C44B7.5, BTB-14, TTR-46, EGL-20, FLP-6…	1191	331	11373	2.59644	1.52243e-15	7.61213e-16	9.87209e-15
GO term Cellular Component (CC)	GO:0005615	extracellular space	103	4.73563	1.7336e-35	GES-1, Y71H2AM.25, TAG-196, MNR-1, TTR-24, NLP-40, F10C2.3, TTR-26, TBH-1, TTR-25, TTR-20, FLP-22, C01B10.10, F38A5.22, CPI-1, TTR-16, TTR-17, TTR-18, GPX-5, PXN-2, PXN-1, GPX-3, TEP-1, F26E4.3, FLP-18, FLP-17, OSM-11, FLP-14, TTR-37, TTR-36, TTR-35, TTR-34, FLP-13, TTR-32, R03G8.3, TTR-30, B0238.1, PVF-1, ACE-1, CPZ-1, TTR-27, CPZ-2, DDO-3, K07C11.3, K07C11.4, TTR-41, TTR-8, TTR-44, TTR-46, TTR-…	1191	258	11373	3.81224	3.32852e-33	3.32852e-33	2.15836e-32
GO term Molecular Function (MF)	GO:0010309	acireductone dioxygenase [iron(II)-requiring] activity	3	0.137931	0.0387562	T01D1.4, K07E1.1, F42F12.4	1124	3	9479	8.43327	1	0.42085	44.2808
GO term Molecular Function (MF)	GO:1990239	steroid hormone binding	3	0.137931	0.0387562	NHR-69, NHR-121, NHR-14	1124	3	9479	8.43327	1	0.42085	44.2808
GO term Molecular Function (MF)	GO:0022838	substrate-specific channel activity	3	0.137931	0.0387562	AQP-3, AQP-1, AQP-7	1124	3	9479	8.43327	1	0.42085	44.2808
GO term Molecular Function (MF)	GO:0004531	deoxyribonuclease II activity	3	0.137931	0.0387562	CRN-6, CRN-7, NUC-1	1124	3	9479	8.43327	1	0.42085	44.2808
GO term Molecular Function (MF)	GO:0008307	structural constituent of muscle	4	0.183908	0.0251616	PAT-10, UNC-54, TTN-1, MYO-1	1124	6	9479	5.62218	1	0.321146	31.4121
GO term Molecular Function (MF)	GO:0004768	stearoyl-CoA 9-desaturase activity	4	0.183908	0.0251616	FAT-2, FAT-3, FAT-6, FAT-5	1124	6	9479	5.62218	1	0.321146	31.4121
GO term Molecular Function (MF)	GO:0015562	efflux transmembrane transporter activity	4	0.183908	0.0251616	PGP-6, PGP-5, PGP-1, PGP-3	1124	6	9479	5.62218	1	0.321146	31.4121
GO term Molecular Function (MF)	GO:0045735	nutrient reservoir activity	4	0.183908	0.0251616	VIT-1, VIT-2, VIT-5, VIT-6	1124	6	9479	5.62218	1	0.321146	31.4121
GO term Molecular Function (MF)	GO:0004499	N,N-dimethylaniline monooxygenase activity	4	0.183908	0.040206	FMO-1, FMO-3, FMO-4, C01H6.4	1124	7	9479	4.81901	1	0.425612	45.5114
GO term Molecular Function (MF)	GO:0015204	urea transmembrane transporter activity	5	0.229885	0.00241269	AQP-3, AQP-1, AQP-2, AQP-7, AQP-8	1124	6	9479	7.02773	0.769772	0.0618599	3.51101
GO term Molecular Function (MF)	GO:0015226	carnitine transmembrane transporter activity	5	0.229885	0.0051023	T12B3.2, Y51A2D.18, K11D9.3, OAT-1, STR-176	1124	7	9479	6.02377	0.955405	0.0984785	7.28937
GO term Molecular Function (MF)	GO:0005201	extracellular matrix structural constituent	5	0.229885	0.0051023	LET-2, NID-1, EPI-1, EMB-9, MEC-5	1124	7	9479	6.02377	0.955405	0.0984785	7.28937
GO term Molecular Function (MF)	GO:0008028	monocarboxylic acid transmembrane transporter activity	5	0.229885	0.00925308	SLCF-1, MCT-4, MCT-3, MCT-2, GEM-1	1124	8	9479	5.2708	0.99649	0.161908	12.8506
GO term Molecular Function (MF)	GO:0005275	amine transmembrane transporter activity	5	0.229885	0.00925308	T12B3.2, Y51A2D.18, K11D9.3, OAT-1, STR-176	1124	8	9479	5.2708	0.99649	0.161908	12.8506
GO term Molecular Function (MF)	GO:0031418	L-ascorbic acid binding	5	0.229885	0.0326155	ZK550.6, PHY-2, DPY-18, GBH-2, LET-268	1124	11	9479	3.83331	1	0.381229	38.7756
GO term Molecular Function (MF)	GO:0008239	dipeptidyl-peptidase activity	5	0.229885	0.0444483	C26B9.5, PCP-1, PCP-5, F56F10.1, K12H4.7	1124	12	9479	3.51386	1	0.444653	48.9682
GO term Molecular Function (MF)	GO:0015254	glycerol channel activity	6	0.275862	0.00193236	AQP-3, AQP-4, AQP-1, AQP-2, AQP-7, AQP-8	1124	9	9479	5.62218	0.691493	0.0520515	2.82132
GO term Molecular Function (MF)	GO:0016810	hydrolase activity, acting on carbon-nitrogen (but not peptide) bonds	6	0.275862	0.0131459	CPIN-1, NIT-1, UPB-1, T12A2.1, DHP-2, DHP-1	1124	13	9479	3.89228	0.99968	0.210723	17.782
GO term Molecular Function (MF)	GO:0004879	RNA polymerase II transcription factor activity, ligand-activated sequence-specific DNA binding	6	0.275862	0.0184908	NHR-5, NHR-88, NHR-31, NHR-8, NHR-97, DAF-12	1124	14	9479	3.61426	0.999988	0.270366	24.1302
GO term Molecular Function (MF)	GO:0008068	extracellular-glutamate-gated chloride channel activity	6	0.275862	0.0250899	LGC-44, AVR-15, LGC-39, GLC-4, GLC-1, GLC-2	1124	15	9479	3.37331	1	0.327084	31.3374
GO term Molecular Function (MF)	GO:0005184	neuropeptide hormone activity	7	0.321839	0.00133754	FLP-18, FLP-17, FLP-14, FLP-7, FLP-13, FLP-6, FLP-22	1124	12	9479	4.91941	0.556815	0.0442026	1.96087
GO term Molecular Function (MF)	GO:0015250	water channel activity	7	0.321839	0.00133754	AQP-3, AQP-4, AQP-1, AQP-2, AQP-7, AQP-8, AQP-11	1124	12	9479	4.91941	0.556815	0.0442026	1.96087
GO term Molecular Function (MF)	GO:0022891	substrate-specific transmembrane transporter activity	7	0.321839	0.0308786	F53H8.3, HMIT-1.1, Y37A1A.3, HMIT-1.3, F17C11.12, B0252.3, F13B12.2	1124	21	9479	2.81109	1	0.371944	37.1288
GO term Molecular Function (MF)	GO:0052689	carboxylic ester hydrolase activity	7	0.321839	0.0468459	F13H6.3, GES-1, F55F3.2, ACE-1, F16F9.4, K07C11.4, NCEH-1	1124	23	9479	2.56665	1	0.455414	50.8303
GO term Molecular Function (MF)	GO:0003774	motor activity	8	0.367816	0.0226082	MYO-3, HUM-6, UNC-54, HUM-9, UNC-15, NMY-1, HUM-4, MYO-1	1124	25	9479	2.69865	0.999999	0.306416	28.7055
GO term Molecular Function (MF)	GO:0071855	neuropeptide receptor binding	9	0.413793	0.00011308	FLP-18, FLP-17, FLP-14, NLP-40, NLP-29, FLP-7, FLP-13, FLP-6, FLP-22	1124	15	9479	5.05996	0.0664458	0.00489912	0.167182
GO term Molecular Function (MF)	GO:0008194	UDP-glycosyltransferase activity	9	0.413793	0.0036117	UGT-46, UGT-54, UGT-63, UGT-48, UGT-47, UGT-60, UGT-16, UGT-17, UGT-18	1124	23	9479	3.29998	0.889185	0.0782465	5.21277
GO term Molecular Function (MF)	GO:0004185	serine-type carboxypeptidase activity	9	0.413793	0.00486403	C26B9.5, F41C3.5, Y32F6A.5, F22E12.1, PCP-1, K10C2.1, PCP-5, F56F10.1, K12H4.7	1124	24	9479	3.16248	0.948416	0.0971743	6.9603
GO term Molecular Function (MF)	GO:0004601	peroxidase activity	10	0.45977	0.00155009	CTL-1, BLI-3, SKPO-3, CTL-2, PXN-2, GPX-5, PXN-1, SKPO-1, MLT-7, GPX-3	1124	25	9479	3.37331	0.610615	0.0439199	2.26915
GO term Molecular Function (MF)	GO:0015171	amino acid transmembrane transporter activity	10	0.45977	0.00285725	F23F1.6, Y18D10A.23, Y59H11AR.4, Y32F6A.4, F21D12.3, SLC-36.5, SLC-36.4, R02F2.8, SLC-36.2, B0454.6	1124	27	9479	3.12343	0.824426	0.0699224	4.14527
GO term Molecular Function (MF)	GO:0004104	cholinesterase activity	10	0.45977	0.0149549	F13H6.3, C01B10.10, B0238.1, ACE-1, T28C12.4, ZC376.2, C17H12.4, T07H6.1, T02B5.3, Y71H2AM.13	1124	34	9479	2.48037	0.999895	0.230297	19.9841
GO term Molecular Function (MF)	GO:0051213	dioxygenase activity	11	0.505747	0.000139678	T01D1.4, ZK550.6, PHY-2, DPY-18, HGO-1, TDO-2, GBH-1, CDO-1, LET-268, K07E1.1, F42F12.4	1124	23	9479	4.0333	0.0814235	0.00529407	0.206469
GO term Molecular Function (MF)	GO:0008395	steroid hydroxylase activity	12	0.551724	0.00356223	CYP-33C4, CYP-35A2, CYP-33C7, CYP-34A4, CYP-33C3, CYP-34A8, CYP-33E1, CYP-35C1, CYP-33A1, CYP-36A1, CYP-33C9, CYP-34A9	1124	38	9479	2.66314	0.885788	0.0800629	5.14311
GO term Molecular Function (MF)	GO:0016798	hydrolase activity, acting on glycosyl bonds	13	0.597701	0.00332124	BGAL-2, CHT-3, MANS-2, R08F11.1, BGAL-1, T24C12.3, AAGR-2, HEX-1, ASM-1, TRE-3, W03G11.3, CHHY-1, AMAN-1	1124	43	9479	2.54959	0.867699	0.0777205	4.80311
GO term Molecular Function (MF)	GO:0030170	pyridoxal phosphate binding	14	0.643678	0.00758903	KYNU-1, CBS-1, BAS-1, GTA-1, GOT-1.2, F53E10.1, CYSL-1, T25D3.3, CTH-1, T04F3.1, F22B8.7, K01C8.1, CBL-1, UNC-25	1124	53	9479	2.22766	0.990262	0.138785	10.6595
GO term Molecular Function (MF)	GO:0008234	cysteine-type peptidase activity	14	0.643678	0.0213961	CPR-6, R07E3.1, CPR-5, CPR-4, Y71H2AM.25, F26E4.3, TAG-196, CPR-1, R09F10.1, CPL-1, CPZ-1, F32H5.1, CPZ-2, F57F5.1	1124	60	9479	1.96776	0.999998	0.299111	27.386
GO term Molecular Function (MF)	GO:0004197	cysteine-type endopeptidase activity	15	0.689655	0.000116506	CPR-6, R07E3.1, CPR-5, CPR-4, Y71H2AM.25, TAG-196, F26E4.3, CPR-1, T28H10.3, R09F10.1, CPL-1, CPZ-1, F32H5.1, CPZ-2, F57F5.1	1124	40	9479	3.16248	0.0683886	0.0047115	0.172243
GO term Molecular Function (MF)	GO:0004867	serine-type endopeptidase inhibitor activity	15	0.689655	0.000974917	SRP-8, MEC-1, SRP-6, MIG-6, SRP-1, K11D12.13, SRP-2, K11D12.11, MLT-11, K11D12.7, F22E12.1, SPON-1, B0222.5, TAG-290, PIIT-1	1124	48	9479	2.6354	0.447354	0.0342832	1.43283
GO term Molecular Function (MF)	GO:0003779	actin binding	15	0.689655	0.0369419	F38E9.5, TNI-1, NMY-1, PFN-3, ANC-1, TNI-3, PFN-2, MYO-3, DEB-1, HUM-6, UNC-115, UNC-54, UNC-27, GSNL-1, MYO-1	1124	71	9479	1.78168	1	0.412709	42.7043
GO term Molecular Function (MF)	GO:0042626	ATPase activity, coupled to transmembrane movement of substances	18	0.827586	0.0001026	PGP-14, PGP-11, PGP-12, PGP-10, MRP-1, PMP-4, PGP-1, PMP-5, PGP-2, PMP-2, PGP-3, PGP-7, PGP-6, PGP-5, HAF-7, MRP-6, PGP-8, WHT-1	1124	54	9479	2.81109	0.0604782	0.0051852	0.1517
GO term Molecular Function (MF)	GO:0008289	lipid binding	19	0.873563	6.17263e-05	T19C3.5, FAR-8, FAR-6, ACBP-3, FAR-7, F44A2.3, LBP-2, LBP-1, LBP-3, LBP-5, LBP-6, F10D11.6, GEI-1, NRF-6, FAR-1, NRF-5, DAF-22, FAR-3, FAR-2	1124	57	9479	2.81109	0.0368352	0.00340607	0.0912915
GO term Molecular Function (MF)	GO:0016887	ATPase activity	21	0.965517	0.012482	PGP-14, PGP-11, PGP-12, PGP-10, MRP-1, PMP-4, PGP-1, PMP-5, PGP-2, PMP-2, PGP-3, PGP-7, PGP-6, PGP-5, CATP-7, HAF-7, CATP-5, MRP-6, PGP-8, WHT-1, KLP-4	1124	100	9479	1.77099	0.999518	0.206593	16.9599
GO term Molecular Function (MF)	GO:0008237	metallopeptidase activity	24	1.10345	0.0423284	C10C5.4, GON-1, MIG-17, MIG-6, F47B8.8, AC3.5, DPY-31, ACN-1, NAS-37, ZC416.6, NEP-21, Y19D10B.6, ADT-2, NAS-11, Y43F4A.1, MADD-4, NAS-31, ZMP-4, HCH-1, NAS-9, GCP-2.1, F27D9.7, NEP-2, NAS-5	1124	134	9479	1.51044	1	0.435411	47.2673
GO term Molecular Function (MF)	GO:0015020	glucuronosyltransferase activity	29	1.33333	3.22938e-10	UGT-29, UGT-49, UGT-28, UGT-22, UGT-41, UGT-20, UGT-44, UGT-46, UGT-26, UGT-25, UGT-48, UGT-24, UGT-47, UGT-23, UGT-60, UGT-62, UGT-61, UGT-16, UGT-18, UGT-19, UGT-39, UGT-33, UGT-31, UGT-13, UGT-2, UGT-12, UGT-1, UGT-52, UGT-9	1124	66	9479	3.70553	1.96346e-07	4.90865e-08	4.77819e-07
GO term Molecular Function (MF)	GO:0016705	oxidoreductase activity, acting on paired donors, with incorporation or reduction of molecular oxygen	30	1.37931	5.82669e-08	CYP-13A2, LET-268, CYP-13A5, CYP-32B1, CYP-33C4, CYP-33C7, CYP-33C3, DPY-18, CYP-43A1, CYP-42A1, CYP-37A1, CYP-33C9, CYP-14A5, CYP-13B1, CYP-34A4, PHY-2, CYP-25A3, CYP-33E1, CYP-34A8, CYP-25A2, CYP-25A1, CYP-33A1, CYP-32A1, CYP-34A9, CYP-35A2, CYP-35C1, CYP-37B1, CYP-29A4, CYP-36A1, CYP-29A2	1124	85	9479	2.97645	3.54257e-05	5.06088e-06	8.62118e-05
GO term Molecular Function (MF)	GO:0016758	transferase activity, transferring hexosyl groups	32	1.47126	1.65019e-09	UGT-49, UGT-29, UGT-28, UGT-22, UGT-41, UGT-20, UGT-44, UGT-46, UGT-26, UGT-63, UGT-25, UGT-24, UGT-48, UGT-47, UGT-23, UGT-60, UGT-62, UGT-61, UGT-16, UGT-17, UGT-18, UGT-19, UGT-39, UGT-33, UGT-31, UGT-13, UGT-2, UGT-12, UGT-1, UGT-54, UGT-52, UGT-9	1124	83	9479	3.25138	1.00331e-06	1.67219e-07	2.44162e-06
GO term Molecular Function (MF)	GO:0005215	transporter activity	33	1.51724	6.26646e-07	F53B1.8, F40E10.6, SNF-12, LBP-2, C51E3.6, PEPT-2, LBP-1, PEPT-3, MRP-1, SMF-3, ABTS-2, T07G12.5, PTR-14, AQP-3, AQP-4, AQP-1, R07E3.4, AQP-2, AQP-7, AQP-8, T04B8.5, B0303.11, T11G6.3, NAC-1, Y70G10A.3, LBP-3, LBP-5, LBP-6, C53B4.3, C09E8.1, F47E1.2, SNF-3, F47E1.4	1124	109	9479	2.55319	0.000380929	4.7624e-05	0.000927183
GO term Molecular Function (MF)	GO:0004497	monooxygenase activity	35	1.6092	1.0064e-09	CYP-13A2, PAMN-1, TBH-1, CYP-13A5, CYP-32B1, CYP-33C4, CYP-33C7, CYP-33C3, CYP-43A1, CYP-42A1, CYP-37A1, TYR-1, CYP-33C9, CYP-14A5, FMO-1, FMO-3, FMO-4, C01H6.4, CYP-13B1, CYP-34A4, CYP-25A3, CYP-33E1, CYP-34A8, CYP-25A2, CYP-25A1, CYP-33A1, CYP-32A1, CYP-34A9, CYP-35A2, KMO-1, CYP-35C1, CYP-37B1, CYP-29A4, CYP-36A1, CYP-29A2	1124	95	9479	3.107	6.11888e-07	1.22378e-07	1.48906e-06
GO term Molecular Function (MF)	GO:0005509	calcium ion binding	39	1.7931	0.00152122	T10H9.8, CAL-2, DGN-1, MLC-3, MLC-2, SGCA-1, MANS-2, DIG-1, Y69A2AL.2, MLC-1, MLC-7, CAL-5, RGEF-1, MUP-4, T04F3.4, PAT-10, NID-1, SNT-1, TEST-1, ZK563.7, GSNL-1, CHPF-2, RSEF-1, CNB-1, MEC-1, BLI-3, LRP-1, F55H12.3, MUA-3, SNT-6, T01D3.6, SNT-5, UNC-52, ZC116.3, ZMP-4, ITR-1, OST-1, NEX-3, CSQ-1	1124	197	9479	1.66953	0.603708	0.0452256	2.22733
GO term Molecular Function (MF)	GO:0022857	transmembrane transporter activity	41	1.88506	3.61224e-11	Y66D12A.13, PES-23, T27D12.1, M117.1, Y51A2D.18, K11D9.3, F11A5.9, VGLU-3, D1046.4, F48E3.2, K09C4.1, T08B1.1, H11E01.2, K08C7.1, OAT-1, C39E9.7, C06H5.6, OCT-2, Y4C6B.3, STR-176, T12B3.2, CIMA-1, SLC-17.9, SLC-17.7, F53H8.3, HMIT-1.1, Y37A1A.3, SLC-17.6, C35A5.3, HMIT-1.3, B0252.3, T11G6.3, EAT-4, F13B12.2, C03B1.13, M162.5, R10D12.1, VGLU-2, SLC-17.4, F17C11.12, F41C3.2	1124	112	9479	3.08718	2.19624e-08	1.09812e-08	5.34468e-08
GO term Molecular Function (MF)	GO:0005506	iron ion binding	41	1.88506	9.24875e-11	CYP-13A2, C54E4.5, LET-268, CYP-13A5, CYP-32B1, F35C8.5, CYP-33C4, CYP-33C7, CYP-43A1, CYP-33C3, DPY-18, CYP-42A1, FAT-6, FAT-5, CYP-37A1, CYP-33C9, FTN-1, FTN-2, CYP-14A5, CYP-13B1, CYP-34A4, PHY-2, CYP-25A3, CYP-25A2, CYP-33E1, CYP-34A8, GBH-2, CYP-25A1, GBH-1, CYP-33A1, CYP-32A1, F42F12.4, CYP-34A9, CYP-35A2, CYP-35C1, CYP-37B1, CDO-1, CYP-29A4, CYP-36A1, DRD-1, CYP-29A2	1124	115	9479	3.00665	5.62324e-08	1.87441e-08	1.36845e-07
GO term Molecular Function (MF)	GO:0020037	heme binding	41	1.88506	9.30261e-07	CYP-13A2, CTL-1, SKPO-3, CBS-1, GLB-33, CYP-13A5, CYP-32B1, SKPO-1, MLT-7, CYP-33C4, CYP-33C7, CYP-43A1, CYP-33C3, TDO-2, CYP-42A1, CYP-37A1, D2023.1, PXN-2, CYP-33C9, PXN-1, CYP-14A5, VEM-1, CYP-13B1, CYP-34A4, CYP-25A3, CYP-25A2, BLI-3, CYP-33E1, CYP-34A8, CYP-25A1, CYP-33A1, CYP-32A1, CYP-34A9, CYP-35A2, GLB-20, CYP-35C1, CYP-37B1, CYP-29A4, CTL-2, CYP-36A1, CYP-29A2	1124	154	9479	2.24522	0.000565439	6.28423e-05	0.00137641
GO term Molecular Function (MF)	GO:0008233	peptidase activity	49	2.25287	2.67131e-05	SRP-8, CPR-6, CPR-5, MIG-17, CPR-4, TAG-196, SRP-6, CPR-1, MIG-6, T28H10.3, SRP-1, R09F10.1, CPL-1, ASP-12, KPC-1, ADT-2, DPF-2, DPF-1, Y43F4A.1, PCP-1, ASP-1, ASP-2, TRY-5, NAS-9, PCP-5, ASP-5, ASP-6, NAS-5, ASP-3, ASP-4, K12H4.7, GON-1, TRY-10, DPY-31, K10C2.1, R04B3.2, NAS-37, F56F10.1, NEP-21, F41C3.5, NAS-11, MADD-4, NAS-31, HCH-1, ZMP-4, GCP-2.1, F57F5.1, NEP-2, PIIT-1	1124	224	9479	1.84478	0.0161106	0.00162286	0.0395175
GO term Molecular Function (MF)	GO:0003824	catalytic activity	64	2.94253	0.0014048	ACS-14, Y51A2D.13, ACS-12, ATIC-1, DIG-1, F10C2.3, TBH-1, C24A3.4, PACS-1, CEEH-1, GAD-3, CEEH-2, F41E6.5, ICL-1, UNC-25, FASN-1, GLN-3, T21C9.6, GOT-1.2, BAS-1, GTA-1, F32D8.12, AMAN-1, F53E10.1, R03G8.3, R08F11.1, ZK742.4, DAO-3, T03G6.3, DAF-22, C27A7.1, GST-42, W06H8.2, F49H6.5, AAGR-2, F58A6.1, PAMN-1, CTL-1, TRE-3, TPS-1, CHHY-1, Y48A6B.7, ACS-5, T04F3.1, DPYD-1, PYK-2, F49E2.1, C39D10.3, A…	1124	367	9479	1.47065	0.574596	0.0439882	2.05852
GO term Molecular Function (MF)	GO:0016491	oxidoreductase activity	105	4.82759	6.02004e-14	CYP-13A2, TBH-1, LET-268, CYP-13A5, CYP-32B1, DHS-30, SKPO-1, MLT-7, DHS-28, GAD-3, DHS-25, DPY-18, TDO-2, F41E6.5, K07E1.1, GPX-5, PXN-1, GPX-3, C01H6.4, F22F7.2, CYP-13B1, CYP-25A3, CYP-25A2, GBH-2, CYP-25A1, GBH-1, F13D11.4, CYP-32A1, ALH-5, CDO-1, DDO-2, DDO-3, D1054.8, ALH-10, CTL-1, ACDH-2, ACDH-1, Y48A6B.9, ZK550.6, ACDH-9, ALH-12, CYP-37A1, F52H2.6, CYP-34A4, F17A9.5, DHRS-4, CYP-34A8, F5…	1124	422	9479	2.09833	3.65858e-11	3.65858e-11	8.90288e-11
GO term Molecular Function (MF)	GO:0016787	hydrolase activity	129	5.93103	0.000103627	FAAH-3, GOB-1, GES-1, ATIC-1, FAAH-6, TAG-196, CRN-6, CATP-1, CRN-7, T08B1.4, MCA-2, PARG-2, GLNA-2, FAAH-1, DPF-2, DPF-1, CEEH-1, MCA-1, F21A3.11, CEEH-2, SIR-2.2, PCP-1, F46G10.4, PCP-5, C41G11.1, LIPS-15, PDE-6, GON-1, NAS-37, F45E1.4, F26A3.4, PAF-2, K07C11.7, K01A2.5, B0238.1, ACE-1, W02F12.2, NAS-31, ZMP-4, LIPS-13, NEP-2, K07C11.4, LIPS-10, Y69A2AL.2, C04E6.7, ASM-1, TRE-3, PHO-11, GBA-3, …	1124	793	9479	1.37187	0.0610643	0.00483507	0.153217
GO term Molecular Function (MF)	GO:0046872	metal ion binding	209	9.6092	0.00414531	NHR-137, CATP-1, NHR-202, TNI-1, TBH-1, MCA-2, CYP-32B1, MLT-7, TNI-3, NHR-5, T02C1.2, UNC-115, NHR-8, GAD-3, MCA-1, F21A3.11, NHR-140, NHR-146, D2023.1, C34D10.2, GON-1, PDE-6, NHR-128, SQST-2, F42C5.4, NAS-37, ELT-7, CYP-32A1, GLY-6, GLY-8, LIM-9, LIM-8, NAS-31, MLP-1, NHR-130, ZMP-4, NEP-2, NHR-134, F08G12.5, CCCH-1, NHR-92, MNM-2, C28G1.6, NHR-90, PKC-2, K09F6.7, H03A11.1, UNC-95, NHR-98, NHR…	1124	1492	9479	1.18134	0.919989	0.0862512	5.96109
GO term Biological Process (BP)	GO:0016203	muscle attachment	3	0.137931	0.0339235	SPON-1, UNC-23, PXN-2	1286	3	11627	9.04121	1	0.53276	41.7216
GO term Biological Process (BP)	GO:0048016	inositol phosphate-mediated signaling	3	0.137931	0.0339235	C01B10.3, ITR-1, IPP-5	1286	3	11627	9.04121	1	0.53276	41.7216
GO term Biological Process (BP)	GO:1902603	carnitine transmembrane transport	4	0.183908	0.020828	T12B3.2, Y51A2D.18, K11D9.3, OAT-1	1286	6	11627	6.02748	1	0.426999	28.0567
GO term Biological Process (BP)	GO:0007031	peroxisome organization	4	0.183908	0.020828	PRX-1, PRX-3, PRX-12, CTL-2	1286	6	11627	6.02748	1	0.426999	28.0567
GO term Biological Process (BP)	GO:0042744	hydrogen peroxide catabolic process	4	0.183908	0.020828	CTL-1, BLI-3, CTL-2, PXN-1	1286	6	11627	6.02748	1	0.426999	28.0567
GO term Biological Process (BP)	GO:0007213	G-protein coupled acetylcholine receptor signaling pathway	4	0.183908	0.0334888	KQT-3, GAR-3, GPB-2, GAR-1	1286	7	11627	5.16641	1	0.536668	41.31
GO term Biological Process (BP)	GO:0015837	amine transport	4	0.183908	0.0334888	T12B3.2, Y51A2D.18, K11D9.3, OAT-1	1286	7	11627	5.16641	1	0.536668	41.31
GO term Biological Process (BP)	GO:0034219	carbohydrate transmembrane transport	4	0.183908	0.0334888	SWT-6, SWT-7, H13N06.2, SWT-3	1286	7	11627	5.16641	1	0.536668	41.31
GO term Biological Process (BP)	GO:0044255	cellular lipid metabolic process	4	0.183908	0.0334888	CEEH-1, ACL-7, CEEH-2, ZC416.6	1286	7	11627	5.16641	1	0.536668	41.31
GO term Biological Process (BP)	GO:0006636	unsaturated fatty acid biosynthetic process	4	0.183908	0.0492585	FAT-2, FAT-3, FAT-6, FAT-5	1286	8	11627	4.52061	1	0.646349	54.6277
GO term Biological Process (BP)	GO:0009086	methionine biosynthetic process	4	0.183908	0.0492585	T01D1.4, K07E1.1, F42F12.4, ZC373.5	1286	8	11627	4.52061	1	0.646349	54.6277
GO term Biological Process (BP)	GO:0015711	organic anion transport	4	0.183908	0.0492585	Y66D12A.13, PES-23, C06H5.6, OCT-2	1286	8	11627	4.52061	1	0.646349	54.6277
GO term Biological Process (BP)	GO:0071918	urea transmembrane transport	5	0.229885	0.00185362	AQP-3, AQP-1, AQP-2, AQP-7, AQP-8	1286	6	11627	7.53434	0.820584	0.0864559	2.86094
GO term Biological Process (BP)	GO:0015718	monocarboxylic acid transport	5	0.229885	0.00720611	SLCF-1, MCT-4, MCT-3, MCT-2, GEM-1	1286	8	11627	5.65076	0.998765	0.227078	10.698
GO term Biological Process (BP)	GO:0050808	synapse organization	5	0.229885	0.011846	CLE-1, NID-1, MADD-4, SYG-1, SYG-2	1286	9	11627	5.0229	0.999984	0.299503	17.0088
GO term Biological Process (BP)	GO:0061088	regulation of sequestering of zinc ion	5	0.229885	0.0259094	CDF-2, R02F11.3, PDB1.1, ZK185.5, K07G5.5	1286	11	11627	4.10964	1	0.463823	33.6809
GO term Biological Process (BP)	GO:0060179	male mating behavior	5	0.229885	0.0259094	CAT-4, AEX-1, DAF-12, BAS-1, ITR-1	1286	11	11627	4.10964	1	0.463823	33.6809
GO term Biological Process (BP)	GO:0093002	response to nematicide	5	0.229885	0.0259094	PGP-6, PGP-14, PGP-5, PGP-12, PGP-1	1286	11	11627	4.10964	1	0.463823	33.6809
GO term Biological Process (BP)	GO:0035418	protein localization to synapse	5	0.229885	0.0355384	CLE-1, AEX-5, NID-1, AEX-1, SYG-2	1286	12	11627	3.76717	1	0.541248	43.2272
GO term Biological Process (BP)	GO:0010043	response to zinc ion	5	0.229885	0.0355384	CDF-2, R02F11.3, PDB1.1, ZK185.5, K07G5.5	1286	12	11627	3.76717	1	0.541248	43.2272
GO term Biological Process (BP)	GO:0006833	water transport	6	0.275862	0.00140622	AQP-3, AQP-4, AQP-1, AQP-2, AQP-7, AQP-8	1286	9	11627	6.02748	0.728305	0.0698348	2.1775
GO term Biological Process (BP)	GO:0015793	glycerol transport	6	0.275862	0.00140622	AQP-3, AQP-4, AQP-1, AQP-2, AQP-7, AQP-8	1286	9	11627	6.02748	0.728305	0.0698348	2.1775
GO term Biological Process (BP)	GO:0009992	cellular water homeostasis	6	0.275862	0.00255731	AQP-3, AQP-4, AQP-1, AQP-2, AQP-7, AQP-8	1286	10	11627	5.42473	0.906622	0.106769	3.92682
GO term Biological Process (BP)	GO:1990170	stress response to cadmium ion	6	0.275862	0.00255731	PGP-7, PGP-5, CDR-2, CDR-4, FSHR-1, PGP-3	1286	10	11627	5.42473	0.906622	0.106769	3.92682
GO term Biological Process (BP)	GO:0006637	acyl-CoA metabolic process	6	0.275862	0.0066514	F25E2.3, DHS-28, Y87G2A.2, DAF-22, C31H5.6, C17C3.1	1286	12	11627	4.52061	0.997929	0.219008	9.91421
GO term Biological Process (BP)	GO:0040032	post-embryonic body morphogenesis	6	0.275862	0.0098373	CPZ-1, BLI-3, DPY-10, EFF-1, MLT-7, TNI-3	1286	13	11627	4.17287	0.999894	0.2707	14.3298
GO term Biological Process (BP)	GO:0015695	organic cation transport	6	0.275862	0.0098373	T12B3.2, Y51A2D.18, RHR-2, K11D9.3, OAT-1, STR-176	1286	13	11627	4.17287	0.999894	0.2707	14.3298
GO term Biological Process (BP)	GO:0009755	hormone-mediated signaling pathway	6	0.275862	0.0190327	NHR-5, NHR-88, NHR-31, NHR-8, NHR-97, FSHR-1	1286	15	11627	3.61649	1	0.407472	25.9651
GO term Biological Process (BP)	GO:0030522	intracellular receptor signaling pathway	6	0.275862	0.0252215	NHR-5, NHR-88, NHR-31, NHR-8, NHR-97, DAF-12	1286	16	11627	3.39045	1	0.463394	32.9443
GO term Biological Process (BP)	GO:0007517	muscle organ development	7	0.321839	0.00760055	SGN-1, MLC-1, UNC-52, EGL-15, HLH-1, EMB-9, UNC-97	1286	17	11627	3.72285	0.999145	0.223005	11.2515
GO term Biological Process (BP)	GO:0050954	sensory perception of mechanical stimulus	7	0.321839	0.00760055	MEC-17, OSM-11, MEC-12, GPA-12, MEC-5, UNC-97, OSM-7	1286	17	11627	3.72285	0.999145	0.223005	11.2515
GO term Biological Process (BP)	GO:0006936	muscle contraction	8	0.367816	0.000919306	PAT-10, UNC-54, UNC-27, FAT-3, TNI-1, ITR-1, MYO-1, TNI-3	1286	16	11627	4.52061	0.573298	0.0488639	1.4286
GO term Biological Process (BP)	GO:0061199	striated muscle contraction involved in embryonic body morphogenesis	8	0.367816	0.00756685	CPNA-1, MYO-3, DEB-1, PAT-12, PAT-10, UNC-52, HLH-1, TTR-6	1286	22	11627	3.28771	0.999118	0.229335	11.2043
GO term Biological Process (BP)	GO:0006869	lipid transport	8	0.367816	0.0241654	VIT-1, VIT-2, SPIN-1, NRF-6, DAF-22, NRF-5, VIT-5, VIT-6	1286	27	11627	2.67888	1	0.457852	31.7988
GO term Biological Process (BP)	GO:0009612	response to mechanical stimulus	8	0.367816	0.0241654	MEC-17, MEC-1, OSM-11, MEC-12, GPA-12, MEC-5, OSM-7, MEC-7	1286	27	11627	2.67888	1	0.457852	31.7988
GO term Biological Process (BP)	GO:0003333	amino acid transmembrane transport	10	0.45977	0.00234328	F23F1.6, Y18D10A.23, Y59H11AR.4, Y32F6A.4, F21D12.3, SLC-36.5, SLC-36.4, R02F2.8, SLC-36.2, B0454.6	1286	28	11627	3.229	0.886099	0.10293	3.60379
GO term Biological Process (BP)	GO:0006633	fatty acid biosynthetic process	10	0.45977	0.0142389	ELO-5, ELO-6, FAT-2, FAT-3, FAT-6, FAT-5, ELO-2, DRD-1, F35C8.5, Y48A6B.9	1286	36	11627	2.51145	0.999998	0.339659	20.0978
GO term Biological Process (BP)	GO:0050832	defense response to fungus	11	0.505747	0.000263593	NLP-31, CNC-2, DCAR-1, CNC-4, ABF-2, SMA-6, LYS-7, BLI-3, NLP-29, GPA-12, TPA-1	1286	26	11627	3.82513	0.216606	0.0161429	0.411592
GO term Biological Process (BP)	GO:0006812	cation transport	11	0.505747	0.00285545	CDF-2, CATP-7, NHX-9, R02F11.3, CATP-5, PDB1.1, F41E7.1, F41E7.2, ZK185.5, NHX-4, K07G5.5	1286	34	11627	2.9251	0.929202	0.108747	4.37511
GO term Biological Process (BP)	GO:0098869	cellular oxidant detoxification	11	0.505747	0.00285545	GST-36, CTL-1, BLI-3, SKPO-3, CTL-2, PXN-2, GPX-5, PXN-1, SKPO-1, MLT-7, GPX-3	1286	34	11627	2.9251	0.929202	0.108747	4.37511
GO term Biological Process (BP)	GO:0006631	fatty acid metabolic process	11	0.505747	0.0301511	ELO-5, ELO-6, ZK550.6, FAT-2, ECH-8, FAT-3, FAT-6, FAT-5, ELO-2, Y48A6B.9, ACS-2	1286	47	11627	2.11603	1	0.507735	38.0577
GO term Biological Process (BP)	GO:0016311	dephosphorylation	12	0.551724	0.0359412	K08B12.3, GOB-1, ACP-1, PAPL-1, ACP-5, F21A3.11, PHO-14, ACP-6, PHO-11, ACP-7, TPS-1, F44E7.2	1286	55	11627	1.97263	1	0.537138	43.597
GO term Biological Process (BP)	GO:0007155	cell adhesion	13	0.597701	0.0028157	ZYX-1, CLE-1, DIG-1, F26E4.3, EPI-1, MUA-3, MUP-4, DEB-1, Y43F4A.1, BAR-1, SYG-1, SYG-2, T13B5.9	1286	45	11627	2.61191	0.92654	0.11191	4.31545
GO term Biological Process (BP)	GO:0050830	defense response to Gram-positive bacterium	16	0.735632	1.13746e-05	LYS-1, ABF-2, LEC-8, BLI-3, HLH-30, CLEC-7, SKPO-1, SPP-1, PGP-5, CYP-37B1, LYS-7, CLEC-52, SPP-5, SPP-3, SPP-2, FTN-2	1286	40	11627	3.61649	0.0104776	0.000957078	0.0177938
GO term Biological Process (BP)	GO:0071805	potassium ion transmembrane transport	17	0.781609	0.0146765	TWK-34, SLO-1, TWK-33, KQT-3, TWK-43, KQT-2, KCNL-2, TWK-45, TWK-46, EGL-23, TWK-49, T04B8.5, TWK-1, TWK-25, TWK-5, KVS-5, CNG-1	1286	81	11627	1.89754	0.999999	0.339583	20.6509
GO term Biological Process (BP)	GO:0051603	proteolysis involved in cellular protein catabolic process	18	0.827586	0.000117017	CPR-6, R07E3.1, CPR-5, CPR-4, Y71H2AM.25, TAG-196, Y32F6A.5, F26E4.3, CPR-1, T28H10.3, K10C2.1, R09F10.1, CPL-1, F41C3.5, CPZ-1, CPZ-2, F32H5.1, F57F5.1	1286	58	11627	2.80589	0.102699	0.00830105	0.182915
GO term Biological Process (BP)	GO:1902476	chloride transmembrane transport	18	0.827586	0.00578023	BEST-21, SULP-7, LGC-44, SULP-8, BEST-22, BEST-14, BEST-15, BEST-24, LGC-38, AVR-15, LGC-39, T04B8.5, GLC-4, GLC-1, GLC-2, BEST-1, BEST-3, SULP-2	1286	80	11627	2.03427	0.995337	0.200419	8.67022
GO term Biological Process (BP)	GO:0010951	negative regulation of endopeptidase activity	20	0.91954	4.49055e-06	SRP-8, CRI-2, TEP-1, TAG-196, MEC-1, SRP-6, MIG-6, SRP-1, K11D12.13, K11D12.11, MLT-11, K11D12.7, CPI-1, F22E12.1, SPON-1, B0222.5, TAG-290, F13D2.1, K07C11.3, PIIT-1	1286	56	11627	3.229	0.00414963	0.000461922	0.00702517
GO term Biological Process (BP)	GO:0006820	anion transport	22	1.01149	1.46944e-06	CIMA-1, T27D12.1, SLC-17.9, M117.1, SLC-17.7, SLC-17.6, F11A5.9, VGLU-3, C35A5.3, D1046.4, T11G6.3, EAT-4, ABTS-2, M162.5, R10D12.1, K08C7.1, VGLU-2, H11E01.2, C39E9.7, SLC-17.4, Y4C6B.3, F41C3.2	1286	62	11627	3.20817	0.00135978	0.000170074	0.0022989
GO term Biological Process (BP)	GO:0007218	neuropeptide signaling pathway	22	1.01149	0.00088901	NLP-31, NLP-21, NLP-2, FLP-18, NLP-34, FLP-17, NLP-40, NLP-12, FLP-14, FLP-24, NLP-7, FLP-7, FLP-13, NLP-6, FLP-6, FLP-22, NLP-27, NLP-28, NLP-16, NLP-29, NLP-17, NLP-39	1286	92	11627	2.16203	0.561146	0.050172	1.38183
GO term Biological Process (BP)	GO:0030163	protein catabolic process	27	1.24138	0.0227522	ZYX-1, GPB-2, ASP-12, DEB-1, MUP-4, UNC-87, MUP-2, ASP-1, UNC-23, ASP-2, ASP-5, ASP-6, ASP-3, UNC-22, ASP-4, KLF-3, UNC-9, UNC-97, DPY-10, ROL-3, AEX-5, EGL-13, UNC-52, AEX-1, EGL-15, SQT-3, ITR-1	1286	157	11627	1.55486	1	0.446779	30.237
GO term Biological Process (BP)	GO:0052696	flavonoid glucuronidation	32	1.47126	2.44173e-12	UGT-49, UGT-29, UGT-28, UGT-22, UGT-41, UGT-20, UGT-44, UGT-46, UGT-26, UGT-63, UGT-25, UGT-24, UGT-48, UGT-47, UGT-23, UGT-60, UGT-62, UGT-61, UGT-16, UGT-17, UGT-18, UGT-19, UGT-39, UGT-33, UGT-31, UGT-13, UGT-2, UGT-12, UGT-1, UGT-54, UGT-52, UGT-9	1286	71	11627	4.07491	2.26103e-09	4.52205e-10	3.82002e-09
GO term Biological Process (BP)	GO:0009813	flavonoid biosynthetic process	32	1.47126	2.44173e-12	UGT-49, UGT-29, UGT-28, UGT-22, UGT-41, UGT-20, UGT-44, UGT-46, UGT-26, UGT-63, UGT-25, UGT-24, UGT-48, UGT-47, UGT-23, UGT-60, UGT-62, UGT-61, UGT-16, UGT-17, UGT-18, UGT-19, UGT-39, UGT-33, UGT-31, UGT-13, UGT-2, UGT-12, UGT-1, UGT-54, UGT-52, UGT-9	1286	71	11627	4.07491	2.26103e-09	4.52205e-10	3.82002e-09
GO term Biological Process (BP)	GO:0050829	defense response to Gram-negative bacterium	32	1.47126	4.32444e-10	HSP-16.41, F35E12.6, LYS-1, MAOC-1, SWT-7, IRG-1, IRG-2, F35E12.9, ACDH-1, SPP-1, PGP-5, PRX-11, LYS-7, CLD-9, SPP-5, LIPL-5, SPP-3, T19D12.4, ZIP-2, ABF-2, AQP-1, C49C3.9, F53C11.3, HLH-30, PGP-1, ELT-7, F53C11.1, PGP-3, CNC-2, THN-1, H20E11.1, VAB-9	1286	84	11627	3.44427	4.00443e-07	5.72061e-08	6.76552e-07
GO term Biological Process (BP)	GO:0006629	lipid metabolic process	42	1.93103	0.000213596	Y69A2AL.2, T21H3.1, ASM-1, M05B5.4, GBA-3, T08B1.4, IPLA-7, F35C8.5, Y48A6B.9, NHR-8, CKB-2, CEEH-1, CEEH-2, FAT-6, F46G10.4, FAT-5, PMT-1, LIPL-5, ACL-12, DAF-36, LIPL-7, KLF-3, ELO-5, FASN-1, ELO-6, FAT-2, FAT-3, CGT-2, CKA-2, SAMS-1, T10B5.7, Y54F10AM.8, ASAH-1, PAF-2, Y37D8A.2, SPP-10, R08F11.1, Y49E10.16, W02F12.2, ZC116.3, ELO-2, VIT-6	1286	211	11627	1.79967	0.179475	0.01403	0.333645
GO term Biological Process (BP)	GO:0043401	steroid hormone mediated signaling pathway	45	2.06897	0.0106706	NHR-11, NHR-31, NHR-137, NHR-58, NHR-59, NHR-92, NHR-202, NHR-36, NHR-90, NHR-76, NHR-14, NHR-180, NHR-182, NHR-5, NHR-98, NHR-8, NHR-97, NHR-101, NHR-94, NHR-70, DAF-12, NHR-140, NHR-146, NHR-121, NHR-232, NHR-193, NHR-109, NHR-69, NHR-156, NHR-128, NHR-173, NHR-107, NHR-177, NHR-80, NHR-43, NHR-211, NHR-68, NHR-65, NHR-40, NHR-212, NHR-88, NHR-204, NHR-130, NHR-114, NHR-134	1286	281	11627	1.44788	0.999952	0.281891	15.4508
GO term Biological Process (BP)	GO:0006811	ion transport	67	3.08046	2.12746e-05	LGC-43, LGC-44, LGC-45, KQT-3, BEST-15, F53B1.8, KQT-2, AVR-15, VGLU-3, ACR-15, MCA-2, TWK-1, TWK-25, GTL-2, TWK-5, IRK-3, CUP-4, MCA-1, TWK-34, SLO-1, TWK-33, GLC-4, CLH-1, GLC-1, GLC-2, NAC-1, EAT-4, INX-1, DEL-5, DEL-6, ACR-12, ACD-2, ITR-1, ACD-5, SFXN-5, INX-5, TWK-43, TWK-45, VHA-6, INX-17, TWK-46, PBO-5, EGL-23, LGC-26, VHA-5, NHX-9, TMC-2, NHX-4, NKB-3, BEST-22, BEST-24, DEG-1, LGC-32, LG…	1286	360	11627	1.68267	0.0195077	0.00164036	0.0332786
GO term Biological Process (BP)	GO:0006508	proteolysis	70	3.21839	7.60772e-06	CPR-6, CPR-5, MIG-17, CPR-4, Y71H2AM.25, TAG-196, CPR-1, SRP-6, F02D8.4, SRP-1, ACN-1, CPL-1, ASP-12, Y19D10B.6, ADT-2, DPF-2, DPF-1, F32H5.1, Y43F4A.1, PCP-1, PCP-5, F27D9.7, K12H4.7, GON-1, M04C9.3, F26E4.3, K10C2.1, NAS-37, F56F10.1, ZC416.6, CPZ-1, CPZ-2, NAS-31, ZMP-4, HCH-1, F57F5.1, NEP-2, PIIT-1, Y32F6A.5, MIG-6, T28H10.3, R09F10.1, C26B9.5, KPC-1, F48E3.4, F22E12.1, ASP-1, ASP-2, TRY-5, …	1286	370	11627	1.7105	0.00702002	0.000704229	0.0119015
GO term Biological Process (BP)	GO:0045087	innate immune response	92	4.22989	1.20592e-18	ZK1320.2, C50F4.9, F35E12.6, CLEC-210, LYS-1, F59B1.8, B0024.4, SMA-6, GST-24, C25D7.5, C18H7.11, IRG-1, IRG-2, F35E12.9, SKPO-1, F19C7.1, ASP-12, F22H10.2, FBXA-60, Y43F8B.2, CLEC-62, SIR-2.2, LYS-7, TAG-244, FAT-6, T25D10.1, K12H4.7, LEC-11, PDB1.1, FAT-2, F52E1.5, AKT-2, F08G2.5, CLEC-80, F56F10.1, C18E9.9, GSTK-1, C08E8.4, K09D9.1, F31F7.1, C34H4.2, H20E11.1, C34H4.1, C14C6.5, K08D10.14, C10C…	1286	317	11627	2.62395	1.11668e-15	1.11668e-15	1.88664e-15
GO term Biological Process (BP)	GO:0055085	transmembrane transport	109	5.01149	1.36094e-18	CDF-2, R02F11.3, Y51A2D.18, F11A5.9, MCT-4, MCT-3, MCT-2, MRP-1, GTL-2, K08C7.1, T08B1.1, F41E7.1, MRP-6, OAT-1, C39E9.7, F41E7.2, SPIN-1, T07G12.5, OCT-2, T12B3.2, SLO-1, PDB1.1, F13B12.2, C03B1.13, C53B4.3, SFXN-5, Y66D12A.13, PES-23, GLT-1, SNF-12, INX-17, C51E3.6, ZK550.2, NHX-9, F48E3.2, H11E01.2, Y4C6B.3, NHX-4, SLC-17.9, SLC-17.7, F53H8.3, HMIT-1.1, SLCF-1, Y37A1A.3, SLC-17.6, T04B8.5, HMI…	1286	413	11627	2.38618	1.26023e-15	6.30116e-16	2.12917e-15
GO term Biological Process (BP)	GO:0055114	oxidation-reduction process	122	5.6092	3.81797e-16	CYP-13A2, SKPO-3, MSRA-1, TBH-1, LET-268, CYP-13A5, CYP-32B1, DHS-30, SKPO-1, MLT-7, DHS-28, GAD-3, DHS-25, DPY-18, TDO-2, F41E6.5, K07E1.1, PXN-2, GPX-5, PXN-1, F10D7.3, Y45F10A.7, GPX-3, C01H6.4, F22F7.2, CYP-13B1, CYP-25A3, NNT-1, CYP-25A2, GBH-2, CYP-25A1, GBH-1, F13D11.4, CYP-32A1, CTBP-1, ALH-5, DDO-2, CDO-1, DDO-3, D1054.8, ALH-10, CTL-1, ACDH-2, ACDH-1, Y48A6B.9, ZK550.6, ACDH-9, ALH-12, …	1286	522	11627	2.11308	3.0842e-13	1.02807e-13	5.21805e-13
GO term Biological Process (BP)	GO:0006810	transport	151	6.94253	4.26918e-11	Y73B6BL.36, BEST-15, AVR-15, MCA-2, MRP-1, TWK-25, SMF-3, GTL-2, MCA-1, F41E7.1, MRP-6, F41E7.2, T07G12.5, TWK-34, GON-1, SLO-1, R07B7.10, TWK-33, GLC-4, GLC-1, GLC-2, F13B12.2, LBP-3, LBP-5, DEL-5, LBP-6, DEL-6, CGR-1, SFXN-5, GLT-1, F40E10.6, TWK-43, SNF-12, TWK-45, TWK-46, INX-17, C51E3.6, LBP-2, LBP-1, PBO-5, C26C6.9, CTG-1, SLC-25A29, NHX-9, NKB-3, NHX-4, T03F7.7, BEST-22, BEST-24, F53H8.3, …	1286	810	11627	1.68546	3.95325e-08	6.58876e-09	6.67906e-08
GO term Biological Process (BP)	GO:0008152	metabolic process	198	9.10345	1.95832e-14	FAAH-3, GES-1, FAAH-6, CATP-1, MCA-2, FAAH-1, PACS-1, MCA-1, UGT-63, F21A3.11, UGT-60, D1005.2, UGT-62, UGT-61, LIPS-16, LIPS-15, PDE-6, F53E10.1, R03G8.3, B0238.1, UNC-54, UGT-2, UGT-54, UGT-1, UGT-52, MEC-7, UGT-9, LIPS-13, LIPS-10, F58A6.1, UGT-49, UGT-29, UGT-28, CHHY-1, ACDH-2, ACDH-1, UGT-22, UGT-41, UGT-20, UGT-44, UGT-46, UGT-26, GLY-19, UGT-25, UGT-24, ACDH-9, UGT-48, UGT-47, UGT-23, OAC…	1286	1063	11627	1.68406	1.8094e-11	4.52349e-12	3.05644e-11

## Sheet: downreg. terms, C. chinensis
Downregulated Go and KEGG terms during Cuscuta chinensis treatment
Term Category	Term Identifier	Term Name	Gene Count	%	PValue	Genes	List Total	Pop Hits	Pop Total	Fold Enrichment	Bonferroni	Benjamini	FDR
KEGG pathway	cel03430	Mismatch repair	6	0.642398	0.00042982	MLH-1, F10C2.4, LIG-1, RFC-2, EXO-1, RFC-4	124	17	3022	8.60152	0.0246266	0.00497457	0.426821
KEGG pathway	cel03460	Fanconi anemia pathway	7	0.749465	0.000229828	POLK-1, DOG-1, MLH-1, TOP-3, ERCC-1, CLK-2, Y37B11A.2	124	23	3022	7.41725	0.0132431	0.00332734	0.228429
KEGG pathway	cel03022	Basal transcription factors	7	0.749465	0.00180461	TAF-5, B0336.13, TBP-1, XPB-1, F54D5.11, PQN-51, TAF-7.2	124	33	3022	5.1696	0.0994612	0.0148546	1.78104
KEGG pathway	cel03015	mRNA surveillance pathway	8	0.856531	0.0129659	CPSF-2, NXF-2, CPSF-4, SMG-3, CPSF-3, PFS-2, SMG-7, SSUP-72	124	63	3022	3.09473	0.530901	0.0902794	12.1769
KEGG pathway	cel00240	Pyrimidine metabolism	8	0.856531	0.0165073	POLE-1, RPC-25, LET-611, T24C4.5, F10C2.4, PRI-1, RPB-12, PRI-2	124	66	3022	2.95406	0.619174	0.101715	15.2621
KEGG pathway	cel04120	Ubiquitin mediated proteolysis	8	0.856531	0.0353253	CUL-4, F52C6.12, SKR-14, SKR-13, DDB-1, FZR-1, RBX-2, RFL-1	124	77	3022	2.53205	0.875809	0.188275	30.0802
KEGG pathway	cel03420	Nucleotide excision repair	9	0.963597	3.53693e-05	CUL-4, POLE-1, DDB-1, XPB-1, F10C2.4, ERCC-1, LIG-1, RFC-2, RFC-4	124	33	3022	6.64663	0.00204935	0.0010252	0.0351846
KEGG pathway	cel03030	DNA replication	13	1.39186	1.37022e-09	MCM-6, RNH-2, DNA-2, POLE-1, T24C4.5, F10C2.4, PRI-1, LIG-1, RFC-2, MCM-4, PRI-2, MCM-3, RFC-4	124	32	3022	9.90071	7.94729e-08	7.94729e-08	1.36328e-06
KEGG pathway	cel03008	Ribosome biogenesis in eukaryotes	13	1.39186	5.33213e-05	C53H9.2, TOE-1, NATH-10, ZK632.14, T10B5.3, NXF-2, Y54E10BR.4, F30A10.9, NST-1, Y39A1A.14, RBM-28, C05C8.5, RIOK-1	124	78	3022	4.06183	0.00308794	0.00103038	0.0530386
KEGG pathway	cel03010	Ribosome	15	1.606	0.00144817	RPL-29, RPL-38, RPL-39, K08C9.7, MRPS-2, RPS-21, MRPS-17, MRPS-18C, MRPS-7, MRPL-10, MRPL-36, MRPL-9, MRPL-14, RPL-11.1, MRPS-11	124	141	3022	2.59266	0.0806193	0.0139115	1.43154
GO term Cellular Component (CC)	GO:1990077	primosome complex	3	0.321199	0.00450371	T24C4.5, PRI-1, PRI-2	448	3	11373	25.3862	0.663059	0.0699557	5.66344
GO term Cellular Component (CC)	GO:0030956	glutamyl-tRNA(Gln) amidotransferase complex	3	0.321199	0.00450371	Y41D4A.6, Y66D12A.7, C39B5.6	448	3	11373	25.3862	0.663059	0.0699557	5.66344
GO term Cellular Component (CC)	GO:0000779	condensed chromosome, centromeric region	3	0.321199	0.014243	HCP-3, HCP-6, HCP-4	448	5	11373	15.2317	0.968484	0.158747	16.9133
GO term Cellular Component (CC)	GO:0022626	cytosolic ribosome	3	0.321199	0.0208127	ABCF-3, ADR-1, MAP-1	448	6	11373	12.6931	0.99371	0.205784	23.7881
GO term Cellular Component (CC)	GO:0042555	MCM complex	3	0.321199	0.0208127	MCM-6, MCM-4, MCM-3	448	6	11373	12.6931	0.99371	0.205784	23.7881
GO term Cellular Component (CC)	GO:0030688	preribosome, small subunit precursor	4	0.428266	0.00023423	Y54E10BR.4, T23D8.3, TAG-151, C47E12.7	448	4	11373	25.3862	0.054892	0.0056297	0.30211
GO term Cellular Component (CC)	GO:0005847	mRNA cleavage and polyadenylation specificity factor complex	4	0.428266	0.00187532	CPSF-2, CPSF-4, PFS-2, SSUP-72	448	7	11373	14.5064	0.363885	0.040291	2.39529
GO term Cellular Component (CC)	GO:0000228	nuclear chromosome	4	0.428266	0.0230618	COH-4, COH-3, SNFC-5, MES-4	448	16	11373	6.34654	0.996386	0.208869	26.0185
GO term Cellular Component (CC)	GO:0005815	microtubule organizing center	5	0.535332	0.0133948	SAS-4, ZYG-1, EVL-20, CDK-1, PIE-1	448	24	11373	5.28878	0.961224	0.157221	15.9851
GO term Cellular Component (CC)	GO:0000775	chromosome, centromeric region	6	0.642398	0.00209763	BUB-1, SGO-1, HCP-3, KNL-2, K09H9.2, SMC-4	448	24	11373	6.34654	0.397134	0.0412948	2.6757
GO term Cellular Component (CC)	GO:0005763	mitochondrial small ribosomal subunit	6	0.642398	0.00209763	MRPS-17, MRPS-7, MRPS-2, MRPS-24, MRPS-12, MRPS-11	448	24	11373	6.34654	0.397134	0.0412948	2.6757
GO term Cellular Component (CC)	GO:0032040	small-subunit processome	6	0.642398	0.00876617	ZK430.7, T20B12.3, TOE-1, F30A10.9, T01B7.5, Y39A1A.14	448	33	11373	4.61567	0.880204	0.124204	10.7495
GO term Cellular Component (CC)	GO:0000794	condensed nuclear chromosome	6	0.642398	0.00876617	REC-8, KLP-19, ZIM-2, ZIM-1, ZIM-3, CDC-6	448	33	11373	4.61567	0.880204	0.124204	10.7495
GO term Cellular Component (CC)	GO:0000776	kinetochore	7	0.749465	0.00294023	SAN-1, BUB-1, HCP-2, HIS-73, HCP-3, HCP-1, HCP-4	448	37	11373	4.80279	0.508179	0.0494253	3.73179
GO term Cellular Component (CC)	GO:0005813	centrosome	7	0.749465	0.0203117	ZYG-1, EVL-20, SYS-1, RSA-2, PIE-1, DYF-3, ZK430.5	448	55	11373	3.23097	0.992885	0.209825	23.283
GO term Cellular Component (CC)	GO:0030687	preribosome, large subunit precursor	8	0.856531	6.1928e-05	C16A3.4, C05D2.10, C16A3.6, F44G4.1, LPD-7, C47E12.7, T06E6.1, RRBS-1	448	27	11373	7.52183	0.0148143	0.0018639	0.0799567
GO term Cellular Component (CC)	GO:0005759	mitochondrial matrix	8	0.856531	0.0114561	C53A5.17, F46B6.4, Y46G5A.35, Y67H2A.7, E02H1.1, Y57A10A.29, Y39B6A.3, TFBM-1	448	63	11373	3.22364	0.937766	0.150702	13.8277
GO term Cellular Component (CC)	GO:0000793	condensed chromosome	9	0.963597	3.94119e-05	HIM-5, HTP-3, SCC-3, DSB-1, DSB-2, HCP-6, MCM-3, SMC-4, HCP-4	448	34	11373	6.71987	0.00945348	0.00158182	0.0508924
GO term Cellular Component (CC)	GO:0005654	nucleoplasm	10	1.07066	0.000104532	REC-8, TEG-1, SAN-1, NST-1, KLP-19, LPD-7, PRO-1, HCP-6, K09H9.2, HCP-4	448	49	11373	5.18085	0.0248789	0.00279538	0.13493
GO term Cellular Component (CC)	GO:0000786	nucleosome	11	1.17773	0.00273157	HIS-60, HIS-48, HIS-73, HCP-3, HIL-2, HIS-64, HIS-63, HIS-69, MES-2, HIS-32, HIS-67	448	90	11373	3.10275	0.482739	0.0494441	3.47124
GO term Cellular Component (CC)	GO:0030529	intracellular ribonucleoprotein complex	13	1.39186	0.0124358	ZK512.4, MRPS-17, MRPS-18C, MRPL-49, TOE-1, MRPS-7, RPL-38, RPL-39, MRPL-36, MRPS-24, RPS-21, MRPL-14, RPL-11.1	448	146	11373	2.26041	0.950994	0.154262	14.9242
GO term Cellular Component (CC)	GO:0005840	ribosome	19	2.03426	4.7614e-05	RPL-29, MRPL-49, RPL-38, RPL-39, MRPS-2, RPS-21, MRPS-17, MRPS-18C, MRPS-7, MRPL-55, MRPL-10, MRPL-36, MRPL-9, MRPS-24, MRPS-12, MRPS-30, MRPL-14, RPL-11.1, MRPS-11	448	158	11373	3.05277	0.0114097	0.00163798	0.0614808
GO term Cellular Component (CC)	GO:0005694	chromosome	20	2.14133	2.16876e-09	PRDE-1, BUB-1, SCC-3, KLP-19, MET-2, HIS-63, CLK-2, HIS-69, SMC-4, HIS-67, BRD-1, REC-8, HMG-3, KLE-2, SGO-1, HIL-2, HCP-3, MES-4, HCP-4, RCQ-5	448	92	11373	5.51873	5.22671e-07	1.74224e-07	2.80117e-06
GO term Cellular Component (CC)	GO:0005730	nucleolus	25	2.67666	2.45067e-12	ZK430.7, C16A3.6, TOE-1, F44G4.1, Y73E7A.2, E02H1.1, LPD-7, NATH-10, CRN-5, T06E6.1, RRBS-1, CDC-6, T20B12.3, NSUN-5, F30A10.9, PUF-12, NST-1, W07E6.2, T01B7.5, Y39A1A.14, TAG-151, NOL-9, T22H9.1, Y53C12B.2, HUS-1	448	107	11373	5.93135	5.9062e-10	2.9531e-10	3.16533e-09
GO term Cellular Component (CC)	GO:0005622	intracellular	25	2.67666	0.0212151	Y116A8C.10, RPL-29, F20D6.8, C06C3.3, MRPL-49, TOE-2, ARL-13, RPL-38, RPL-39, CDC-25.1, SMG-9, UBH-1, MRPS-2, CYN-9, RPS-21, EFSC-1, MRPS-18C, VPS-39, MRPL-36, MRPL-9, Y48G8AL.15, PUF-8, MTCU-1, MRPS-12, F20H11.1	448	392	11373	1.61902	0.994303	0.201236	24.1918
GO term Cellular Component (CC)	GO:0005739	mitochondrion	37	3.96146	1.0964e-05	Y66D12A.7, K11B4.1, C39B5.6, Y67H2A.7, NUAF-1, POLG-1, Y41D4A.6, MRPS-18C, C27H6.9, MRPS-7, YARS-2, MRPL-55, Y57A10A.29, COQ-2, MRPL-9, C35D10.17, MRPS-24, MTCU-1, K12H4.2, MRPL-49, GOT-2.1, GRO-1, LIG-1, TOMM-7, C02G6.2, PGS-1, MRPS-17, NPP-9, C53A5.17, ZK1128.1, F56C11.3, MTX-1, MTX-2, CPS-6, MRPS-30, TFBM-1, F45G2.8	448	424	11373	2.2153	0.00263884	0.000528326	0.0141601
GO term Cellular Component (CC)	GO:0005737	cytoplasm	98	10.4925	4.89188e-07	TEG-1, TGT-1, SMG-7, SMG-8, CLK-2, UBH-1, Y71H2AM.20, SPAS-1, SAS-4, RDE-8, VET-6, B0228.7, CDK-1, VET-2, ELPC-4, SECS-1, CHK-1, TSR-1, ELPC-3, HCP-4, TUT-1, GRO-1, FOG-2, C55A6.10, F26A1.4, TOCA-2, MUT-7, C27A12.7, SMI-1, CSN-6, CSN-5, RFL-1, BUB-1, C13B9.2, MET-2, PDCD-2, EIF-3.B, EIF-3.D, EVL-20, ZK512.4, C53A5.17, SYS-1, EFK-1, MARB-1, DHPS-1, APR-1, CLS-3, PIK-1, T20D3.6, D2024.1, M18.3, TRP…	448	1518	11373	1.6389	0.000117887	2.94732e-05	0.000631834
GO term Cellular Component (CC)	GO:0005634	nucleus	163	17.4518	6.26513e-25	CEH-21, Y73E7A.2, SMG-7, F10C2.4, CLK-2, Y54H5A.1, Y71H2AM.20, SPAS-1, TAF-5, TBP-1, B0228.7, CDK-1, CHK-2, ELPC-4, SGO-1, ELPC-3, CHK-1, SSUP-72, HCP-3, ERCC-1, NOL-9, HCP-1, Y53C12B.2, HCP-4, HUS-1, Y53F4B.13, GON-4, GRO-1, PRO-1, KNL-2, CYL-1, F26A1.4, Y94H6A.5, W07E6.2, HIL-2, MUT-7, Y51H4A.15, T24G10.2, CSN-6, CSN-5, RFL-1, LIN-37, CEC-9, CEC-8, BUB-1, CHD-3, CEC-7, CEC-6, LPD-7, CEC-3, CDC-…	448	1888	11373	2.19171	1.5099e-22	1.5099e-22	8.09204e-22
GO term Molecular Function (MF)	GO:0003896	DNA primase activity	3	0.321199	0.00608439	T24C4.5, PRI-1, PRI-2	435	3	9479	21.7908	0.874445	0.129192	7.97495
GO term Molecular Function (MF)	GO:0000213	tRNA-intron endonuclease activity	3	0.321199	0.00608439	TSEN-2, TSEN-54, TSEN-34	435	3	9479	21.7908	0.874445	0.129192	7.97495
GO term Molecular Function (MF)	GO:0050567	glutaminyl-tRNA synthase (glutamine-hydrolyzing) activity	3	0.321199	0.00608439	Y41D4A.6, Y66D12A.7, C39B5.6	435	3	9479	21.7908	0.874445	0.129192	7.97495
GO term Molecular Function (MF)	GO:0035312	5'-3' exodeoxyribonuclease activity	3	0.321199	0.0118004	EXO-1, POT-3, POT-2	435	4	9479	16.3431	0.982332	0.191376	14.9262
GO term Molecular Function (MF)	GO:0003689	DNA clamp loader activity	3	0.321199	0.027752	RFC-2, K09H9.2, RFC-4	435	6	9479	10.8954	0.99993	0.307912	31.8368
GO term Molecular Function (MF)	GO:0017112	Rab guanyl-nucleotide exchange factor activity	3	0.321199	0.027752	M01F1.9, TRPP-4, F53H1.3	435	6	9479	10.8954	0.99993	0.307912	31.8368
GO term Molecular Function (MF)	GO:0008601	protein phosphatase type 2A regulator activity	3	0.321199	0.027752	B0464.9, PPFR-4, Y71H2AM.20	435	6	9479	10.8954	0.99993	0.307912	31.8368
GO term Molecular Function (MF)	GO:0004521	endoribonuclease activity	4	0.428266	0.00651146	RDE-8, CPSF-4, Y54E10BR.4, CPS-6	435	9	9479	9.6848	0.891514	0.129616	8.51196
GO term Molecular Function (MF)	GO:0016818	hydrolase activity, acting on acid anhydrides, in phosphorus-containing anhydrides	4	0.428266	0.00651146	DOG-1, CHL-1, CHD-3, NDX-3	435	9	9479	9.6848	0.891514	0.129616	8.51196
GO term Molecular Function (MF)	GO:0004003	ATP-dependent DNA helicase activity	4	0.428266	0.015394	DOG-1, CHL-1, XPB-1, CKU-70	435	12	9479	7.2636	0.99488	0.222113	19.0439
GO term Molecular Function (MF)	GO:0008026	ATP-dependent helicase activity	4	0.428266	0.015394	DOG-1, CHL-1, CHD-3, RCQ-5	435	12	9479	7.2636	0.99488	0.222113	19.0439
GO term Molecular Function (MF)	GO:0018024	histone-lysine N-methyltransferase activity	4	0.428266	0.0401853	SET-1, MET-2, MES-4, MES-2	435	17	9479	5.12725	0.999999	0.381752	42.7954
GO term Molecular Function (MF)	GO:0005819	spindle	5	0.535332	0.0256796	KLP-19, BMK-1, HCP-1, PIE-1, ASPM-1	448	29	11373	4.37692	0.998107	0.22181	28.5384
GO term Molecular Function (MF)	GO:0003678	DNA helicase activity	5	0.535332	0.0139521	MCM-6, CHL-1, CHD-3, MCM-4, MCM-3	435	21	9479	5.18829	0.99158	0.212472	17.4145
GO term Molecular Function (MF)	GO:0031492	nucleosomal DNA binding	5	0.535332	0.0255482	HIS-73, HCP-3, HIS-63, HIS-69, HIS-32	435	25	9479	4.35816	0.999849	0.2967	29.7024
GO term Molecular Function (MF)	GO:0004527	exonuclease activity	5	0.535332	0.0291344	C27H6.9, MUT-7, F10C2.4, EXO-1, EXOS-7	435	26	9479	4.19054	0.999957	0.310872	33.1449
GO term Molecular Function (MF)	GO:0008080	N-acetyltransferase activity	5	0.535332	0.0416012	F54E7.9, Y67D2.5, ELPC-3, NATH-10, Y38A10A.7	435	29	9479	3.75704	0.999999	0.382186	43.934
GO term Molecular Function (MF)	GO:0003887	DNA-directed DNA polymerase activity	6	0.642398	0.000119183	POLQ-1, POLK-1, POLE-1, F10C2.4, POLG-1, Y37B11A.2	435	12	9479	10.8954	0.0397146	0.00577252	0.16218
GO term Molecular Function (MF)	GO:0008408	3'-5' exonuclease activity	6	0.642398	0.00172121	POLE-1, CRN-5, MUT-7, F10C2.4, POLG-1, Y37B11A.2	435	20	9479	6.53724	0.443292	0.0440551	2.31863
GO term Molecular Function (MF)	GO:0003899	DNA-directed RNA polymerase activity	7	0.749465	0.00246827	RPC-25, LET-611, T24C4.5, RPOA-49, PRI-1, RPB-12, PRI-2	435	31	9479	4.9205	0.568397	0.0582523	3.30941
GO term Molecular Function (MF)	GO:0008134	transcription factor binding	7	0.749465	0.0214352	TBP-1, SYS-1, FEH-1, SIR-2.4, T24G10.2, HCF-1, TAF-7.2	435	48	9479	3.17783	0.999368	0.264325	25.5524
GO term Molecular Function (MF)	GO:0003684	damaged DNA binding	8	0.856531	9.41461e-05	AGT-1, REC-8, POLK-1, DDB-1, ERCC-1, CKU-70, POT-3, POT-2	435	25	9479	6.97306	0.0315042	0.00638179	0.128131
GO term Molecular Function (MF)	GO:0004518	nuclease activity	8	0.856531	0.00147649	RNH-2, TSEN-2, DOM-3, MUT-7, F10C2.4, TSEN-34, CPS-6, EXO-1	435	38	9479	4.58754	0.39491	0.0446435	1.99204
GO term Molecular Function (MF)	GO:0004519	endonuclease activity	9	0.963597	2.17629e-06	RNH-2, DNA-2, C08H9.3, TSEN-2, TSEN-54, EME-1, ERCC-1, TSEN-34, CPS-6	435	21	9479	9.33892	0.000739665	0.000246616	0.00296359
GO term Molecular Function (MF)	GO:0016779	nucleotidyltransferase activity	10	1.07066	0.000114307	TUT-1, POLQ-1, POLK-1, POLE-1, NMAT-2, F10C2.4, ZK1058.3, PRI-1, MOC-3, PRI-2	435	43	9479	5.06763	0.038121	0.00645683	0.155549
GO term Molecular Function (MF)	GO:0046982	protein heterodimerization activity	11	1.17773	0.0170007	MXL-1, HIS-60, HIS-48, HIS-73, HCP-3, HIS-64, HIS-63, T26A5.8, HIS-69, HIS-32, HIS-67	435	101	9479	2.37326	0.997062	0.232792	20.8245
GO term Molecular Function (MF)	GO:0016874	ligase activity	13	1.39186	0.0112008	Y66D12A.7, Y41D4A.6, SKR-14, NPRT-1, YARS-2, SKR-13, C39B5.6, TTLL-5, GLN-6, MARS-1, LIG-1, RFL-1, BRD-1	435	124	9479	2.28452	0.978285	0.191653	14.2206
GO term Molecular Function (MF)	GO:0004386	helicase activity	14	1.49893	0.000189882	DNA-2, DOG-1, GLH-2, CHD-3, MCM-4, MCM-3, MCM-6, ZK512.2, B0511.6, CHL-1, T26G10.1, Y94H6A.5, H20J04.4, RCQ-5	435	89	9479	3.42777	0.0625259	0.00803829	0.258269
GO term Molecular Function (MF)	GO:0008168	methyltransferase activity	16	1.71306	1.86861e-05	Y53F4B.13, SET-1, E02H1.1, PRMT-1, Y49A3A.3, MET-2, NSUN-5, C53A5.17, Y39A1A.14, C38D4.9, Y40D12A.1, METT-10, MES-4, C17E4.11, MES-2, TFBM-1	435	93	9479	3.74896	0.0063332	0.00158707	0.0254435
GO term Molecular Function (MF)	GO:0003735	structural constituent of ribosome	20	2.14133	0.000535232	WRB-1, RPL-29, MRPL-49, RPL-38, RPL-39, MRPS-2, R186.8, RPS-21, MRPS-17, MRPS-18C, MRPS-7, MRPL-36, MRPL-9, MRPS-24, MRPS-12, MRPS-30, MRPL-14, RPL-11.1, Y37B11A.3, MRPS-11	435	179	9479	2.43473	0.166422	0.0200221	0.726414
GO term Molecular Function (MF)	GO:0003723	RNA binding	45	4.81799	1.48242e-11	SMG-3, C06G4.1, RPL-38, LSM-5, F53F4.11, RPL-39, LPD-7, E02H1.1, C44B7.2, R09B3.3, CPSF-2, NXF-2, CPSF-4, T26G10.1, IFF-1, PUF-12, SECS-1, YARS-2, ADR-1, EIF-3.B, ZK856.11, TOFU-6, Y53C12B.2, ZK792.5, RNH-2, TUT-1, C23H3.3, GLH-2, DOM-3, B0024.11, C12D8.1, MARS-1, ZK512.4, MRPS-17, ZK512.2, B0511.6, Y50D4C.3, Y94H6A.5, M01A10.1, Y39A1A.14, RBM-28, PUF-8, Y43B11AR.3, TFBM-1, M04B2.2	435	311	9479	3.15301	5.04025e-09	5.04025e-09	2.01874e-08
GO term Molecular Function (MF)	GO:0003676	nucleic acid binding	47	5.03212	1.05662e-07	C16A3.4, DOG-1, POLE-1, C16A3.6, C27A12.2, C06G4.1, ETS-6, C44B7.2, R09B3.3, F10C2.4, POLG-1, CPSF-4, CHL-1, T26G10.1, TSEN-2, C38D4.9, DDB-1, H20J04.4, TOFU-6, Y53C12B.2, RCQ-5, RNH-2, POLQ-1, Y53F4B.13, C23H3.3, PANL-2, GLH-2, C12D8.1, ZK632.14, K11D12.12, F58G1.2, F07E5.5, ZK512.2, Y5F2A.4, B0511.6, Y94H6A.5, M01A10.1, ZK973.1, SMUT-1, RBM-28, H24K24.4, MUT-7, TSEN-34, CPS-6, C05C8.5, Y37B11A.…	435	440	9479	2.32765	3.59245e-05	1.79624e-05	0.000143889
GO term Molecular Function (MF)	GO:0016740	transferase activity	54	5.78158	0.00877852	Y67D2.5, SET-1, NPRT-1, T24C4.5, TGT-1, E02H1.1, F10C2.4, B0228.7, CDK-1, NMAT-2, CHK-2, SECS-1, ELPC-3, CHK-1, NOL-9, HAT-1, RIOK-1, Y53F4B.13, POLQ-1, TUT-1, C08H9.3, F10G8.9, ZYG-1, GOT-2.1, PRMT-1, GRO-1, NATH-10, PGS-1, AGT-1, ELO-1, POLE-1, BUB-1, VAB-1, MET-2, MOC-3, Y41D4A.6, COQ-2, VRK-1, METT-10, F25B5.5, POLK-1, PRI-1, PRI-2, T19B4.3, MPST-4, C53A5.17, EFK-1, DHPS-1, Y39A1A.14, ZK1058.…	435	836	9479	1.40754	0.950107	0.161672	11.3144
GO term Molecular Function (MF)	GO:0003677	DNA binding	56	5.99572	0.00150421	CEH-21, F10C2.4, CLK-2, EXO-1, MCM-4, MCM-3, CHL-1, TBP-1, LET-611, DDB-1, HCP-3, CKU-70, T07F8.4, POLQ-1, HIS-60, HIS-64, HIS-63, HIS-69, R05D3.3, HIS-67, MCM-6, XPB-1, HIL-2, ZIP-11, Y37B11A.2, DOG-1, POLE-1, SCC-3, CHD-3, MADF-3, CEC-3, POLG-1, MET-2, CEH-43, HIS-32, SNPC-4, CEH-92, HIS-73, TBX-11, RFC-2, RCQ-5, CEH-10, HIS-48, RPOA-49, F54D5.11, SEA-1, F10E7.11, LIG-1, PRI-2, CEH-86, HMG-3, N…	435	804	9479	1.51777	0.400595	0.0417547	2.02909
GO term Molecular Function (MF)	GO:0005524	ATP binding	58	6.20985	0.0195135	Y66D12A.7, D2024.1, C39B5.6, MCM-4, CDC-6, MCM-3, SPAS-1, CHL-1, CDK-1, NMAT-2, CHK-2, CHK-1, NOL-9, RIOK-1, POLQ-1, ZYG-1, ABCF-3, Y39G8C.2, CDC-48.3, GRO-1, NATH-10, F32D8.13, MARS-1, MCM-6, B0511.6, F26A1.4, MLH-1, Y94H6A.5, SMUT-1, XPB-1, RFL-1, DOG-1, CEC-9, TOFU-2, CHD-3, BUB-1, VAB-1, BMK-1, MOC-3, Y41D4A.6, T26G10.1, T23H2.3, YARS-2, KIN-34, VRK-1, F54E12.2, RFC-2, H20J04.4, RFC-4, RCQ-5,…	435	950	9479	1.33039	0.998769	0.252718	23.5367
GO term Molecular Function (MF)	GO:0000166	nucleotide binding	60	6.42398	0.0299872	Y66D12A.7, D2024.1, R09B3.3, F10C2.4, MCM-4, CDC-6, MCM-3, SPAS-1, CHL-1, CDK-1, NMAT-2, NST-1, CHK-2, CHK-1, MTCU-1, NOL-9, RIOK-1, POLQ-1, F20D6.8, ZYG-1, ABCF-3, Y39G8C.2, CDC-48.3, DOM-3, GRO-1, NATH-10, MARS-1, MCM-6, B0511.6, RBM-28, H24K24.4, Y37B11A.2, RFL-1, DOG-1, POLE-1, CHD-3, BUB-1, VAB-1, C44B7.2, BMK-1, MOC-3, Y41D4A.6, EFSC-1, T26G10.1, YARS-2, KIN-34, VRK-1, H20J04.4, RFC-4, TOFU…	435	1013	9479	1.29067	0.999968	0.30906	33.9402
GO term Molecular Function (MF)	GO:0005515	protein binding	67	7.17345	0.000672874	TEG-1, TRPP-4, LSM-5, SMG-7, R09B3.3, F49E8.7, BRD-1, NXF-2, VET-6, MXL-1, IFF-1, SECS-1, HCP-2, DDB-1, T07C4.3, SIR-2.4, HCP-1, SUT-1, HCP-4, HUS-1, ABCF-3, ZYG-1, FOG-2, C12D8.1, PPFR-4, MCM-6, NPP-9, MLH-1, MTX-1, TOCA-2, F28D1.2, ZK1053.4, MUT-7, SMI-1, CSN-5, LIR-1, BUB-1, VAB-1, TOE-2, BMK-1, Y47G6A.14, T26A5.8, F53G12.4, FSN-1, VRK-1, HCF-1, RSA-2, RFC-4, EIF-3.D, C06A5.8, GLH-2, GBAS-1, F…	435	975	9479	1.49742	0.204555	0.0226255	0.912429
GO term Biological Process (BP)	GO:0006269	DNA replication, synthesis of RNA primer	3	0.321199	0.00720593	T24C4.5, PRI-1, PRI-2	581	3	11627	20.012	0.992578	0.138073	10.2908
GO term Biological Process (BP)	GO:0000379	tRNA-type intron splice site recognition and cleavage	3	0.321199	0.00720593	TSEN-2, TSEN-54, TSEN-34	581	3	11627	20.012	0.992578	0.138073	10.2908
GO term Biological Process (BP)	GO:0070681	glutaminyl-tRNAGln biosynthesis via transamidation	3	0.321199	0.00720593	Y41D4A.6, Y66D12A.7, C39B5.6	581	3	11627	20.012	0.992578	0.138073	10.2908
GO term Biological Process (BP)	GO:0070475	rRNA base methylation	3	0.321199	0.0139362	NSUN-5, Y39A1A.14, METT-10	581	4	11627	15.009	0.999926	0.216496	19.0015
GO term Biological Process (BP)	GO:0051316	attachment of spindle microtubules to kinetochore involved in meiotic chromosome segregation	3	0.321199	0.0139362	BUB-1, HCP-2, HCP-1	581	4	11627	15.009	0.999926	0.216496	19.0015
GO term Biological Process (BP)	GO:0017183	peptidyl-diphthamide biosynthetic process from peptidyl-histidine	3	0.321199	0.0224636	DPH-2, DPH-1, DPH-3	581	5	11627	12.0072	1	0.301089	28.9057
GO term Biological Process (BP)	GO:0000154	rRNA modification	3	0.321199	0.0224636	E02H1.1, NATH-10, TFBM-1	581	5	11627	12.0072	1	0.301089	28.9057
GO term Biological Process (BP)	GO:0043967	histone H4 acetylation	3	0.321199	0.0224636	CEC-7, ELPC-4, HAT-1	581	5	11627	12.0072	1	0.301089	28.9057
GO term Biological Process (BP)	GO:0006303	double-strand break repair via nonhomologous end joining	3	0.321199	0.0325927	CKU-70, POT-3, POT-2	581	6	11627	10.006	1	0.379978	39.1994
GO term Biological Process (BP)	GO:0040029	regulation of gene expression, epigenetic	3	0.321199	0.0325927	MET-2, MES-4, MES-2	581	6	11627	10.006	1	0.379978	39.1994
GO term Biological Process (BP)	GO:0030162	regulation of proteolysis	3	0.321199	0.0325927	TAG-30, HPO-9, BATH-43	581	6	11627	10.006	1	0.379978	39.1994
GO term Biological Process (BP)	GO:0051177	meiotic sister chromatid cohesion	4	0.428266	0.00220531	REC-8, SCC-3, COH-4, COH-3	581	6	11627	13.3414	0.776166	0.0539302	3.26083
GO term Biological Process (BP)	GO:0051257	meiotic spindle midzone assembly	4	0.428266	0.0037167	BUB-1, KLP-19, HCP-2, HCP-1	581	7	11627	11.4355	0.919911	0.0833741	5.438
GO term Biological Process (BP)	GO:0051382	kinetochore assembly	4	0.428266	0.00572759	HIS-73, HCP-3, HCP-1, HCP-4	581	8	11627	10.006	0.979646	0.114588	8.26384
GO term Biological Process (BP)	GO:0000460	maturation of 5.8S rRNA	4	0.428266	0.00827562	C05D2.10, C16A3.6, F44G4.1, F29A7.6	581	9	11627	8.89424	0.996427	0.15271	11.7313
GO term Biological Process (BP)	GO:0002098	tRNA wobble uridine modification	4	0.428266	0.011389	TUT-1, ELPC-3, MTCU-1, MOC-3	581	10	11627	8.00482	0.999576	0.189329	15.802
GO term Biological Process (BP)	GO:0000184	nuclear-transcribed mRNA catabolic process, nonsense-mediated decay	4	0.428266	0.011389	SMG-3, SMG-7, SMG-8, SMG-9	581	10	11627	8.00482	0.999576	0.189329	15.802
GO term Biological Process (BP)	GO:0006400	tRNA modification	4	0.428266	0.0150873	JC8.4, TGT-1, GRO-1, MTCU-1	581	11	11627	7.27711	0.999967	0.222284	20.4099
GO term Biological Process (BP)	GO:0051307	meiotic chromosome separation	4	0.428266	0.0150873	BUB-1, HCP-2, HCP-1, ZK430.5	581	11	11627	7.27711	0.999967	0.222284	20.4099
GO term Biological Process (BP)	GO:0006378	mRNA polyadenylation	4	0.428266	0.019383	CPSF-2, CPSF-4, PFS-2, SSUP-72	581	12	11627	6.67068	0.999998	0.270919	25.4661
GO term Biological Process (BP)	GO:0030488	tRNA methylation	4	0.428266	0.0297836	C53A5.17, Y49A3A.3, MTCU-1, M04B2.2	581	14	11627	5.71773	1	0.365906	36.4937
GO term Biological Process (BP)	GO:0000470	maturation of LSU-rRNA	4	0.428266	0.0425721	C05D2.10, C16A3.6, F44G4.1, F53F4.11	581	16	11627	5.00301	1	0.459092	47.9661
GO term Biological Process (BP)	GO:0006338	chromatin remodeling	4	0.428266	0.0425721	CEC-7, CHD-3, SNFC-5, ADA-2	581	16	11627	5.00301	1	0.459092	47.9661
GO term Biological Process (BP)	GO:0000212	meiotic spindle organization	5	0.535332	0.00152661	BUB-1, CDC-25.1, HCP-2, HCP-1, ASPM-1	581	11	11627	9.09639	0.64507	0.0390566	2.26802
GO term Biological Process (BP)	GO:0006367	transcription initiation from RNA polymerase II promoter	5	0.535332	0.00867236	B0336.13, XPB-1, F54D5.11, PQN-51, TAF-7.2	581	17	11627	5.8859	0.997276	0.155262	12.2601
GO term Biological Process (BP)	GO:0006270	DNA replication initiation	5	0.535332	0.00867236	MCM-6, MCM-4, MCM-3, CDC-6, MCM-10	581	17	11627	5.8859	0.997276	0.155262	12.2601
GO term Biological Process (BP)	GO:0071897	DNA biosynthetic process	6	0.642398	0.000279628	POLQ-1, POLK-1, POLE-1, F10C2.4, POLG-1, LIG-1	581	13	11627	9.23633	0.172722	0.0082102	0.419071
GO term Biological Process (BP)	GO:0006997	nucleus organization	6	0.642398	0.022641	F55A3.7, NPP-9, POLE-1, KNL-2, PRI-2, MCM-4	581	33	11627	3.63855	1	0.297343	29.0992
GO term Biological Process (BP)	GO:0010501	RNA secondary structure unwinding	6	0.642398	0.0318528	ZK512.2, B0511.6, GLH-2, T26G10.1, Y94H6A.5, H20J04.4	581	36	11627	3.33534	1	0.379434	38.4973
GO term Biological Process (BP)	GO:0090502	RNA phosphodiester bond hydrolysis, endonucleolytic	7	0.749465	0.00379882	RNH-2, RDE-8, Y54E10BR.4, TSEN-2, TSEN-54, TSEN-34, CPS-6	581	31	11627	4.51885	0.924264	0.0824212	5.55497
GO term Biological Process (BP)	GO:0000070	mitotic sister chromatid segregation	8	0.856531	9.02101e-05	SCC-3, KLE-2, HIS-73, HCP-3, HCP-1, HCP-6, SMC-4, HCP-4	581	23	11627	6.96071	0.0593322	0.00305359	0.135375
GO term Biological Process (BP)	GO:0006396	RNA processing	8	0.856531	0.00498974	F33H1.3, F32H2.10, M03F8.3, H24K24.4, CRN-5, F40F8.11, ADR-1, Y43B11AR.3	581	43	11627	3.72317	0.966342	0.103631	7.23625
GO term Biological Process (BP)	GO:0032543	mitochondrial translation	9	0.963597	3.48804e-05	Y41D4A.6, Y66D12A.7, MRPS-17, MRPS-7, C39B5.6, MRPS-2, MRPS-24, MRPS-12, MRPS-11	581	27	11627	6.67068	0.0233719	0.00139017	0.0523642
GO term Biological Process (BP)	GO:0008033	tRNA processing	10	1.07066	7.97565e-05	TUT-1, F36A2.2, C53A5.17, TGT-1, GRO-1, Y49A3A.3, NATH-10, B0024.11, MTCU-1, MOC-3	581	38	11627	5.26633	0.0526409	0.00299977	0.119697
GO term Biological Process (BP)	GO:0006334	nucleosome assembly	10	1.07066	0.0141013	HIS-60, HIS-48, HIS-73, HCP-3, HIL-2, HIS-64, HIS-63, HIS-69, HIS-32, HIS-67	581	77	11627	2.59897	0.999934	0.213936	19.2049
GO term Biological Process (BP)	GO:0000462	maturation of SSU-rRNA from tricistronic rRNA transcript (SSU-rRNA, 5.8S rRNA, LSU-rRNA)	11	1.17773	1.07174e-06	ZK430.7, T20B12.3, TOE-1, F30A10.9, Y57G11C.51, T01B7.5, Y39A1A.14, TAG-151, Y51H4A.15, T22H9.1, MRPS-11	581	30	11627	7.33775	0.000726379	6.60563e-05	0.00160933
GO term Biological Process (BP)	GO:0032508	DNA duplex unwinding	12	1.2848	2.66539e-06	MCM-6, DNA-2, DOG-1, PSF-1, CHL-1, CHD-3, XPB-1, MCM-4, CKU-70, PSF-2, MCM-3, RCQ-5	581	40	11627	6.00361	0.0018055	0.000139001	0.00400231
GO term Biological Process (BP)	GO:0042254	ribosome biogenesis	12	1.2848	7.36996e-06	C53H9.2, T20B12.3, TOE-1, T26G10.1, NST-1, LPD-7, Y39A1A.14, MRPL-36, TAG-151, PRO-1, T22H9.1, RRBS-1	581	44	11627	5.45783	0.00498439	0.000356854	0.0110663
GO term Biological Process (BP)	GO:0006364	rRNA processing	12	1.2848	8.29768e-05	TOE-1, T26G10.1, LPD-7, E02H1.1, Y39A1A.14, NATH-10, NOL-9, PRO-1, T22H9.1, C47E12.7, C25G4.3, TFBM-1	581	56	11627	4.2883	0.0547073	0.00295671	0.124527
GO term Biological Process (BP)	GO:0007067	mitotic nuclear division	13	1.39186	0.0137128	SCC-3, BUB-1, KLP-19, CDC-25.1, FZR-1, SMC-4, GFI-3, CDK-1, EMB-1, CHK-2, HCP-3, CLS-3, HCP-4	581	117	11627	2.22356	0.999914	0.218358	18.7255
GO term Biological Process (BP)	GO:0032259	methylation	15	1.606	0.000173697	Y53F4B.13, SET-1, PRMT-1, E02H1.1, MET-2, AGT-1, NSUN-5, C53A5.17, Y39A1A.14, Y40D12A.1, METT-10, MES-4, C17E4.11, TFBM-1, MES-2	581	92	11627	3.26283	0.111106	0.00559273	0.260509
GO term Biological Process (BP)	GO:0090305	nucleic acid phosphodiester bond hydrolysis	17	1.82013	4.31018e-09	RNH-2, DNA-2, C08H9.3, POLE-1, TSEN-54, DOM-3, POLG-1, F10C2.4, EXO-1, POT-3, POT-2, C27H6.9, TSEN-2, EME-1, MUT-7, ERCC-1, TSEN-34	581	54	11627	6.30009	2.92229e-06	4.17471e-07	6.47222e-06
GO term Biological Process (BP)	GO:0006974	cellular response to DNA damage stimulus	17	1.82013	0.000941982	TUT-1, POLQ-1, POLK-1, LIG-1, BRD-1, REC-8, CHL-1, HMG-3, MLH-1, CHK-2, HPR-17, Y46G5A.35, CHK-1, DDB-1, NOL-9, MRPS-30, RCQ-5	581	133	11627	2.55793	0.472161	0.0262723	1.40519
GO term Biological Process (BP)	GO:0045132	meiotic chromosome segregation	17	1.82013	0.00129582	HIM-5, DNA-2, Y43E12A.3, F31C3.2, HTP-3, C30G12.6, COH-3, PRP-38, F33H1.3, FBXA-108, CHK-2, SGO-1, H31G24.3, SKR-13, HCP-2, HPO-9, KLP-10	581	137	11627	2.48325	0.584857	0.0345542	1.92824
GO term Biological Process (BP)	GO:0006281	DNA repair	20	2.14133	1.14999e-05	POLQ-1, POLK-1, C08H9.3, POLE-1, EXO-1, LIG-1, UEV-3, BRD-1, REC-8, AGT-1, CHL-1, HMG-3, CHK-2, HPR-17, DDB-1, ERCC-1, SNFC-5, Y37B11A.2, CKU-70, HUS-1	581	124	11627	3.22775	0.00776669	0.000519665	0.0172671
GO term Biological Process (BP)	GO:0048477	oogenesis	20	2.14133	0.0088033	Y39B6A.49, Y54H5A.2, F59H6.3, K06B9.2, F32D8.13, R186.8, APC-17, MCM-6, SPAS-1, HMG-3, F40H6.6, CDK-1, EMB-1, ADR-1, C56A3.10, CSN-6, CSN-5, RIOK-1, W02A11.6, EIF-3.D	581	210	11627	1.90591	0.997509	0.153402	12.434
GO term Biological Process (BP)	GO:0006260	DNA replication	21	2.24839	2.96846e-12	POLQ-1, POLK-1, CUL-4, POLE-1, T24C4.5, PRI-1, POLG-1, F10C2.4, LIG-1, MCM-4, PRI-2, MCM-3, MCM-6, PSF-1, HMG-3, Y37B11A.2, RFC-2, PSF-2, MCM-10, RFC-4, TOFU-6	581	59	11627	7.12293	2.01258e-09	6.70859e-10	4.4574e-09
GO term Biological Process (BP)	GO:0051301	cell division	21	2.24839	1.42702e-05	ZYG-1, BUB-1, EVL-20, SCC-3, CDC-48.3, CYK-3, CDC-25.1, NOP-1, PRI-1, F10C2.4, LIG-1, PRI-2, SMC-4, CDC-6, GFI-3, CDK-1, EMB-1, CHK-2, SGO-1, APR-1, TOFU-6	581	137	11627	3.06754	0.00962858	0.00060452	0.0214261
GO term Biological Process (BP)	GO:0007126	meiotic nuclear division	23	2.46253	2.64736e-08	DNA-2, Y43E12A.3, SCC-3, CDC-25.1, C30G12.6, COH-3, FZR-1, PRP-38, REC-8, F33H1.3, FBXA-108, CDK-1, CHK-2, SGO-1, H31G24.3, CAV-1, HCP-2, TOP-3, HPO-9, RSA-2, ASPM-1, KLP-10, HUS-1	581	112	11627	4.10962	1.7949e-05	1.99434e-06	3.97532e-05
GO term Biological Process (BP)	GO:0007049	cell cycle	23	2.46253	1.53862e-06	LIN-37, ZYG-1, SCC-3, BUB-1, EVL-20, CDC-25.1, NOP-1, LIG-1, SMC-4, MCM-6, GFI-3, SAS-4, SAN-1, CDK-1, EMB-1, CHK-2, HPR-17, SGO-1, CHK-1, DDB-1, APR-1, LEM-2, TOFU-6	581	140	11627	3.28769	0.00104264	8.69286e-05	0.0023104
GO term Biological Process (BP)	GO:0007276	gamete generation	27	2.89079	7.49505e-12	GRL-17, TOE-1, Y48G1BL.5, CEC-7, E02H1.1, FZR-1, MET-2, EMB-1, NST-1, K09H11.11, IFF-1, DDB-1, VRK-1, MRPL-14, RPL-11.1, Y53C12B.2, ZK430.7, NATH-10, T10B5.3, PRO-1, CYL-1, SMC-4, W04D2.4, TOP-3, PUF-8, MES-4, MES-2	581	106	11627	5.09741	5.08161e-09	1.2704e-09	1.12546e-08
GO term Biological Process (BP)	GO:0006412	translation	28	2.99786	0.00024533	Y66D12A.7, RPL-38, F53F4.11, RPL-39, MRPS-2, Y41D4A.6, MRPS-18C, IFF-1, MRPS-7, YARS-2, SECS-1, ELPC-3, MRPL-36, MRPL-9, MRPS-24, MRPL-14, EIF-3.B, RPL-11.1, EIF-3.D, TUT-1, RPL-29, MRPL-49, MARS-1, RPS-21, MRPS-12, MRPS-30, Y37B11A.3, MRPS-11	581	260	11627	2.15514	0.153254	0.00753303	0.367758
GO term Biological Process (BP)	GO:0006915	apoptotic process	39	4.17559	0.003084	SET-1, BUB-1, T13H5.8, LSM-5, RPL-39, LPD-7, CDC-25.1, Y23H5A.2, BMK-1, ZIM-2, ZIM-1, ZIM-3, TRCS-1, HDA-2, T26G10.1, IFF-1, CHK-1, C32D5.11, GRL-10, C56A3.10, IMB-3, EIF-3.B, C56A3.8, EIF-3.D, CYK-7, GLH-2, EVL-20, CYK-3, K06B9.2, F59H6.3, F32D8.13, KNL-2, R186.8, F40H6.6, CPS-6, SNFC-5, MES-4, CSN-6, MES-2	581	479	11627	1.62937	0.876829	0.0720636	4.53221
GO term Biological Process (BP)	GO:0008406	gonad development	41	4.38972	5.24791e-07	RPC-25, BUB-1, T23D8.3, R02F2.7, POLG-1, RBX-2, MCM-4, MCM-3, RRBS-1, PRP-4, CPSF-4, CDK-1, F30A10.9, EMB-1, LET-611, YARS-2, T01B7.5, VRK-1, MRPL-10, T07C4.3, HCP-6, RIOK-1, Y53F4B.13, GON-4, NATH-10, PRI-1, CYL-1, KNL-2, PRO-1, PRI-2, RPS-21, RBBP-5, MCM-6, T20B12.3, NPP-9, ZK512.2, SYS-1, KLE-2, Y48G8AL.15, Y51H4A.15, CSN-5	581	345	11627	2.37824	0.000355745	3.55802e-05	0.000788031
GO term Biological Process (BP)	GO:0006898	receptor-mediated endocytosis	74	7.92291	7.51561e-09	C53H9.2, C16A3.6, T24C4.5, E02H1.1, C50F4.4, R02F2.7, F10C2.4, CDC-6, TAF-5, SAS-4, TBP-1, F30A10.9, DDB-1, MRPL-10, NDUF-2.2, K03B4.1, C32E8.5, T22H9.1, RIOK-1, HCP-4, DOHH-1, CDC-48.3, HPO-41, PRO-1, C47E12.7, EXOS-7, D1043.1, F52C6.13, EPG-2, F52C6.12, W07E6.2, RBM-28, Y51H4A.15, K11B4.1, SCC-3, RPC-25, CBD-1, MRPS-2, MOA-2, PDCD-2, MRPS-18C, T01B7.5, IMB-3, EIF-3.B, ZK856.11, EIF-3.D, ZK430.7…	581	733	11627	2.02032	5.09557e-06	6.36947e-07	1.12855e-05
GO term Biological Process (BP)	GO:0040035	hermaphrodite genitalia development	80	8.56531	5.20086e-11	C53H9.2, C16A3.6, NPRT-1, E02H1.1, F53F4.11, R02F2.7, CDC-6, MCM-3, CPSF-2, PRP-4, CDK-1, EMB-1, NST-1, DDB-1, HCP-3, K03B4.1, HCP-6, RIOK-1, RPL-11.1, Y53C12B.2, ZK1248.11, CUL-4, ZYG-1, C08H9.3, NATH-10, Y87G2A.1, PPFR-4, MCM-6, F52C6.13, NPP-9, RBM-28, ORC-4, MRPS-30, CSN-5, POLE-1, SCC-3, CEC-7, BUB-1, RPC-25, T23D8.3, RPL-38, LPD-7, MET-2, MOC-3, T06E6.1, MOA-2, PDCD-2, SNPC-4, T26G10.1, MET…	581	738	11627	2.16933	3.52618e-08	7.05237e-09	7.80969e-08
GO term Biological Process (BP)	GO:0002119	nematode larval development	155	16.5953	3.55024e-09	C53H9.2, C16A3.6, NPRT-1, R02F2.7, CRN-5, B0464.9, F10C2.4, Y71H2AM.20, TAF-5, Y102A5C.6, TBP-1, Y102A5C.2, CHK-1, SGO-1, MRPL-10, C32E8.5, K03B4.1, C56A3.10, HCP-6, RIOK-1, F59H6.3, K08F11.6, GRO-1, Y87G2A.1, HPO-41, PRO-1, KNL-2, CYL-1, PPFR-4, APB-3, F33H1.3, W07E6.2, MUT-7, Y51H4A.15, R12C12.8, CSN-5, LIN-37, HTP-3, BUB-1, VAB-1, LPD-7, FBXA-207, MRPS-18C, PDCD-2, T26G10.1, F53G12.4, ADR-1, Z…	581	1993	11627	1.55638	2.40706e-06	4.01177e-07	5.3311e-06
GO term Biological Process (BP)	GO:0000003	reproduction	210	22.4839	1.36703e-23	C16A3.4, C16A3.6, LSM-5, R02F2.7, B0464.9, CLK-2, Y71H2AM.20, DSL-2, C15C8.7, F31E3.6, CHK-2, SKR-13, CHK-1, HCP-3, MRPL-10, C32E8.5, HCP-6, MRPL-14, RIOK-1, HCP-4, CYK-7, GON-4, K06B9.2, F59H6.3, Y87G2A.1, CYL-1, PPFR-4, INS-22, F33H1.3, TTLL-5, MTX-1, CSN-6, CSN-5, CEC-7, SNPC-3.2, LPD-7, BTB-20, PDCD-2, HIS-73, ZK856.11, C56A3.8, ZK792.5, C24F3.2, KLP-19, F54D5.11, CEH-86, ZK512.2, CAV-1, Y39A…	581	2205	11627	1.90591	9.26847e-21	4.63424e-21	2.05275e-20
GO term Biological Process (BP)	GO:0009792	embryo development ending in birth or egg hatching	279	29.8715	7.52245e-30	C16A3.4, C16A3.6, C27A12.2, LSM-5, T24C4.5, B0464.9, CLK-2, F49E8.7, Y71H2AM.20, PQN-51, F31E3.6, TBP-1, NMAT-2, CHK-2, VPS-39, CHK-1, HCP-2, MRPL-10, HCP-3, ERCC-1, K03B4.1, C32E8.5, F42A6.6, HCP-6, RIOK-1, MRPL-14, HCP-4, GON-4, CYK-3, K06B9.2, F59H6.3, VANG-1, HPO-41, CYL-1, PPFR-4, INS-22, F33H1.3, TTLL-5, MUT-7, SMI-1, CSN-6, C17E4.11, CSN-5, HTP-3, CEC-8, JC8.4, LPD-7, CEC-3, F14D2.2, TRCS-…	581	3091	11627	1.80633	5.10022e-27	5.10022e-27	1.12958e-26

## Sheet: upregulated terms, E. ulmoides
Upregulated GO and KEGG terms during Eucommia ulmoides treatment
Term Category	Term Identifier	Term Name	Gene Count	%	PValue	Genes	List Total	Pop Hits	Pop Total	Fold Enrichment	Bonferroni	Benjamini	FDR
KEGG pathway	cel04142	lysosome	5	2.33645	0.000451764	CPR-5, CPR-1, HEH-1, ASP-3, ASAH-1	16	78	3022	12.1074	0.0116798	0.0116798	0.369879
KEGG pathway	cel01100	metabolic pathways	8	3.73832	0.0326238	CTH-1, GES-1, SMD-1, C05C8.7, UGT-62, CDO-1, TYR-4, ASAH-1	16	678	3022	2.22861	0.577837	0.249829	23.8147
GO term Cellular Component (CC)	GO:0005581	collagen trimer	6	2.80374	0.0145529	COL-95, COL-166, COL-106, COL-34, COL-184, COL-8	95	174	11373	4.12813	0.392519	0.117158	12.0955
GO term Cellular Component (CC)	GO:0005764	lysosome	6	2.80374	0.000355963	CPR-6, CPR-5, CPR-1, R09F10.1, ASP-3, ASAH-1	95	74	11373	9.70669	0.0120319	0.00402683	0.312602
GO term Molecular Function (MF)	GO:0016491	oxidoreductase activity	10	4.6729	0.00535135	CYP-37B1, CDO-1, K07E1.1, GPX-5, CYP-32A1, GPX-3, FTN-1, TYR-4, CYP-34A9, ACDH-1	75	422	9479	2.99494	0.376361	0.0901146	5.64626
GO term Molecular Function (MF)	GO:0016787	hydrolase activity	18	8.41121	9.79382e-05	CPR-6, GES-1, CPR-5, T21H3.1, CPR-1, R09F10.1, ASAH-1, ASP-12, T28C12.4, NAS-11, Y43F4A.1, ASP-1, ASP-2, NAS-9, ASP-5, ASP-6, ASP-3, LIPS-10	75	793	9479	2.8688	0.00858195	0.00286887	0.106032
GO term Biological Process (BP)	GO:0031640	killing of cells of other organism	2	0.934579	0.0322883	NLP-31, ABF-2	96	4	11627	60.5573	0.97705	0.269872	31.1926
GO term Biological Process (BP)	GO:0008219	cell death	4	1.86916	0.00390309	ASP-1, ASP-2, ASP-5, ASP-6	96	39	11627	12.422	0.362202	0.0546658	4.35688
GO term Biological Process (BP)	GO:0051603	proteolysis involved in cellular protein catabolic process	4	1.86916	0.0117892	CPR-6, CPR-5, CPR-1, R09F10.1	96	58	11627	8.35273	0.744317	0.12749	12.636
GO term Biological Process (BP)	GO:0050830	defense response to Gram-positive bacterium	6	2.80374	1.71875e-05	SPP-1, LYS-1, ABF-2, CYP-37B1, LYS-7, CLEC-7	96	40	11627	18.1672	0.00197463	0.000987804	0.0195763
GO term Biological Process (BP)	GO:0050829	defense response to Gram-negative bacterium	6	2.80374	0.000607688	SPP-1, LYS-1, ABF-2, THN-1, LYS-7, ACDH-1	96	84	11627	8.65104	0.067518	0.0230324	0.690025
GO term Biological Process (BP)	GO:0006952	defense response	6	2.80374	0.00308867	SPP-1, ABF-2, B0024.4, LYS-7, VIT-5, ASP-3	96	121	11627	6.00568	0.29935	0.0575677	3.46233
GO term Biological Process (BP)	GO:0030163	protein catabolic process	6	2.80374	0.00921181	ASP-12, ASP-1, ASP-2, ASP-5, ASP-6, ASP-3	96	157	11627	4.62858	0.65502	0.111528	10.005
GO term Biological Process (BP)	GO:0045087	innate immune response	10	4.6729	0.00111616	ASP-12, SPP-1, CNC-4, LYS-1, B0024.4, THN-1, LYS-7, CLEC-186, C14C6.5, ACDH-1	96	317	11627	3.82065	0.120525	0.0315976	1.26405
GO term Biological Process (BP)	GO:0055114	oxidation-reduction process	12	5.60748	0.00345393	CYP-37B1, CDO-1, F37H8.5, K07E1.1, M03A1.8, GPX-5, CYP-32A1, GPX-3, FTN-1, TYR-4, CYP-34A9, ACDH-1	96	522	11627	2.78424	0.328264	0.0552561	3.86446
GO term Biological Process (BP)	GO:0006508	proteolysis	14	6.54206	9.14253e-06	CPR-6, CPR-5, CPR-1, SRP-1, R09F10.1, ASP-12, NAS-11, Y43F4A.1, ASP-1, ASP-2, NAS-9, ASP-5, ASP-6, ASP-3	96	370	11627	4.58271	0.00105084	0.00105084	0.0104136
GO term Biological Process (BP)	GO:0008340	determination of adult lifespan	15	7.00935	0.0267359	GES-1, CPR-1, CYP-34A9, ASAH-1, ACDH-1, SPP-1, HSP-70, T19B10.2, THN-1, LYS-7, MTL-1, VIT-5, CLEC-186, FTN-1, ASP-3	96	976	11627	1.86139	0.955687	0.246718	26.5591

## Sheet: downreg. terms, E. ulmoides
Downregulated GO and KEGG terms during Eucommia ulmoides treatment
Term Category	Term Identifier	Term Name	Gene Count	%	PValue	Genes	List Total	Pop Hits	Pop Total	Fold Enrichment	Bonferroni	Benjamini	FDR
GO term Cellular Component (CC)	GO:0005882	intermediate filament	3	1.66667	0.00987997	IFB-2, IFC-2, IFD-2	97	18	11373	19.5412	0.397329	0.397329	9.15849
GO term Molecular Function (MF)	GO:0005198	structural molecule activity	3	1.66667	0.0330888	IFB-2, IFC-2, IFD-2	60	46	9479	10.3033	0.961762	0.961762	31.0187
GO term Biological Process (BP)	GO:0006508	proteolysis	8	4.44444	0.0135593	NEP-5, ZK930.6, NEP-22, CSP-2, PCP-3, F19C7.2, NEP-10, ZK430.5	81	370	11627	3.10364	0.887446	0.66451	15.1976
GO term Biological Process (BP)	GO:0045087	innate immune response	7	3.88889	0.0218044	Y52D5A.2, C39H7.4, F08F3.4, K04A8.1, R07C12.1, HPO-6, TSP-1	81	317	11627	3.16972	0.970616	0.691417	23.3713
GO term Biological Process (BP)	GO:0007166	cell surface receptor signaling pathway	4	2.22222	0.00361544	C44B12.6, TSP-3, TSP-2, TSP-1	81	45	11627	12.7594	0.439832	0.439832	4.27925
